# Supplementary material for: Asymmetric distribution of biomolecules of maternal origin in the Xenopus laevis egg and their impact on the developmental plan
Source: Sci Rep. 2018 May 29;8:8315. doi: 10.1038/s41598-018-26592-1 (PMC5974320; doi:10.1038/s41598-018-26592-1)
Supplement: Supplementary file 1 — Supplement dataset 1 [file 41598_2018_26592_MOESM1_ESM.xlsx]

## Sheet: Legend
1 - extremely animal
2 - animal
3 - vegetal
4 - extremely vegetal
5 - other

## Sheet: RNA profiles
			DESeq - relative quantity					DESeq2 - relative quantity
id - 1.8.0	id - 1.8.3.2	id - 6.11.2016	A	B	C	D	E	A	B	C	D	E	Group
42Sp43.L	42Sp43.L	42Sp43.L	0.243409	0.302027	0.193766	0.171711	0.0890872	0.243248	0.300659	0.193617	0.172279	0.0901973	2
42Sp50.L	42Sp50.L	42Sp50.L	0.261843	0.310414	0.200792	0.156089	0.0708615	0.263127	0.307322	0.200576	0.156592	0.0723828	2
6330408a02rik-like.1.S	6330408a02rik-like.1.S	6330408a02rik-like.1.S	0.214418	0.301432	0.206733	0.1999	0.0775177	0.217345	0.296414	0.20529	0.199789	0.0811627	2
6330408a02rik-like.2.S	6330408a02rik-like.2.S	6330408a02rik-like.2.S	0.221874	0.319461	0.214385	0.172424	0.0718567	0.221325	0.3179	0.21401	0.173144	0.0736222	2
AK6.L	AK6.L	AK6.L	0.232137	0.316836	0.208817	0.164959	0.0772511	0.237456	0.309949	0.208199	0.165256	0.0791401	2
AK6.S	AK6.S	AK6.S	0.248779	0.300395	0.200088	0.163354	0.0873842	0.250179	0.29711	0.199355	0.164178	0.0891776	2
LOC100036636.L	proser2.L	proser2.L	0.20659	0.303022	0.211293	0.180234	0.098861	0.213844	0.294118	0.208866	0.180542	0.10263	2
LOC100036640.L	qser1.L	qser1.L	0.214809	0.311454	0.203224	0.179049	0.0914633	0.216316	0.309812	0.203099	0.179078	0.091695	2
LOC100036640.S	qser1.S	qser1.S	0.217439	0.30551	0.193246	0.182615	0.10119	0.217512	0.304591	0.19341	0.182992	0.101494	2
LOC100036665.L	loc100036665.L	loc100036665.L	0.101011	0.148409	0.135576	0.274184	0.34082	0.102174	0.149263	0.136351	0.272387	0.339825	3
LOC100036671.L	loc100036671.L	loc100036671.L	0.216113	0.318681	0.208956	0.162711	0.0935387	0.213742	0.317232	0.209504	0.164008	0.0955147	2
LOC100036671.S	loc100036671.S	loc100036671.S	0.221424	0.303664	0.212646	0.173973	0.088293	0.220216	0.303355	0.213014	0.174324	0.0890907	2
LOC100036701.L	znf516.L	znf516.L	0.22438	0.329179	0.198979	0.172533	0.074928	0.224374	0.327941	0.199543	0.172635	0.0755057	2
LOC100036701.S	znf516.S	znf516.S	0.216132	0.346248	0.197177	0.165829	0.0746138	0.219287	0.34355	0.196513	0.165717	0.0749334	2
LOC100036702.L	loc100036702.L	loc100036702.L	0.211654	0.332282	0.207683	0.170315	0.0780658	0.214066	0.32966	0.207272	0.170273	0.0787282	2
LOC100036715.L	loc100036715.L	loc100036715.L	0.221809	0.33357	0.1961	0.16874	0.0797809	0.222397	0.332594	0.195939	0.169094	0.0799767	2
LOC100036715.S	son.S	son.S	0.217156	0.341693	0.207807	0.159563	0.07378	0.217609	0.340625	0.207758	0.159965	0.0740428	2
LOC100124772.S	rab6a.S	rab6a.S	0.223563	0.305677	0.206006	0.174368	0.0903861	0.225884	0.299341	0.205855	0.175952	0.092968	2
LOC100124848-like.S	cald1.S	cald1.S	0.172361	0.306451	0.171127	0.223633	0.126428	0.17501	0.301536	0.173883	0.221988	0.127583	2
LOC100124990.L	loc100124990.L	loc100124990.L	0.225622	0.300562	0.203185	0.178717	0.0919142	0.227553	0.298049	0.202587	0.178585	0.0932256	2
LOC100124990.S	loc100124990.S	loc100124990.S	0.245458	0.313189	0.186567	0.175139	0.0796474	0.23965	0.306815	0.190934	0.176872	0.0857289	2
LOC100125081.L	ccni2.L	ccni2.L	0.256075	0.316946	0.195663	0.150416	0.080899	0.253016	0.315153	0.195962	0.152438	0.0834301	2
LOC100125081.S	ccni2.S	ccni2.S	0.194291	0.329863	0.195736	0.184945	0.0951652	0.196756	0.327204	0.195708	0.184751	0.0955813	2
LOC100125092.L	loc100125092.L	loc100125092.L	0.201259	0.312512	0.204534	0.191757	0.0899385	0.204536	0.308949	0.204278	0.191244	0.0909932	2
LOC100125092.S	loc100125092.S	loc100125092.S	0.218533	0.315847	0.208431	0.178211	0.0789778	0.225669	0.311574	0.205165	0.177321	0.0802708	2
LOC100127586.L	loc100127586.L	loc100127586.L	0.209466	0.329222	0.192634	0.178285	0.090393	0.215267	0.324805	0.19169	0.177339	0.0908999	2
LOC100127651.L	loc100127651.L	loc100127651.L	0.226381	0.317968	0.201912	0.160734	0.0930049	0.220226	0.315472	0.204579	0.162982	0.0967412	2
LOC100127659.L	loc100127659.L	loc100127659.L	0.234478	0.293697	0.179939	0.193889	0.0979966	0.223849	0.293329	0.183325	0.19735	0.102148	2
LOC100127690.L	sap130.L	sap130.L	0.208193	0.309523	0.195636	0.186217	0.100432	0.20861	0.308113	0.195956	0.186701	0.100619	2
LOC100127690.S	sap130.S	sap130.S	0.213596	0.293851	0.199189	0.19031	0.103055	0.213829	0.293062	0.199363	0.190459	0.103287	2
LOC100127707.L	loc100127707.L	loc100127707.L	0.276439	0.336227	0.190127	0.138251	0.058956	0.273228	0.3347	0.19084	0.139269	0.0619637	2
LOC100127794.L	loc100127794.L	loc100127794.L	0.206845	0.291844	0.198315	0.19145	0.111545	0.20719	0.290284	0.198483	0.191195	0.112849	2
LOC100127812.L	stbd1.L	stbd1.L	0.223834	0.339112	0.207539	0.147205	0.0823106	0.226881	0.332613	0.207293	0.149097	0.0841159	2
LOC100127872.L	loc100127872.L	loc100127872.L	0.187383	0.295127	0.230752	0.191572	0.0951655	0.191176	0.291524	0.229045	0.191236	0.0970183	2
LOC100127873.L	loc100127873.L	loc100127873.L	0.242921	0.330455	0.179786	0.173716	0.0731232	0.235964	0.327936	0.182329	0.176049	0.0777219	2
LOC100135092.L	rasa1.L	rasa1.L	0.212124	0.311807	0.200149	0.177611	0.0983094	0.217989	0.306748	0.199665	0.176873	0.0987248	2
LOC100135092.S	rasa1.S	rasa1.S	0.197061	0.30306	0.211215	0.190752	0.0979118	0.200847	0.299966	0.210478	0.19049	0.098218	2
LOC100135120.S	loc100135120.S	loc100135120.S	0.262962	0.299553	0.181851	0.16375	0.091884	0.259983	0.295356	0.184125	0.166366	0.0941697	2
LOC100135149.L	loc100135149.L	loc100135149.L	0.28435	0.274927	0.166334	0.191821	0.0825681	0.271155	0.271739	0.172303	0.196142	0.0886605	2
LOC100135159.S	rab29.S	rab29.S	0.279626	0.303457	0.15271	0.186585	0.0776216	0.272147	0.300968	0.156802	0.189224	0.0808588	2
LOC100135171.L	nol8.L	nol8.L	0.218328	0.349268	0.198788	0.166422	0.0671941	0.221807	0.344374	0.198647	0.16696	0.0682123	2
LOC100135223.L	loc100135223.L	loc100135223.L	0.214237	0.294467	0.176088	0.202079	0.113129	0.214814	0.290744	0.177017	0.201944	0.115481	2
LOC100135404.S	pdap1.S	pdap1.S	0.221269	0.296027	0.204645	0.16727	0.110789	0.223881	0.289901	0.203851	0.16931	0.113057	2
LOC100135405.S	loc100135405.S	loc100135405.S	0.217692	0.311537	0.184334	0.192432	0.0940058	0.219348	0.305795	0.185968	0.191728	0.0971612	2
LOC100144286.L	loc100144286.L	loc100144286.L	0.322587	0.328792	0.179614	0.125518	0.043488	0.322463	0.326387	0.179479	0.126182	0.0454889	2
LOC100144919.L	loc100144919.L	loc100144919.L	0.263621	0.345874	0.192522	0.139707	0.0582757	0.265688	0.339441	0.192809	0.140856	0.0612051	2
LOC100144966.S	loc100144966.S	loc100144966.S	0.245142	0.286496	0.19785	0.181459	0.0890518	0.241288	0.28525	0.199755	0.182155	0.0915517	2
LOC100144974.L	loc100144974.L	loc100144974.L	0.23417	0.306254	0.186135	0.183684	0.0897566	0.232485	0.305001	0.186681	0.184646	0.0911871	2
LOC100144990.L	dock9.L	dock9.L	0.212658	0.323955	0.203975	0.175365	0.084047	0.214463	0.321221	0.203794	0.175717	0.0848056	2
LOC100144990.S	dock9.S	dock9.S	0.215567	0.325487	0.205799	0.16964	0.0835067	0.214268	0.324606	0.206334	0.170371	0.0844207	2
LOC100145011.L	loc100145011.L	loc100145011.L	0.213951	0.328922	0.203901	0.162033	0.0911932	0.220223	0.321203	0.203353	0.162303	0.0929176	2
LOC100145011.S	loc100145011.S	loc100145011.S	0.200945	0.322449	0.202204	0.181243	0.0931586	0.204418	0.317979	0.202103	0.181468	0.0940325	2
LOC100145023.L	clasrp.L	clasrp.L	0.251545	0.29176	0.190432	0.175899	0.0903632	0.245201	0.290434	0.192683	0.178869	0.092813	2
LOC100145041.L	tmed8.L	tmed8.L	0.237018	0.330875	0.191826	0.156045	0.0842358	0.245332	0.322029	0.190374	0.156207	0.0860568	2
LOC100145041.S	tmed8.S	tmed8.S	0.195292	0.330785	0.222733	0.164923	0.0862658	0.201726	0.322481	0.221033	0.165428	0.0893321	2
LOC100145044.L	fbrs.L	fbrs.L	0.210171	0.303994	0.19936	0.184759	0.101716	0.206168	0.303775	0.200322	0.186365	0.103369	2
LOC100145044.S	fbrs.S	fbrs.S	0.217217	0.282432	0.197876	0.185479	0.116996	0.215643	0.281927	0.198375	0.186163	0.117893	2
LOC100145065.L	loc100145065.L	loc100145065.L	0.274478	0.323329	0.180322	0.14645	0.0754207	0.27547	0.319368	0.180838	0.147134	0.0771892	2
LOC100145073.1	loc100145073.S	loc100145073.S	0.243239	0.280504	0.209737	0.176229	0.0902916	0.239977	0.274646	0.208748	0.179411	0.0972184	2
LOC100145110.S	loc100145110.S	loc100145110.S	0.196632	0.301187	0.203498	0.19565	0.103033	0.195727	0.299978	0.20412	0.196126	0.104049	2
LOC100145112.L	dohh.L	dohh.L	0.246827	0.329064	0.178978	0.154739	0.0903912	0.24635	0.326535	0.179501	0.155583	0.0920303	2
LOC100145115.L	loc100145115.L	loc100145115.L	0.242355	0.327797	0.195266	0.152896	0.0816855	0.245727	0.322803	0.194902	0.15373	0.0828373	2
LOC100145118.L	casp8ap2.L	casp8ap2.L	0.227196	0.319403	0.20193	0.172847	0.0786249	0.227253	0.318687	0.202002	0.173396	0.0786617	2
LOC100145118.S	casp8ap2.S	casp8ap2.S	0.230773	0.331367	0.197573	0.163906	0.0763806	0.232794	0.329242	0.197197	0.164421	0.0763465	2
LOC100145131.L	loc100145131.L	loc100145131.L	0.252331	0.31299	0.202104	0.172224	0.0603517	0.244341	0.310453	0.203772	0.175293	0.0661399	2
LOC100145136.S	loc100145136.S	loc100145136.S	0.223832	0.311673	0.208609	0.174007	0.0818794	0.223346	0.309943	0.208629	0.174924	0.0831581	2
LOC100145141.S	tceanc2.S	tceanc2.S	0.261851	0.32022	0.184256	0.156937	0.0767358	0.264349	0.313303	0.185213	0.157758	0.0793774	2
LOC100145144.S	loc100126636.S	loc100126636.S	0.220572	0.307199	0.20556	0.184961	0.0817074	0.221701	0.306079	0.204828	0.185077	0.0823145	2
LOC100145148.L	loc100145148.L	loc100145148.L	0.187117	0.335172	0.192497	0.187598	0.0976158	0.198799	0.325892	0.190856	0.186187	0.0982655	2
LOC100145149.L	loc100145149.L	loc100145149.L	0.154542	0.254948	0.178695	0.226986	0.184829	0.159793	0.252145	0.178523	0.225446	0.184093	5
LOC100145154.L	cbwd1.1.L	cbwd1.1.L	0.24133	0.317	0.193571	0.172174	0.0759262	0.241648	0.315366	0.193878	0.172448	0.0766603	2
LOC100145154.S	cbwd1.1.S	cbwd1.1.S	0.225552	0.306114	0.200359	0.173748	0.0942267	0.226076	0.304574	0.200402	0.174022	0.0949262	2
LOC100145161.S	loc100145161.S	loc100145161.S	0.213745	0.307697	0.209039	0.171708	0.0978114	0.212186	0.306237	0.209549	0.173101	0.0989275	2
LOC100145162.L	loc100145162.L	loc100145162.L	0.218541	0.330058	0.198977	0.173024	0.0793998	0.219438	0.329008	0.19857	0.173253	0.0797313	2
LOC100145162.S	loc100145162.S	loc100145162.S	0.224878	0.32397	0.201301	0.169816	0.0800354	0.224507	0.323417	0.201538	0.170211	0.0803267	2
LOC100145219.L	ube2k.L	ube2k.L	0.216751	0.306158	0.202618	0.184513	0.0899591	0.217731	0.304814	0.202244	0.184393	0.0908179	2
LOC100145219.S	ube2k.S	ube2k.S	0.219678	0.336511	0.198787	0.164027	0.0809972	0.221915	0.331443	0.19897	0.164691	0.0829811	2
LOC100145241.1	pkn3.L	pkn3.L	0.176118	0.292736	0.201985	0.210806	0.118355	0.174378	0.291084	0.20301	0.21154	0.119988	2
LOC100145241.S	pkn3.S	pkn3.S	0.202382	0.319245	0.202264	0.182689	0.0934198	0.204976	0.317408	0.201857	0.181736	0.0940238	2
LOC100145297.S	loc100145297.S	loc100145297.S	0.226377	0.33056	0.191309	0.171206	0.0805477	0.215582	0.329444	0.195734	0.174226	0.0850138	2
LOC100145426.L	lrrc73.L	lrrc73.L	0.244271	0.291599	0.203028	0.171634	0.0894679	0.246079	0.284718	0.200038	0.174551	0.0946148	2
LOC100145443.L	loc100145443.L	loc100145443.L	0.207644	0.303507	0.205149	0.189413	0.0942881	0.208973	0.301443	0.205228	0.189322	0.0950345	2
LOC100145443.S	loc100145443.S	loc100145443.S	0.2641	0.267137	0.206938	0.173636	0.0881902	0.259957	0.266447	0.208039	0.175162	0.0903944	2
LOC100145446.L	loc100145446.L	loc100145446.L	0.213472	0.317405	0.21926	0.168427	0.0814365	0.213644	0.314182	0.219243	0.169267	0.0836635	2
LOC100145446.S	loc100145446.S	loc100145446.S	0.16597	0.320047	0.203725	0.20214	0.108117	0.174995	0.313775	0.202647	0.200438	0.108145	2
LOC100145450.S	loc100145450.S	loc100145450.S	0.215741	0.331614	0.198953	0.184265	0.069426	0.231724	0.315398	0.195357	0.182864	0.0746576	2
LOC100145466.L	nfkbie.L	nfkbie.L	0.245813	0.310605	0.194285	0.165009	0.084288	0.245739	0.309222	0.194356	0.1654	0.0852833	2
LOC100145466.S	nfkbie.S	nfkbie.S	0.220344	0.305608	0.200179	0.184915	0.088954	0.224023	0.302967	0.199462	0.184156	0.0893921	2
LOC100145489.L	gna13.L	gna13.L	0.213159	0.314406	0.207756	0.181902	0.0827764	0.21137	0.314524	0.208306	0.182438	0.0833619	2
LOC100145489.S	gna13.S	gna13.S	0.225754	0.300982	0.207777	0.179746	0.0857403	0.223993	0.301202	0.207965	0.180429	0.0864111	2
LOC100145507.L	loc100145507.L	loc100145507.L	0.225467	0.30293	0.219717	0.168532	0.0833542	0.234667	0.293324	0.21682	0.167869	0.0873203	2
LOC100145507.S	loc100145507.S	loc100145507.S	0.178926	0.303468	0.216618	0.205858	0.0951301	0.191227	0.295454	0.213386	0.203781	0.0961517	2
LOC100145527.L	loc100145527.L	loc100145527.L	0.21922	0.31339	0.20739	0.172489	0.0875118	0.228396	0.305986	0.204815	0.171814	0.0889893	2
LOC100145527.S	loc100145527.S	loc100145527.S	0.229058	0.304834	0.208443	0.172382	0.0852836	0.228882	0.301203	0.209786	0.173168	0.0869612	2
LOC100145576.L	loc100145576.L	loc100145576.L	0.213248	0.313424	0.195904	0.18828	0.0891433	0.216036	0.310782	0.195641	0.187965	0.0895766	2
LOC100145599.L	gpx8.L	gpx8.L	0.221791	0.290197	0.190865	0.18839	0.108757	0.227782	0.281757	0.18971	0.188004	0.112748	2
LOC100145599.S	gpx8.S	gpx8.S	0.234248	0.289043	0.195284	0.180413	0.101011	0.233691	0.286724	0.193892	0.181218	0.104475	2
LOC100145628.L	loc100145628.L	loc100145628.L	0.180841	0.305241	0.193793	0.203221	0.116903	0.178215	0.305161	0.194431	0.204212	0.117982	2
LOC100145628.S	loc100145628.S	loc100145628.S	0.191429	0.299821	0.195501	0.201983	0.111265	0.186573	0.300656	0.196835	0.20333	0.112606	2
LOC100145664-like.L	numa1.L	numa1.L	0.175675	0.311758	0.215771	0.203674	0.0931222	0.177492	0.310351	0.215082	0.203999	0.0930772	2
LOC100145664-like.S	numa1.S	numa1.S	0.151584	0.298183	0.215603	0.227141	0.107488	0.151481	0.297437	0.215569	0.227566	0.107947	2
LOC100145689.L	cog4.L	cog4.L	0.21073	0.327722	0.196152	0.176921	0.0884758	0.210519	0.325312	0.19707	0.177494	0.0896051	2
LOC100145701.1	unnamed.S	unnamed.S	0.232105	0.314793	0.20384	0.167165	0.0820977	0.237673	0.309879	0.202284	0.16695	0.0832138	2
LOC100145701.L	loc100145701.L	loc100145701.L	0.235143	0.309118	0.197405	0.176561	0.0817727	0.235552	0.306884	0.198118	0.176563	0.0828834	2
LOC100145747.L	tmem256.L	tmem256.L	0.321634	0.294866	0.17753	0.140428	0.065541	0.313227	0.292674	0.176631	0.144874	0.0725943	1
LOC100145748.L	kmt5c.L	kmt5c.L	0.217253	0.301387	0.193974	0.182574	0.104812	0.218319	0.299852	0.194064	0.182565	0.105201	2
LOC100145748.S	kmt5c.S	kmt5c.S	0.230628	0.322633	0.199412	0.169883	0.0774444	0.229077	0.322079	0.200152	0.170633	0.078059	2
LOC100145754.L	loc100145754.L	loc100145754.L	0.209917	0.325589	0.203131	0.178465	0.0828976	0.211645	0.323702	0.202945	0.178421	0.0832863	2
LOC100145754.S	loc100145754.S	loc100145754.S	0.200728	0.317768	0.206544	0.186109	0.0888501	0.203936	0.31558	0.205899	0.185643	0.0889418	2
LOC100158546.L	cnot3.L	cnot3.L	0.195359	0.318337	0.19823	0.191101	0.0969729	0.196747	0.316276	0.198436	0.191356	0.0971846	2
LOC100158546.S	cnot3.S	cnot3.S	0.19773	0.303918	0.199693	0.195253	0.103407	0.201643	0.300994	0.19961	0.194821	0.102931	2
LOC100158551.S	loc100158551.S	loc100158551.S	0.222622	0.325011	0.191382	0.176025	0.0849602	0.224129	0.322265	0.191164	0.176079	0.0863617	2
LOC100158552.L	kansl3.L	kansl3.L	0.211569	0.312716	0.195455	0.184232	0.0960278	0.212429	0.311507	0.195181	0.184333	0.0965499	2
LOC100158563.S	pwp2.S	pwp2.S	0.243136	0.312046	0.192716	0.166399	0.0857036	0.2427	0.309769	0.193256	0.16693	0.0873441	2
LOC100158565.L	fam208b.L	fam208b.L	0.171096	0.309114	0.20084	0.199116	0.119832	0.171169	0.306957	0.201723	0.199555	0.120597	2
LOC100158565.S	fam208b.S	fam208b.S	0.157176	0.237829	0.181652	0.229589	0.193754	0.158082	0.237214	0.182202	0.229396	0.193106	5
LOC100170420.S	loc100170420.S	loc100170420.S	0.248053	0.305374	0.191554	0.17754	0.0774785	0.246955	0.301707	0.192147	0.178555	0.0806362	2
LOC100170425.L	loc100170425.L	loc100170425.L	0.190682	0.290859	0.192173	0.219594	0.106693	0.209671	0.279086	0.189156	0.213959	0.108128	2
LOC100170436.L	swsap1.L	swsap1.L	0.249586	0.277533	0.235156	0.161472	0.076252	0.240308	0.274231	0.2359	0.166439	0.0831222	2
LOC100170445.L	loc100170445.L	loc100170445.L	0.199217	0.295119	0.208058	0.194797	0.10281	0.200084	0.293402	0.208076	0.194771	0.103666	2
LOC100170445.S	loc100170445.S	loc100170445.S	0.23629	0.323654	0.183107	0.171439	0.0855098	0.233323	0.317936	0.185275	0.173803	0.0896631	2
LOC100170463.S	loc100170463.S	loc100170463.S	0.192625	0.279786	0.198524	0.21881	0.110254	0.196504	0.277394	0.197469	0.217264	0.11137	2
LOC100170576.L	loc100170576.L	loc100170576.L	0.215068	0.324348	0.198757	0.179291	0.0825348	0.216965	0.322261	0.198403	0.179534	0.082836	2
LOC100170590.L	loc100170590.L	loc100170590.L	0.214088	0.310436	0.207631	0.182669	0.085176	0.218061	0.307189	0.206727	0.18244	0.0855828	2
LOC100216027.L	loc100216027.L	loc100216027.L	0.218252	0.296664	0.21007	0.183286	0.0917278	0.223047	0.29016	0.209791	0.182446	0.0945554	2
LOC100216076.L	loc100216076.L	loc100216076.L	0.200067	0.303918	0.208596	0.190011	0.0974081	0.200065	0.302884	0.208504	0.190462	0.0980851	2
LOC100216076.S	loc100216076.S	loc100216076.S	0.211836	0.302023	0.20308	0.18569	0.0973703	0.210077	0.301383	0.203299	0.186417	0.0988231	2
LOC100216088.L	eif4g3.L	eif4g3.L	0.230893	0.316897	0.203786	0.166833	0.0815911	0.229397	0.316301	0.204153	0.167518	0.0826305	2
LOC100216088.S	eif4g3.S	eif4g3.S	0.219266	0.325688	0.199523	0.176432	0.0790903	0.219783	0.324117	0.19965	0.176866	0.0795853	2
LOC100216114.L	loc100216114.L	loc100216114.L	0.147455	0.348598	0.207785	0.178215	0.117947	0.165137	0.332138	0.205637	0.178627	0.118461	2
LOC100216126.S	gnat2.S	gnat2.S	0.212432	0.279094	0.192931	0.199049	0.116493	0.211064	0.277219	0.193927	0.200041	0.117749	2
LOC100216141.L	loc100216141.L	loc100216141.L	0.236925	0.289503	0.197303	0.177433	0.0988354	0.235775	0.288843	0.197517	0.177819	0.100046	2
LOC100216141.S	loc100216141.S	loc100216141.S	0.216011	0.304246	0.195811	0.182459	0.101472	0.214596	0.303546	0.196352	0.182958	0.102547	2
LOC100216148.L	loc100216148.L	loc100216148.L	0.169343	0.312343	0.211541	0.203574	0.103199	0.171535	0.310005	0.211758	0.203008	0.103693	2
LOC100216148.S	loc100216148.S	loc100216148.S	0.200699	0.290309	0.203082	0.199389	0.106521	0.204189	0.287613	0.202535	0.198294	0.107369	2
LOC100216149.L	abcc10.L	abcc10.L	0.24408	0.318189	0.193889	0.159972	0.0838694	0.240382	0.3177	0.194021	0.161759	0.0861383	2
LOC100216277.S	ino80b.S	ino80b.S	0.206406	0.318138	0.196792	0.194291	0.0843729	0.202029	0.316308	0.198861	0.19579	0.0870116	2
LOC100327245.L	rrnad1.L	rrnad1.L	0.229738	0.324734	0.180221	0.180714	0.0845933	0.23472	0.319167	0.17908	0.180806	0.0862282	2
LOC100485037-like.L	loc100485037-like.L	loc100485037-like.L	0.207961	0.317836	0.198281	0.179299	0.096623	0.208714	0.316959	0.198175	0.179203	0.0969488	2
LOC100485037-like.S	loc100485037-like.S	loc100485037-like.S	0.142264	0.213191	0.158061	0.2291	0.257383	0.142922	0.21314	0.158612	0.228494	0.256832	5
LOC100485121.S	loc100485121.S	loc100485121.S	0.175658	0.302089	0.221924	0.201603	0.0987264	0.169394	0.299036	0.224115	0.203283	0.104173	2
LOC100485159-like.L	loc100485159-like.L	loc100485159-like.L	0.170352	0.232228	0.173446	0.234498	0.189476	0.180082	0.228619	0.173021	0.230641	0.187637	5
LOC100485168.L	loc100485168.L	loc100485168.L	0.219667	0.302021	0.201942	0.178498	0.0978717	0.218246	0.301585	0.202317	0.179057	0.0987958	2
LOC100485168.S	loc100485168.S	loc100485168.S	0.205864	0.303566	0.205948	0.186818	0.0978039	0.205405	0.302645	0.206387	0.187071	0.0984915	2
LOC100485177.L	loc100485177.L	loc100485177.L	0.208789	0.300527	0.212886	0.186403	0.0913943	0.208743	0.29902	0.212114	0.186958	0.0931652	2
LOC100485199-like.S	loc100485199-like.S	loc100485199-like.S	0.274745	0.283594	0.188612	0.170541	0.0825075	0.255486	0.283568	0.194773	0.176831	0.0893414	2
LOC100485200.L	loc100485200.L	loc100485200.L	0.255027	0.310229	0.18909	0.164277	0.0813765	0.254683	0.306038	0.189362	0.165869	0.0840485	2
LOC100485226.L	loc100485226.L	loc100485226.L	0.198402	0.307083	0.20104	0.202505	0.09097	0.204432	0.300462	0.200463	0.201817	0.0928272	2
LOC100485259.L	loc100485259.L	loc100485259.L	0.233261	0.343932	0.190295	0.156183	0.0763284	0.212495	0.342646	0.197357	0.163905	0.0835967	2
LOC100485260-like.L	ccdc88c.L	ccdc88c.L	0.201996	0.32457	0.200707	0.176781	0.0959472	0.204085	0.322369	0.200152	0.177032	0.096362	2
LOC100485264.L	chaf1a.L	chaf1a.L	0.217201	0.310405	0.207791	0.180502	0.0841006	0.216581	0.309616	0.208092	0.180973	0.0847376	2
LOC100485264.S	chaf1a.S	chaf1a.S	0.215418	0.315529	0.186965	0.182969	0.0991189	0.219176	0.312032	0.186585	0.182825	0.0993832	2
LOC100485265.L	tep1.L	tep1.L	0.226128	0.320348	0.198515	0.171406	0.0836027	0.226314	0.318526	0.198577	0.171868	0.0847151	2
LOC100485278.S	ccdc137.S	ccdc137.S	0.244318	0.274791	0.211024	0.175035	0.0948324	0.238723	0.273411	0.213315	0.176919	0.0976316	2
LOC100485288-like.1	loc100485288-like.S	loc100485288-like.S	0.228998	0.292898	0.202719	0.184983	0.0904026	0.223611	0.293056	0.204133	0.186499	0.092702	2
LOC100485326.L	loc100485326.L	loc100485326.L	0.246543	0.288148	0.20689	0.17536	0.0830596	0.251281	0.282908	0.206071	0.174625	0.0851151	2
LOC100485348.L	loc100485348.L	loc100485348.L	0.225984	0.307656	0.197197	0.176665	0.0924976	0.214086	0.305958	0.201544	0.18061	0.0978013	2
LOC100485350.L	amn1.L	amn1.L	0.251612	0.318498	0.183168	0.158859	0.0878625	0.238259	0.317087	0.187328	0.163225	0.094101	2
LOC100485357.L	loc100485357.L	loc100485357.L	0.292004	0.30017	0.179557	0.152495	0.0757754	0.292755	0.298617	0.17961	0.152644	0.0763742	2
LOC100485391-like.L	loc100485391-like.L	loc100485391-like.L	0.210668	0.334085	0.173475	0.169358	0.112413	0.222161	0.314971	0.173991	0.170879	0.117998	2
LOC100485411.1	loc100485411.1.S	loc100485411.1.S	0.202749	0.29406	0.189102	0.211922	0.102168	0.191516	0.290252	0.194206	0.213708	0.110318	2
LOC100485426-like.L	loc100485426-like.L	loc100485426-like.L	0.187165	0.299953	0.20294	0.198955	0.110988	0.189437	0.298161	0.202616	0.198529	0.111257	2
LOC100485426-like.S	loc100485426-like.S	loc100485426-like.S	0.196429	0.309257	0.204391	0.194453	0.0954694	0.198206	0.30767	0.204236	0.194303	0.0955853	2
LOC100485494.L	c10orf88.L	c10orf88.L	0.199846	0.321306	0.205621	0.182583	0.0906442	0.207021	0.316079	0.20426	0.181636	0.091004	2
LOC100485505-like.1	loc100485505-like.1.S	loc100485505-like.1.S	0.248885	0.302192	0.196268	0.155363	0.0972921	0.247266	0.29934	0.195534	0.156862	0.100998	2
LOC100485505-like.L	loc100485505-like.L	loc100485505-like.L	0.240214	0.268591	0.184707	0.188852	0.117635	0.232135	0.26856	0.186941	0.190505	0.121859	2
LOC100485511-like.S	loc100485511-like.S	loc100485511-like.S	0.250371	0.271969	0.199298	0.182176	0.0961858	0.235046	0.274014	0.204702	0.184459	0.101779	2
LOC100485539-like.L	spata13.L	spata13.L	0.32422	0.368799	0.166672	0.102686	0.0376233	0.325384	0.364436	0.167277	0.103768	0.0391344	2
LOC100485539-like.S	spata13.S	spata13.S	0.286444	0.385988	0.194494	0.109445	0.023629	0.287107	0.381493	0.195722	0.110907	0.0247716	2
LOC100485616.1	c22orf39.L	c22orf39.L	0.248294	0.290756	0.176869	0.18273	0.101351	0.250593	0.283172	0.178665	0.182943	0.104627	2
LOC100485638.1	loc100485638.S	loc100485638.S	0.298889	0.270717	0.184778	0.161339	0.0842776	0.276218	0.271364	0.189227	0.168996	0.0941951	1
LOC100485638.L	loc100485638.L	loc100485638.L	0.209315	0.331814	0.181258	0.18937	0.0882426	0.211694	0.325521	0.182792	0.188216	0.0917758	2
LOC100485652.1	loc100485652.S	loc100485652.S	0.210934	0.307562	0.208025	0.180478	0.0930008	0.211782	0.30504	0.207682	0.180623	0.0948736	2
LOC100485662.1	loc100485662.1.L	loc100485662.1.L	0.212896	0.311848	0.184774	0.198068	0.092414	0.210646	0.307627	0.18583	0.199017	0.0968799	2
LOC100485688.L	loc100485688.L	loc100485688.L	0.207771	0.331059	0.192726	0.191557	0.0768883	0.209288	0.325846	0.192905	0.192531	0.0794303	2
LOC100485706.L	loc100485706.L	loc100485706.L	0.212904	0.289334	0.20438	0.195247	0.0981356	0.214264	0.284768	0.205512	0.195493	0.0999621	2
LOC100485719-like.S	loc100485719-like.S	loc100485719-like.S	0.217984	0.295903	0.183655	0.19864	0.103817	0.217491	0.293848	0.18443	0.198722	0.105509	2
LOC100485766-like.L	c16orf59.L	c16orf59.L	0.189161	0.281575	0.233664	0.205358	0.0902415	0.186844	0.279385	0.233163	0.2068	0.093809	2
LOC100485774.L	cst3.L	cst3.L	0.298227	0.281233	0.184136	0.160685	0.0757201	0.296795	0.279915	0.183802	0.161103	0.0783854	1
LOC100485774.S	cst3.S	cst3.S	0.270529	0.259678	0.186906	0.186475	0.0964122	0.268607	0.2593	0.186239	0.186979	0.0988753	1
LOC100485792.L	loc100485792.L	loc100485792.L	0.215763	0.313907	0.203854	0.176603	0.0898737	0.210803	0.314283	0.205395	0.178054	0.0914645	2
LOC100485840.L	loc100485840.L	loc100485840.L	0.225809	0.317527	0.196815	0.169683	0.0901664	0.220627	0.318059	0.198317	0.171487	0.0915104	2
LOC100485840.S	loc100485840.S	loc100485840.S	0.234797	0.329475	0.178575	0.177259	0.0798941	0.242687	0.316376	0.180608	0.175674	0.0846555	2
LOC100485853.L	neu1.L	neu1.L	0.203935	0.290068	0.20125	0.197333	0.107414	0.207191	0.287574	0.200689	0.196336	0.108211	2
LOC100485859.L	ergic1.L	ergic1.L	0.230393	0.284464	0.181363	0.199916	0.103864	0.227184	0.282241	0.183692	0.200678	0.106205	2
LOC100485859.S	ergic1.S	ergic1.S	0.226552	0.320476	0.182272	0.185468	0.085232	0.22875	0.316811	0.182395	0.18578	0.0862632	2
LOC100485912.L	hax1.L	hax1.L	0.256023	0.302379	0.194143	0.159641	0.087813	0.255109	0.300779	0.194061	0.160392	0.0896592	2
LOC100485932.L	loc100485932.L	loc100485932.L	0.140467	0.291454	0.178479	0.244721	0.144879	0.158346	0.280637	0.177931	0.238673	0.144413	2
LOC100485964-like.L	loc100485964-like.L	loc100485964-like.L	0.250762	0.303034	0.187491	0.169041	0.089673	0.248055	0.300052	0.188101	0.170751	0.0930415	2
LOC100485993.L	nagk.L	nagk.L	0.312049	0.291567	0.181457	0.155761	0.0591662	0.311033	0.289065	0.180535	0.155646	0.0637205	1
LOC100485996.L	loc100485996.L	loc100485996.L	0.194973	0.311544	0.207542	0.182445	0.103496	0.202574	0.305229	0.206115	0.181712	0.104369	2
LOC100486003-like.L	loc100486003-like.L	loc100486003-like.L	0.219365	0.324952	0.183877	0.185777	0.0860291	0.213948	0.322381	0.185894	0.187343	0.0904343	2
LOC100486057.L	ildr1.L	ildr1.L	0.215784	0.291732	0.20291	0.186049	0.103525	0.216644	0.290159	0.202426	0.186038	0.104734	2
LOC100486057.S	ildr1.S	ildr1.S	0.225689	0.308989	0.204708	0.175943	0.084672	0.222566	0.308473	0.20545	0.176842	0.086669	2
LOC100486072.S	ttf2.S	ttf2.S	0.240507	0.320486	0.188885	0.167277	0.082846	0.239628	0.319357	0.189518	0.167816	0.0836818	2
LOC100486142.L	loc100486142.L	loc100486142.L	0.255987	0.314539	0.203785	0.156133	0.0695566	0.251565	0.312471	0.205886	0.157746	0.0723316	2
LOC100486160-like.1	atg9b.L	atg9b.L	0.179022	0.324005	0.20429	0.194675	0.0980075	0.188164	0.315854	0.202753	0.193744	0.0994847	2
LOC100486185.L	loc100486185.L	loc100486185.L	0.249722	0.276328	0.194876	0.182358	0.0967158	0.248671	0.274769	0.195694	0.182781	0.0980843	2
LOC100486197-like.L	loc100486197-like.L	loc100486197-like.L	0.0915653	0.141557	0.146224	0.267826	0.352827	0.0997724	0.142948	0.148354	0.264137	0.344787	3
LOC100486204-like.L	rgs3.L	rgs3.L	0.121837	0.199367	0.15337	0.262046	0.26338	0.134555	0.197896	0.152821	0.257266	0.257462	3
LOC100486204-like.S	rgs3.S	rgs3.S	0.116707	0.184812	0.161458	0.282729	0.254294	0.117133	0.185093	0.162317	0.281676	0.253782	3
LOC100486206-like.L	dhfr.L	dhfr.L	0.192241	0.277866	0.233217	0.193903	0.102773	0.202352	0.271954	0.228792	0.192488	0.104413	2
LOC100486247.L	loc100486247.L	loc100486247.L	0.231099	0.312158	0.197596	0.178462	0.0806861	0.23263	0.311125	0.196982	0.178066	0.0811974	2
LOC100486247.S	loc100486247.S	loc100486247.S	0.218258	0.30192	0.204555	0.183405	0.091862	0.218415	0.300963	0.20474	0.183144	0.0927379	2
LOC100486261-like.L	ccdc61.L	ccdc61.L	0.209407	0.321827	0.210287	0.164084	0.0943949	0.212311	0.318955	0.209603	0.164075	0.095056	2
LOC100486289.S	loc100486289.S	loc100486289.S	0.177131	0.295101	0.1844	0.220114	0.123253	0.191753	0.284776	0.183797	0.215575	0.124099	2
LOC100486305.1	loc100486305.1.L	loc100486305.1.L	0.273974	0.301648	0.186295	0.160608	0.0774754	0.268161	0.296179	0.190053	0.163912	0.0816946	2
LOC100486343.L	loc100486343.L	loc100486343.L	0.203834	0.34437	0.198778	0.163247	0.0897708	0.199816	0.342297	0.201175	0.164709	0.0920027	2
LOC100486344.S	loc100486344.S	loc100486344.S	0.217872	0.303285	0.177758	0.193024	0.108061	0.212781	0.302033	0.179574	0.194777	0.110835	2
LOC100486384-like.L	loc100486384-like.L	loc100486384-like.L	0.212116	0.297663	0.207073	0.192721	0.0904267	0.217301	0.294411	0.205888	0.190935	0.0914662	2
LOC100486384-like.S	loc100486384-like.S	loc100486384-like.S	0.243754	0.321549	0.17942	0.186473	0.0688045	0.244203	0.317613	0.180534	0.186177	0.0714719	2
LOC100486385.L	loc100486385.L	loc100486385.L	0.239311	0.324246	0.173642	0.191233	0.0715681	0.233905	0.318369	0.177119	0.192983	0.0776232	2
LOC100486512.L	ttll12.L	ttll12.L	0.239274	0.305791	0.193216	0.169127	0.0925924	0.237082	0.305081	0.192881	0.170279	0.0946774	2
LOC100486548.L	loc100486548.L	loc100486548.L	0.203077	0.262494	0.183362	0.210322	0.140745	0.213068	0.257011	0.182313	0.207774	0.139835	2
LOC100486569-like.L	cab39.L	cab39.L	0.108581	0.159334	0.158129	0.268575	0.30538	0.107469	0.160641	0.159277	0.268068	0.304546	3
LOC100486569-like.S	cab39.S	cab39.S	0.219069	0.305138	0.21287	0.173669	0.0892539	0.214659	0.303861	0.214664	0.175365	0.09145	2
LOC100486587-like.L	shkbp1.L	shkbp1.L	0.233657	0.304448	0.189457	0.18164	0.0907974	0.233124	0.302721	0.189515	0.181933	0.092707	2
LOC100486588.L	loc100486588.L	loc100486588.L	0.225231	0.314468	0.194489	0.177568	0.0882436	0.226995	0.311532	0.194715	0.178073	0.0886851	2
LOC100486607.S	loc100486607.S	loc100486607.S	0.214959	0.284434	0.194906	0.200895	0.104806	0.223424	0.276718	0.193802	0.199371	0.106685	2
LOC100486629.1	loc100486629.L	loc100486629.L	0.218056	0.322591	0.197203	0.17696	0.0851898	0.217196	0.321555	0.197768	0.177561	0.0859208	2
LOC100486659.L	haus3.L	haus3.L	0.215229	0.292849	0.19183	0.194377	0.105715	0.214895	0.292146	0.192195	0.19455	0.106215	2
LOC100486664.L	loc100486664.L	loc100486664.L	0.210207	0.305116	0.201066	0.174676	0.108936	0.210144	0.304369	0.200949	0.174788	0.10975	2
LOC100486672.L	loc100486672.L	loc100486672.L	0.269853	0.300122	0.183631	0.166773	0.0796208	0.265627	0.294115	0.185287	0.17052	0.0844514	2
LOC100486672.S	loc100486672.S	loc100486672.S	0.215378	0.301849	0.197147	0.197449	0.0881766	0.211759	0.301519	0.198234	0.198073	0.0904146	2
LOC100486686.L	sgk223.L	sgk223.L	0.225529	0.323366	0.199095	0.170441	0.0815686	0.22637	0.321595	0.19913	0.17068	0.0822242	2
LOC100486686.S	sgk223.S	sgk223.S	0.210321	0.334101	0.20722	0.17665	0.0717084	0.220008	0.327406	0.20508	0.174822	0.0726845	2
LOC100486704.S	loc100486704.S	loc100486704.S	0.194387	0.289115	0.201626	0.205398	0.109473	0.197674	0.286721	0.200153	0.20483	0.110621	2
LOC100486705.L	loc100486705.L	loc100486705.L	0.272602	0.275741	0.205098	0.160686	0.0858721	0.263911	0.274105	0.205614	0.164741	0.0916286	2
LOC100486763.S	loc100486763.S	loc100486763.S	0.257609	0.289208	0.192511	0.172283	0.0883881	0.257377	0.285459	0.192273	0.173859	0.0910314	2
LOC100486773.L	loc100486773.L	loc100486773.L	0.217889	0.314934	0.215512	0.170684	0.0809811	0.22017	0.312155	0.215065	0.171068	0.0815421	2
LOC100486817-like.L	loc100486817-like.L	loc100486817-like.L	0.256677	0.306794	0.193747	0.166237	0.0765447	0.255778	0.30571	0.194091	0.166555	0.0778655	2
LOC100486817-like.S	loc100486817-like.S	loc100486817-like.S	0.232244	0.304573	0.198156	0.173864	0.0911634	0.231899	0.303711	0.198602	0.173859	0.0919291	2
LOC100486838.L	loc100486838.L	loc100486838.L	0.272841	0.32991	0.156277	0.160989	0.0799835	0.275101	0.31781	0.158197	0.163093	0.0858001	2
LOC100486844.L	coq2.L	coq2.L	0.246361	0.289919	0.202925	0.191676	0.0691194	0.249076	0.283828	0.201844	0.190583	0.0746696	2
LOC100486858.L	loc100486858.L	loc100486858.L	0.26358	0.323405	0.181349	0.157282	0.0743827	0.265182	0.317744	0.181811	0.158211	0.0770521	2
LOC100486876-like.S	loc100486876-like.S	loc100486876-like.S	0.278035	0.292612	0.190063	0.15131	0.0879809	0.272253	0.290868	0.192354	0.153658	0.0908667	2
LOC100486893.L	loc100486893.L	loc100486893.L	0.206244	0.329998	0.204893	0.171034	0.0878314	0.211293	0.325167	0.20418	0.171207	0.0881535	2
LOC100486931.L	loc100486931.L	loc100486931.L	0.212565	0.296932	0.209796	0.191612	0.0890957	0.214507	0.294052	0.209553	0.191762	0.090126	2
LOC100486951.1	loc100486951.L	loc100486951.L	0.204424	0.287541	0.206047	0.195332	0.106657	0.209961	0.283208	0.205288	0.193887	0.107656	2
LOC100486956-like.1.L	dagla.L	dagla.L	0.217771	0.278216	0.200547	0.194761	0.108706	0.21556	0.277712	0.200792	0.19533	0.110606	2
LOC100486956-like.1.S	dagla.S	dagla.S	0.210299	0.319637	0.206248	0.187361	0.0764557	0.208178	0.317593	0.207966	0.187967	0.078296	2
LOC100486992.L	loc100486992.L	loc100486992.L	0.236349	0.324846	0.196144	0.160931	0.0817292	0.241894	0.316105	0.195276	0.162376	0.0843477	2
LOC100487005.L	loc100487005.L	loc100487005.L	0.298305	0.313934	0.195033	0.144243	0.048484	0.285047	0.310193	0.197244	0.151015	0.0565009	2
LOC100487019.L	loc100487019.L	loc100487019.L	0.236989	0.301399	0.214044	0.159427	0.0881414	0.244624	0.291501	0.212638	0.159427	0.0918101	2
LOC100487019.S	loc100487019.S	loc100487019.S	0.224126	0.308327	0.202569	0.177004	0.0879736	0.230535	0.301851	0.200759	0.176775	0.0900785	2
LOC100487055-like.L	loc100487055-like.L	loc100487055-like.L	0.204081	0.302607	0.214379	0.175356	0.103578	0.210835	0.296288	0.212482	0.175354	0.105042	2
LOC100487071.L	loc100487071.L	loc100487071.L	0.217946	0.314447	0.192601	0.181606	0.0933995	0.22111	0.31003	0.192239	0.181659	0.0949613	2
LOC100487080-like.L	loc100487080-like.L	loc100487080-like.L	0.199559	0.290326	0.211306	0.201236	0.097573	0.207661	0.286048	0.209073	0.198937	0.0982817	2
LOC100487080-like.S	loc100487080-like.S	loc100487080-like.S	0.225039	0.284065	0.207866	0.190859	0.092172	0.221466	0.284247	0.208763	0.191968	0.0935564	2
LOC100487086.L	adrb3.L	adrb3.L	0.200369	0.334268	0.208303	0.16575	0.09131	0.19806	0.326832	0.209083	0.169899	0.096126	2
LOC100487091-like.L	zfand2b.L	zfand2b.L	0.260564	0.343091	0.196521	0.149431	0.0503922	0.261913	0.334418	0.197276	0.151525	0.0548673	2
LOC100487091-like.S	zfand2b.S	zfand2b.S	0.205328	0.31723	0.204816	0.187207	0.0854191	0.210195	0.309881	0.201604	0.188248	0.0900715	2
LOC100487171.L	loc100487171.L	loc100487171.L	0.205278	0.278773	0.201806	0.209712	0.104431	0.205187	0.2756	0.202403	0.209582	0.107227	2
LOC100487181.S	loc100487181.S	loc100487181.S	0.207163	0.322824	0.193788	0.183201	0.0930238	0.204314	0.321693	0.194839	0.184452	0.0947024	2
LOC100487185-like.L	sat2.L	sat2.L	0.234855	0.292306	0.21447	0.158293	0.100077	0.23156	0.288149	0.214679	0.16124	0.104373	2
LOC100487248-like.L	plin3.L	plin3.L	0.245404	0.31826	0.197191	0.16494	0.0742038	0.245401	0.317319	0.197293	0.164975	0.0750132	2
LOC100487248-like.S	plin3.S	plin3.S	0.218002	0.306462	0.193646	0.186376	0.0955137	0.218172	0.3055	0.193804	0.186572	0.0959527	2
LOC100487263.S	loc100487263.S	loc100487263.S	0.227551	0.320894	0.198606	0.168894	0.0840546	0.229167	0.318134	0.198762	0.168981	0.0849556	2
LOC100487287-like.L	ism1.L	ism1.L	0.210362	0.292196	0.203119	0.194523	0.0998006	0.210448	0.291516	0.203132	0.194597	0.100308	2
LOC100487316-like.S	ttc1.S	ttc1.S	0.206219	0.333437	0.20674	0.173065	0.0805399	0.213538	0.323811	0.205415	0.173795	0.083441	2
LOC100487326.L	loc100487326.L	loc100487326.L	0.21509	0.294655	0.192106	0.194021	0.104128	0.216271	0.293838	0.19073	0.193362	0.105798	2
LOC100487349.S	slc39a6.S	slc39a6.S	0.246444	0.317053	0.202138	0.163873	0.0704927	0.244707	0.315523	0.202372	0.165347	0.0720511	2
LOC100487364.L	loc100487364.L	loc100487364.L	0.274324	0.286358	0.173279	0.167218	0.0988204	0.272939	0.284756	0.173173	0.167857	0.101275	2
LOC100487395.S	loc100487395.S	loc100487395.S	0.204495	0.321426	0.206391	0.170389	0.0972989	0.208239	0.317238	0.206011	0.170754	0.0977575	2
LOC100487404-like.L	loc100487404-like.L	loc100487404-like.L	0.140064	0.206192	0.166954	0.247217	0.239574	0.141998	0.205024	0.167973	0.245567	0.239438	5
LOC100487418.L	bad.L	bad.L	0.248186	0.308076	0.190869	0.170711	0.0821584	0.248584	0.3039	0.191709	0.171678	0.0841295	2
LOC100487433-like.L	smpd1.L	smpd1.L	0.196938	0.295152	0.192253	0.195354	0.120302	0.201309	0.287947	0.191473	0.195868	0.123403	2
LOC100487455.1	loc100487455.S	loc100487455.S	0.272704	0.285388	0.187338	0.16409	0.090479	0.271565	0.284766	0.186509	0.164943	0.0922165	2
LOC100487455.L	loc100487455.L	loc100487455.L	0.292059	0.278095	0.18528	0.158388	0.0861773	0.289938	0.277846	0.183312	0.159568	0.0893368	1
LOC100487456-like.L	loc100487456-like.L	loc100487456-like.L	0.214663	0.299916	0.183888	0.193205	0.108329	0.224278	0.288698	0.185283	0.190631	0.11111	2
LOC100487499.S	loc100487499.S	loc100487499.S	0.303113	0.311353	0.187907	0.132622	0.0650053	0.285863	0.307425	0.193945	0.14001	0.0727562	2
LOC100487512.L	kif15.L	kif15.L	0.199789	0.331693	0.207101	0.182308	0.079109	0.207143	0.325649	0.205686	0.18158	0.0799419	2
LOC100487512.S	kif15.S	kif15.S	0.217167	0.325222	0.203399	0.175835	0.0783775	0.218938	0.323324	0.203299	0.175877	0.078563	2
LOC100487522.L	loc100487522.L	loc100487522.L	0.207716	0.317416	0.218361	0.174865	0.0816427	0.202321	0.314574	0.219694	0.177936	0.0854751	2
LOC100487567-like.S	ppm1k.S	ppm1k.S	0.201506	0.357132	0.19289	0.178109	0.0703631	0.204702	0.350776	0.193417	0.178076	0.0730284	2
LOC100487575.L	loc100487575.L	loc100487575.L	0.258721	0.331758	0.18649	0.144618	0.0784133	0.256551	0.327564	0.188382	0.146877	0.0806263	2
LOC100487575.S	loc100487575.S	loc100487575.S	0.208166	0.317164	0.208879	0.187843	0.0779482	0.212841	0.313455	0.207616	0.187252	0.0788355	2
LOC100487577-like.1	loc100487577-like.1.S	loc100487577-like.1.S	0.192349	0.306423	0.196317	0.213041	0.0918707	0.186194	0.305268	0.198792	0.214239	0.0955075	2
LOC100487583.L	loc100487583.L	loc100487583.L	0.227142	0.303971	0.200947	0.174922	0.0930178	0.226866	0.30301	0.200797	0.175277	0.0940489	2
LOC100487632.1	hist1h2ad.1	hist1h2ad.1	0.279996	0.285848	0.190168	0.155127	0.0888613	0.279133	0.285206	0.188746	0.155618	0.0912962	2
LOC100487666.L	loc100487666.L	loc100487666.L	0.234394	0.283964	0.195818	0.179516	0.106308	0.235974	0.279392	0.196411	0.179677	0.108546	2
LOC100487668.L	loc100487668.L	loc100487668.L	0.250641	0.331973	0.178775	0.152092	0.0865187	0.249697	0.32231	0.181394	0.153839	0.0927602	2
LOC100487674-like.L	loc100487674-like.L	loc100487674-like.L	0.224585	0.315171	0.192449	0.181836	0.0859589	0.229125	0.309223	0.19247	0.181731	0.0874522	2
LOC100487727.S	loc100487727.S	loc100487727.S	0.0677317	0.115057	0.129775	0.302349	0.385087	0.0696115	0.116659	0.130783	0.3006	0.382347	3
LOC100487779.L	dpagt1.L	dpagt1.L	0.282605	0.294064	0.198159	0.146231	0.0789408	0.282264	0.292832	0.198342	0.146652	0.0799104	2
LOC100487796-like.S	loc100487796-like.S	loc100487796-like.S	0.238246	0.295162	0.189392	0.176759	0.10044	0.232612	0.295849	0.190604	0.178306	0.10263	2
LOC100487878-like.L	loc100487878-like.L	loc100487878-like.L	0.236304	0.29954	0.190757	0.173356	0.100042	0.235295	0.297728	0.191004	0.174373	0.1016	2
LOC100487901-like.L	loc100487901-like.L	loc100487901-like.L	0.262558	0.298164	0.188398	0.160818	0.0900619	0.262018	0.296065	0.188934	0.161462	0.0915218	2
LOC100487930.S	loc100487930.S	loc100487930.S	0.232588	0.322348	0.191227	0.170659	0.0831776	0.23427	0.320243	0.19125	0.170687	0.083551	2
LOC100487963.L	loc100487963.L	loc100487963.L	0.246867	0.288294	0.196685	0.174081	0.0940728	0.236672	0.289327	0.198643	0.177413	0.0979444	2
LOC100487964.L	loc100487964.L	loc100487964.L	0.254872	0.318086	0.19478	0.1553	0.076962	0.255293	0.31477	0.195312	0.156061	0.0785645	2
LOC100487982-like.L	loc100487982-like.L	loc100487982-like.L	0.221479	0.291851	0.191575	0.191151	0.103943	0.220141	0.291079	0.192045	0.191607	0.105128	2
LOC100488020.S	loc100488020.S	loc100488020.S	0.21789	0.302678	0.203588	0.184603	0.091241	0.219592	0.300178	0.203527	0.184859	0.0918445	2
LOC100488028-like.1	loc100488028-like.L	loc100488028-like.L	0.31634	0.325302	0.154823	0.149466	0.0540694	0.29476	0.327131	0.16163	0.15564	0.0608398	2
LOC100488071.L	dnajc16.L	dnajc16.L	0.25982	0.286543	0.186611	0.181184	0.0858427	0.254348	0.285897	0.188385	0.182572	0.0887979	2
LOC100488071.S	dnajc16.S	dnajc16.S	0.195913	0.275634	0.199863	0.214555	0.114036	0.195339	0.275573	0.199708	0.214672	0.114709	2
LOC100488074.1	loc100488074.S	loc100488074.S	0.264482	0.28879	0.196415	0.163948	0.0863653	0.263156	0.288307	0.194709	0.164965	0.088863	2
LOC100488168.S	cyp8b1.S	cyp8b1.S	0.206371	0.279642	0.19009	0.209094	0.114803	0.205884	0.27506	0.192129	0.209761	0.117166	2
LOC100488173.L	lcorl.L	lcorl.L	0.230239	0.309676	0.188568	0.179255	0.0922609	0.225532	0.306024	0.191332	0.181474	0.0956376	2
LOC100488173.S	lcorl.S	lcorl.S	0.222056	0.307804	0.200454	0.178015	0.0916712	0.225052	0.301385	0.201551	0.178503	0.0935086	2
LOC100488246.L	loc100488246.L	loc100488246.L	0.249604	0.3238	0.199544	0.156502	0.0705502	0.246524	0.319741	0.201936	0.158644	0.0731541	2
LOC100488253.S	loc100488253.S	loc100488253.S	0.313047	0.285772	0.196477	0.141314	0.0633902	0.309553	0.28391	0.194587	0.144394	0.0675566	1
LOC100488266.L	loc100488266.L	loc100488266.L	0.25333	0.356372	0.189379	0.145866	0.0550526	0.258773	0.350259	0.188225	0.146174	0.0565687	2
LOC100488277.L	loc100488277.L	loc100488277.L	0.242489	0.318489	0.195581	0.169101	0.0743406	0.241774	0.315137	0.195671	0.170462	0.0769562	2
LOC100488277.S	loc100488277.S	loc100488277.S	0.265126	0.298927	0.18956	0.17786	0.0685274	0.269209	0.292474	0.187294	0.17856	0.0724622	2
LOC100488348.L	c4orf27.L	c4orf27.L	0.211895	0.325319	0.207676	0.182066	0.0730444	0.219686	0.318833	0.206115	0.181258	0.0741084	2
LOC100488360-like.L	loc100488360-like.L	loc100488360-like.L	0.29109	0.312985	0.164508	0.156858	0.0745596	0.269807	0.310484	0.173295	0.164012	0.0824018	2
LOC100488374-like.L	loc100488374-like.L	loc100488374-like.L	0.217942	0.331049	0.192606	0.175599	0.082804	0.221714	0.326105	0.191893	0.175829	0.0844591	2
LOC100488374-like.S	loc100488374-like.S	loc100488374-like.S	0.249256	0.329608	0.200725	0.151265	0.069146	0.246315	0.327569	0.200937	0.153504	0.0716754	2
LOC100488382.L	loc100488382.L	loc100488382.L	0.264627	0.287938	0.199308	0.166176	0.0819514	0.243529	0.288282	0.205617	0.173515	0.089058	2
LOC100488384-like.L	loc100488384-like.L	loc100488384-like.L	0.247974	0.301038	0.192657	0.161998	0.0963333	0.247867	0.298481	0.193014	0.162472	0.0981665	2
LOC100488441.L	loc100488441.L	loc100488441.L	0.227927	0.328047	0.197838	0.160842	0.0853453	0.228584	0.324309	0.198297	0.161965	0.0868442	2
LOC100488441.S	loc100488441.S	loc100488441.S	0.204296	0.3314	0.214114	0.176023	0.0741679	0.207863	0.327064	0.213708	0.176802	0.0745634	2
LOC100488444.S	loc100488444.S	loc100488444.S	0.213313	0.33948	0.186729	0.174556	0.0859219	0.218646	0.325788	0.187947	0.174874	0.0927453	2
LOC100488455-like.L	loc100488455-like.L	loc100488455-like.L	0.183343	0.343815	0.217737	0.170316	0.0847893	0.193918	0.333939	0.215196	0.169514	0.087433	2
LOC100488459.L	loc100488459.L	loc100488459.L	0.227893	0.318966	0.205041	0.173632	0.0744682	0.227642	0.316654	0.205701	0.174128	0.0758748	2
LOC100488464.S	b4galt4.S	b4galt4.S	0.225151	0.296785	0.209561	0.18821	0.0802928	0.231756	0.291099	0.207119	0.186819	0.0832073	2
LOC100488527.L	loc100488527.L	loc100488527.L	0.228647	0.317511	0.18735	0.177507	0.0889843	0.227701	0.315159	0.187798	0.178375	0.0909673	2
LOC100488558-like.L	loc100488558-like.L	loc100488558-like.L	0.202186	0.293378	0.190862	0.207048	0.106527	0.206578	0.290169	0.189442	0.206191	0.107619	2
LOC100488558-like.S	loc100488558-like.S	loc100488558-like.S	0.217114	0.289854	0.1908	0.19095	0.111282	0.217167	0.287992	0.190382	0.191288	0.113172	2
LOC100488585.S	loc100488585.S	loc100488585.S	0.205711	0.291175	0.198193	0.214218	0.0907036	0.205605	0.286694	0.198505	0.213988	0.0952077	2
LOC100488610.L	loc100488610.L	loc100488610.L	0.205968	0.323871	0.19695	0.180114	0.0930983	0.205766	0.321759	0.19718	0.180632	0.0946624	2
LOC100488610.S	loc100488610.S	loc100488610.S	0.229414	0.299443	0.193152	0.188694	0.089296	0.232641	0.296592	0.19258	0.188196	0.08999	2
LOC100488616.1	colgalt1.S	colgalt1.S	0.216761	0.28086	0.203771	0.190206	0.108401	0.214767	0.279469	0.20468	0.190689	0.110395	2
LOC100488616.L	colgalt1.L	colgalt1.L	0.215596	0.285251	0.193724	0.198148	0.107281	0.214907	0.285067	0.193182	0.19831	0.108534	2
LOC100488634.S	itih6.S	itih6.S	0.256921	0.282055	0.205739	0.182191	0.0730935	0.255256	0.28027	0.205344	0.181893	0.0772363	2
LOC100488646.L	slc12a8.L	slc12a8.L	0.23128	0.30054	0.192127	0.184851	0.0912028	0.22824	0.299745	0.193111	0.185976	0.0929273	2
LOC100488683.L	loc100488683.L	loc100488683.L	0.161935	0.361235	0.200786	0.190893	0.0851512	0.175711	0.3426	0.200649	0.190827	0.0902135	2
LOC100488689.L	loc100488689.L	loc100488689.L	0.274632	0.309218	0.19351	0.152191	0.0704487	0.268979	0.303884	0.194879	0.156796	0.0754623	2
LOC100488689.S	loc100488689.S	loc100488689.S	0.273466	0.28951	0.206541	0.155595	0.0748877	0.262984	0.288967	0.207658	0.160085	0.0803066	2
LOC100488695.S	loc100488695.S	loc100488695.S	0.215306	0.333847	0.201103	0.157789	0.0919554	0.216743	0.321798	0.20303	0.160809	0.09762	2
LOC100488772.L	loc100488772.L	loc100488772.L	0.189179	0.342775	0.223244	0.173418	0.0713836	0.207239	0.324767	0.216975	0.171991	0.0790279	2
LOC100488772.S	loc100488772.S	loc100488772.S	0.198283	0.325405	0.206039	0.179569	0.0907036	0.206087	0.319714	0.204604	0.17806	0.0915344	2
LOC100488813.L	hars2.L	hars2.L	0.253202	0.31545	0.208706	0.162757	0.0598857	0.253229	0.313468	0.208774	0.163363	0.0611667	2
LOC100488827.L	mtr.L	mtr.L	0.215298	0.325345	0.194019	0.184008	0.0813296	0.216934	0.322762	0.194277	0.183696	0.0823312	2
LOC100488893.S	c5orf15.S	c5orf15.S	0.18076	0.349059	0.17193	0.209341	0.088909	0.188183	0.338554	0.171349	0.208898	0.0930159	2
LOC100488904-like.L	loc100488904-like.L	loc100488904-like.L	0.238732	0.314159	0.198607	0.167558	0.0809436	0.238251	0.312629	0.198585	0.168515	0.0820209	2
LOC100488920-like.S	ndufc2.S	ndufc2.S	0.285028	0.317365	0.173621	0.147707	0.0762799	0.287599	0.312336	0.173136	0.148256	0.0786737	2
LOC100488928.L	nthl1.L	nthl1.L	0.243774	0.316383	0.182983	0.175126	0.0817344	0.234849	0.317069	0.185245	0.177704	0.0851325	2
LOC100488959-like.L	loc100488959-like.L	loc100488959-like.L	0.200764	0.30448	0.189155	0.191037	0.114564	0.204091	0.301927	0.18893	0.190105	0.114946	2
LOC100489013.L	loc100489013.L	loc100489013.L	0.175095	0.333183	0.211414	0.195349	0.0849588	0.171828	0.330739	0.212235	0.197697	0.0875006	2
LOC100489043.S	tmem56.S	tmem56.S	0.214213	0.295956	0.2012	0.188037	0.100594	0.215809	0.293165	0.200245	0.188275	0.102506	2
LOC100489073.L	nol7.L	nol7.L	0.205551	0.292232	0.20363	0.196047	0.102539	0.207144	0.289913	0.203877	0.196437	0.10263	2
LOC100489107.S	loc100489107.S	loc100489107.S	0.219216	0.315824	0.204069	0.183627	0.0772644	0.214068	0.309598	0.206254	0.187027	0.0830521	2
LOC100489109-like.L	tmem136.L	tmem136.L	0.229603	0.309577	0.193519	0.171038	0.0962642	0.225809	0.302819	0.196434	0.172995	0.101943	2
LOC100489112.L	loc100489112.L	loc100489112.L	0.242288	0.315865	0.216248	0.134314	0.0912846	0.255134	0.30303	0.212463	0.135494	0.0938781	2
LOC100489127-like.L	hnrnpm.L	hnrnpm.L	0.206479	0.326785	0.204882	0.176026	0.0858283	0.211161	0.320922	0.204345	0.176492	0.0870797	2
LOC100489128.L	loc100489128.L	loc100489128.L	0.250392	0.330078	0.193551	0.161129	0.0648497	0.244048	0.327859	0.195865	0.163826	0.0684021	2
LOC100489157-like.L	loc100489157-like.L	loc100489157-like.L	0.214224	0.320218	0.205284	0.173528	0.0867462	0.21361	0.315996	0.206581	0.174916	0.088897	2
LOC100489191.S	fes.S	fes.S	0.217917	0.344336	0.192936	0.159342	0.0854682	0.216803	0.331477	0.195624	0.16329	0.0928063	2
LOC100489197-like.L	loc100489197-like.L	loc100489197-like.L	0.24643	0.285918	0.190808	0.177887	0.0989577	0.2458	0.284898	0.190846	0.178382	0.100073	2
LOC100489197-like.S	loc100489197-like.S	loc100489197-like.S	0.24325	0.297978	0.189834	0.169134	0.0998045	0.244147	0.296808	0.189545	0.169338	0.100161	2
LOC100489200-like.L	loc100489200-like.L	loc100489200-like.L	0.240412	0.402542	0.198979	0.123408	0.0346582	0.248999	0.389812	0.197315	0.125744	0.0381301	2
LOC100489200-like.S	loc100489200-like.S	loc100489200-like.S	0.316795	0.360638	0.172418	0.115764	0.034385	0.316107	0.358639	0.173291	0.116844	0.0351183	2
LOC100489209.L	loc100489209.L	loc100489209.L	0.218079	0.313984	0.195691	0.182734	0.0895122	0.221222	0.310088	0.195583	0.182977	0.09013	2
LOC100489276-like.L	loc100489276-like.L	loc100489276-like.L	0.190763	0.331263	0.178766	0.192661	0.106547	0.193018	0.32263	0.181473	0.192575	0.110304	2
LOC100489293.L	lix1l.L	lix1l.L	0.191665	0.295712	0.234655	0.183482	0.094487	0.196582	0.29096	0.230799	0.183204	0.0984549	2
LOC100489293.S	lix1l.S	lix1l.S	0.204983	0.301147	0.20411	0.198353	0.0914069	0.209944	0.296194	0.202353	0.197829	0.0936798	2
LOC100489307.L	loc100489307.L	loc100489307.L	0.20229	0.323881	0.22487	0.161527	0.087432	0.206738	0.319136	0.223131	0.161926	0.0890696	2
LOC100489386-like.L	loc100489386-like.L	loc100489386-like.L	0.235195	0.317504	0.204215	0.155596	0.0874914	0.241687	0.308933	0.201862	0.156725	0.0907936	2
LOC100489386-like.S	loc100489386-like.S	loc100489386-like.S	0.265037	0.28197	0.187212	0.176317	0.0894645	0.258894	0.280209	0.190069	0.177636	0.0931922	2
LOC100489393.L	loc100489393.L	loc100489393.L	0.23643	0.291851	0.200487	0.177202	0.094031	0.234776	0.291566	0.200293	0.17806	0.0953047	2
LOC100489393.S	loc100489393.S	loc100489393.S	0.205563	0.307502	0.17446	0.201876	0.110599	0.20282	0.303385	0.175721	0.203913	0.114162	2
LOC100489513.S	vit.S	vit.S	0.25867	0.368605	0.184759	0.132145	0.0558205	0.25572	0.360103	0.188021	0.136012	0.0601433	2
LOC100489530-like.L	loc100489530-like.L	loc100489530-like.L	0.217718	0.33112	0.176448	0.17806	0.096654	0.216928	0.325121	0.177626	0.179514	0.100811	2
LOC100489540.S	loc100489540.S	loc100489540.S	0.218558	0.297001	0.188468	0.208453	0.0875201	0.21961	0.291575	0.189459	0.208467	0.0908884	2
LOC100489623.L	loc100489623.L	loc100489623.L	0.24395	0.302407	0.187053	0.175447	0.0911438	0.250427	0.297291	0.184452	0.174991	0.0928395	2
LOC100489629.L	c9orf69.L	c9orf69.L	0.274322	0.284759	0.210803	0.160989	0.0691268	0.265055	0.285197	0.209464	0.164756	0.0755274	2
LOC100489629.S	c9orf69.S	c9orf69.S	0.291019	0.263864	0.219424	0.144675	0.0810189	0.28151	0.265739	0.219307	0.147189	0.0862548	1
LOC100489632.L	depdc4.L	depdc4.L	0.241	0.329556	0.193905	0.164248	0.0712917	0.243161	0.327294	0.193787	0.164033	0.0717248	2
LOC100489670.L	loc100489670.L	loc100489670.L	0.199223	0.293315	0.196328	0.193547	0.117587	0.200357	0.292028	0.196344	0.193539	0.117732	2
LOC100489670.S	loc100489670.S	loc100489670.S	0.205692	0.261845	0.200621	0.208396	0.123446	0.203606	0.261634	0.20167	0.208596	0.124494	2
LOC100489676.S	lrch3.S	lrch3.S	0.202872	0.293185	0.187946	0.194412	0.121586	0.202947	0.292184	0.188277	0.19432	0.122272	2
LOC100489713.L	c8orf37.L	c8orf37.L	0.242179	0.314531	0.191318	0.171544	0.0804291	0.232806	0.310882	0.194857	0.17512	0.0863349	2
LOC100489717-like.L	loc100489717-like.L	loc100489717-like.L	0.239715	0.321047	0.175413	0.172229	0.0915959	0.227417	0.317932	0.181833	0.176686	0.0961312	2
LOC100489738.S	gnl3l.S	gnl3l.S	0.233043	0.303954	0.182718	0.185815	0.0944698	0.228664	0.303045	0.184323	0.187614	0.096353	2
LOC100489773-like.L	loc100489773-like.L	loc100489773-like.L	0.19645	0.310969	0.202306	0.183938	0.106336	0.207398	0.304351	0.20045	0.181924	0.105877	2
LOC100489773-like.S	loc100489773-like.S	loc100489773-like.S	0.226554	0.324759	0.194992	0.169837	0.0838583	0.227815	0.32234	0.19457	0.170561	0.0847131	2
LOC100489788-like.L	loc100489788-like.L	loc100489788-like.L	0.244941	0.321917	0.195856	0.157323	0.0799636	0.245185	0.319697	0.195757	0.157859	0.0815032	2
LOC100489793.L	loc100489793.L	loc100489793.L	0.263927	0.299845	0.173552	0.182793	0.0798837	0.267284	0.292429	0.172967	0.182908	0.0844131	2
LOC100489859.L	loc100489859.L	loc100489859.L	0.223772	0.326234	0.201031	0.181019	0.0679442	0.223628	0.323196	0.201226	0.181699	0.0702517	2
LOC100489885.S	loc100489885.S	loc100489885.S	0.234817	0.313883	0.182757	0.170967	0.0975741	0.239346	0.309797	0.181825	0.170473	0.0985599	2
LOC100489920-like.L	adpgk.L	adpgk.L	0.329873	0.362147	0.175962	0.105592	0.0264267	0.32896	0.359377	0.176877	0.107124	0.027662	2
LOC100489930.L	loc100489930.L	loc100489930.L	0.268746	0.26337	0.181722	0.179311	0.10685	0.267939	0.263056	0.181064	0.178677	0.109265	1
LOC100489977.L	pdcd7.L	pdcd7.L	0.232586	0.306344	0.192194	0.178114	0.0907621	0.235414	0.303885	0.191468	0.17791	0.0913233	2
LOC100490052.L	loc100490052.L	loc100490052.L	0.310953	0.302263	0.166024	0.140651	0.080109	0.30174	0.300585	0.168577	0.144167	0.0849301	1
LOC100490088.S	loc100490088.S	loc100490088.S	0.191594	0.249329	0.183825	0.245461	0.129791	0.189118	0.24929	0.185622	0.24405	0.131921	2
LOC100490096.S	loc100490096.S	loc100490096.S	0.190102	0.323994	0.19434	0.194804	0.0967597	0.196859	0.319021	0.193883	0.193076	0.0971605	2
LOC100490155-like.L	gys1.L	gys1.L	0.271424	0.313027	0.197328	0.15087	0.0673503	0.273566	0.310381	0.196574	0.15117	0.068309	2
LOC100490155-like.S	gys1.S	gys1.S	0.227796	0.306658	0.195019	0.186427	0.0841006	0.224946	0.306934	0.195369	0.187548	0.0852021	2
LOC100490207.L	loc100490207.L	loc100490207.L	0.223345	0.297266	0.185148	0.195243	0.0989981	0.218883	0.296589	0.186745	0.196316	0.101467	2
LOC100490216.1	loc100490216.L	loc100490216.L	0.270156	0.299803	0.193882	0.158855	0.0773038	0.272922	0.292763	0.194178	0.159947	0.0801891	2
LOC100490228.L	loc100490228.L	loc100490228.L	0.0743619	0.142739	0.128712	0.249796	0.40439	0.0771877	0.150815	0.137982	0.245391	0.388625	3
LOC100490258.L	loc100490258.L	loc100490258.L	0.153775	0.292783	0.202307	0.228128	0.123007	0.156235	0.289944	0.202558	0.22764	0.123622	2
LOC100490265.S	loc100490265.S	loc100490265.S	0.229899	0.325823	0.198739	0.161266	0.084272	0.233014	0.322557	0.198264	0.161284	0.0848814	2
LOC100490271.L	loc100490271.L	loc100490271.L	0.220549	0.31061	0.195975	0.170607	0.102258	0.218003	0.308309	0.198126	0.171233	0.104329	2
LOC100490281.L	loc100490281.L	loc100490281.L	0.275058	0.285793	0.191719	0.1718	0.0756289	0.266034	0.280547	0.195292	0.175413	0.0827144	2
LOC100490358.L	bcas4.L	bcas4.L	0.304221	0.287333	0.216987	0.116435	0.0750249	0.279327	0.289289	0.220448	0.126177	0.0847595	2
LOC100490363-like.L	loc100490363-like.L	loc100490363-like.L	0.167841	0.334761	0.229346	0.176325	0.091727	0.175786	0.324204	0.226321	0.177919	0.0957702	2
LOC100490380-like.L	loc100490380-like.L	loc100490380-like.L	0.260065	0.336412	0.190922	0.150048	0.0625525	0.261528	0.332901	0.191046	0.150794	0.0637316	2
LOC100490423.L	cxorf23.L	cxorf23.L	0.196705	0.302352	0.185374	0.202878	0.112691	0.199881	0.29876	0.185888	0.201354	0.114117	2
LOC100490423.S	cxorf23.S	cxorf23.S	0.186173	0.324241	0.199606	0.194159	0.0958212	0.194055	0.31834	0.199092	0.192781	0.0957324	2
LOC100490440.L	loc100490440.L	loc100490440.L	0.270557	0.326235	0.181127	0.148395	0.0736858	0.265543	0.322718	0.182886	0.150912	0.0779401	2
LOC100490476.L	loc100490476.L	loc100490476.L	0.222307	0.294946	0.210107	0.180661	0.0919798	0.220806	0.285805	0.210399	0.183374	0.0996166	2
LOC100490530.L	loc100490530.L	loc100490530.L	0.267906	0.314799	0.180792	0.155613	0.0808907	0.269526	0.311157	0.180817	0.15637	0.08213	2
LOC100490582-like.L	loc100490582-like.L	loc100490582-like.L	0.226977	0.295195	0.201462	0.173723	0.102643	0.229638	0.292892	0.200735	0.173593	0.103142	2
LOC100490614.1	loc100490614.1	loc100490614.1	0.209038	0.283662	0.21628	0.191368	0.0996522	0.202327	0.281764	0.217081	0.194672	0.104156	2
LOC100490614.L	irgq.L	irgq.L	0.201368	0.347886	0.195895	0.160188	0.0946633	0.210044	0.33552	0.194656	0.161209	0.0985716	2
LOC100490622.L	hsd3b1.L	hsd3b1.L	0.239281	0.132025	0.114959	0.447983	0.0657527	0.204291	0.193462	0.191737	0.223811	0.1867	5
LOC100490651-like.L	loc100490651-like.L	loc100490651-like.L	0.311787	0.321582	0.175177	0.133398	0.0580552	0.31188	0.318705	0.175584	0.134348	0.0594818	2
LOC100490656.L	loc100490656.L	loc100490656.L	0.276714	0.309487	0.191567	0.157729	0.0645027	0.267231	0.309487	0.193134	0.160642	0.0695058	2
LOC100490688.L	loc100490688.L	loc100490688.L	0.243392	0.310398	0.185296	0.175032	0.085882	0.242734	0.308149	0.184913	0.176345	0.087858	2
LOC100490725.L	loc100490725.L	loc100490725.L	0.230998	0.315557	0.198682	0.177645	0.077118	0.231514	0.31421	0.19877	0.177953	0.0775529	2
LOC100490733-like.S	loc100490733-like.S	loc100490733-like.S	0.239674	0.324309	0.19232	0.16209	0.0816066	0.243313	0.32064	0.191376	0.16206	0.0826095	2
LOC100490752-like.L	loc100490752-like.L	loc100490752-like.L	0.245423	0.311171	0.168519	0.193478	0.0814085	0.244413	0.306279	0.1711	0.194088	0.0841202	2
LOC100490784.L	loc100490784.L	loc100490784.L	0.260132	0.330172	0.169488	0.157317	0.0828917	0.252451	0.324396	0.171981	0.162084	0.0890887	2
LOC100490857.1	ptpdc1.L	ptpdc1.L	0.103122	0.124106	0.118352	0.296319	0.358101	0.105679	0.130623	0.123955	0.289153	0.35059	3
LOC100490871-like.S	loc100490871-like.S	loc100490871-like.S	0.230019	0.271598	0.206271	0.202631	0.0894804	0.224951	0.270359	0.208229	0.204311	0.0921489	2
LOC100490882-like.L	l3mbtl2.L	l3mbtl2.L	0.223062	0.304131	0.209212	0.180426	0.0831692	0.220179	0.301865	0.210859	0.182231	0.0848661	2
LOC100490913-like.L	tdrd10.L	tdrd10.L	0.212162	0.340632	0.196387	0.16773	0.0830887	0.207726	0.334199	0.199107	0.170262	0.0887063	2
LOC100490929-like.2.L	ggh.2.L	ggh.2.L	0.236078	0.292929	0.199412	0.181677	0.089904	0.24683	0.280703	0.197603	0.180515	0.0943487	2
LOC100490930.L	c5orf28.L	c5orf28.L	0.239469	0.304967	0.201045	0.174164	0.0803546	0.241829	0.300008	0.201548	0.174329	0.082286	2
LOC100490952.L	loc100490952.L	loc100490952.L	0.218005	0.320874	0.209819	0.171728	0.0795732	0.218901	0.319626	0.209751	0.171798	0.0799233	2
LOC100490953-like.L	kif18b.L	kif18b.L	0.292522	0.356602	0.186512	0.120822	0.0435414	0.293999	0.354011	0.186428	0.121392	0.0441711	2
LOC100490953-like.S	kif18b.S	kif18b.S	0.189959	0.308936	0.20174	0.196434	0.102931	0.192175	0.306802	0.200975	0.19621	0.103839	2
LOC100490973-like.L	loc100490973-like.L	loc100490973-like.L	0.291861	0.308568	0.187934	0.146918	0.0647194	0.287385	0.306089	0.188262	0.149926	0.0683384	2
LOC100491003-like.L	loc100491003-like.L	loc100491003-like.L	0.207374	0.317537	0.20339	0.183152	0.0885478	0.209317	0.315414	0.203207	0.183311	0.0887516	2
LOC100491090.L	loc100491090.L	loc100491090.L	0.281354	0.280611	0.180209	0.164143	0.0936831	0.282792	0.277554	0.179638	0.164718	0.0952982	1
LOC100491113-like.L	loc100491113-like.L	loc100491113-like.L	0.213233	0.294599	0.208127	0.192388	0.0916529	0.21664	0.290897	0.207306	0.192471	0.0926864	2
LOC100491128.L	loc100491128.L	loc100491128.L	0.182421	0.287099	0.206546	0.209513	0.11442	0.188724	0.282165	0.205848	0.208083	0.11518	2
LOC100491156-like.L	rita1.L	rita1.L	0.215965	0.297971	0.200119	0.19517	0.0907746	0.218236	0.294815	0.199439	0.193785	0.0937259	2
LOC100491156-like.S	rita1.S	rita1.S	0.224286	0.318643	0.213729	0.163074	0.0802682	0.22644	0.313402	0.214524	0.163491	0.0821425	2
LOC100491157.L	loc100491157.L	loc100491157.L	0.227855	0.323966	0.201092	0.170064	0.0770236	0.230144	0.320396	0.200112	0.170637	0.0787104	2
LOC100491162.L	loc100491162.L	loc100491162.L	0.205195	0.311361	0.192107	0.187699	0.103637	0.205334	0.310011	0.192404	0.188057	0.104193	2
LOC100491184-like.L	loc100491184-like.L	loc100491184-like.L	0.20469	0.30568	0.196953	0.191354	0.101322	0.213315	0.299137	0.195746	0.190579	0.101223	2
LOC100491219-like.1	loc100491219-like.1	loc100491219-like.1	0.250287	0.322404	0.176092	0.164698	0.0865189	0.250122	0.313257	0.17895	0.167234	0.0904368	2
LOC100491219-like.S	fh.S	fh.S	0.288429	0.299673	0.211444	0.141935	0.0585187	0.277956	0.292632	0.211372	0.150006	0.0680344	2
LOC100491229.L	c10orf2.L	c10orf2.L	0.214857	0.310566	0.201852	0.182329	0.0903956	0.214059	0.310088	0.202267	0.18251	0.0910759	2
LOC100491233.S	loc100491233.S	loc100491233.S	0.242581	0.298997	0.165509	0.201036	0.0918764	0.236968	0.296165	0.168353	0.202952	0.0955619	2
LOC100491278-like.L	loc100491278-like.L	loc100491278-like.L	0.271416	0.293204	0.198447	0.152947	0.0839865	0.269793	0.291665	0.198617	0.153589	0.0863357	2
LOC100491288.L	loc100491288.L	loc100491288.L	0.217799	0.313016	0.206915	0.168593	0.0936769	0.216402	0.309267	0.208079	0.170541	0.0957104	2
LOC100491288.S	loc100491288.S	loc100491288.S	0.233824	0.286018	0.20593	0.190506	0.0837225	0.2203	0.284678	0.210331	0.194982	0.0897087	2
LOC100491292-like.L	loc100491292-like.L	loc100491292-like.L	0.246806	0.298078	0.178382	0.192807	0.0839263	0.234153	0.298804	0.182036	0.196033	0.0889729	2
LOC100491300.L	loc100491300.L	loc100491300.L	0.24966	0.309084	0.190068	0.165357	0.0858308	0.242689	0.308834	0.191204	0.168212	0.0890612	2
LOC100491304.L	cbx2.L	cbx2.L	0.205858	0.332111	0.207959	0.173013	0.0810583	0.207052	0.329504	0.208236	0.173641	0.081567	2
LOC100491304.S	cbx2.S	cbx2.S	0.206603	0.30397	0.201001	0.197958	0.0904679	0.208589	0.301632	0.200762	0.197511	0.091506	2
LOC100491408.L	loc100491408.L	loc100491408.L	0.241393	0.295974	0.199307	0.176468	0.0868574	0.244756	0.290796	0.197396	0.177636	0.0894166	2
LOC100491488-like.L	slain2.L	slain2.L	0.200849	0.305664	0.207651	0.179232	0.106604	0.201987	0.303721	0.207448	0.179551	0.107293	2
LOC100491488-like.S	slain2.S	slain2.S	0.223455	0.303673	0.196554	0.183936	0.0923827	0.223033	0.303296	0.196301	0.184146	0.0932251	2
LOC100491517-like.S	loc100491517-like.S	loc100491517-like.S	0.275225	0.305605	0.190874	0.153146	0.0751492	0.274132	0.304034	0.19057	0.153654	0.0776097	2
LOC100491532-like.L	loc100491532-like.L	loc100491532-like.L	0.255895	0.312246	0.189383	0.165946	0.0765294	0.249324	0.310452	0.191256	0.169047	0.0799208	2
LOC100491537.S	aebp2.S	aebp2.S	0.225739	0.307246	0.194384	0.17249	0.100141	0.227804	0.30456	0.194028	0.172326	0.101283	2
LOC100491545-like.L	loc100491545-like.L	loc100491545-like.L	0.265279	0.28678	0.200724	0.157443	0.0897741	0.265023	0.284906	0.200314	0.157915	0.0918421	2
LOC100491557-like.L	med24.L	med24.L	0.207826	0.31315	0.206658	0.180883	0.0914828	0.209203	0.311304	0.206596	0.180906	0.0919916	2
LOC100491567.L	loc100491567.L	loc100491567.L	0.272912	0.311041	0.206962	0.151013	0.058071	0.273636	0.304266	0.202315	0.154705	0.065078	2
LOC100491589.L	loc100491589.L	loc100491589.L	0.230386	0.294303	0.193509	0.185382	0.0964195	0.231652	0.291557	0.193643	0.185569	0.0975796	2
LOC100491613.L	loc100491613.L	loc100491613.L	0.221304	0.330606	0.190269	0.17505	0.0827707	0.216319	0.326913	0.192546	0.178091	0.0861306	2
LOC100491616-like.L	loc100491616-like.L	loc100491616-like.L	0.4174	0.350683	0.132648	0.073805	0.0254639	0.385067	0.341154	0.145181	0.0895212	0.0390761	1
LOC100491633.L	loc100491633.L	loc100491633.L	0.303263	0.303889	0.171748	0.147716	0.0733836	0.302448	0.302408	0.172271	0.148405	0.0744675	2
LOC100491826-like.L	loc100491826-like.L	loc100491826-like.L	0.254131	0.294035	0.190662	0.182382	0.0787901	0.241001	0.292436	0.194253	0.186449	0.0858604	2
LOC100491837.L	loc100491837.L	loc100491837.L	0.202462	0.285201	0.212121	0.202804	0.0974114	0.215784	0.27565	0.208518	0.198859	0.101189	2
LOC100491907.L	loc100491907.L	loc100491907.L	0.207271	0.312997	0.201365	0.184158	0.0942092	0.208219	0.310447	0.201732	0.184403	0.0951988	2
LOC100491917-like.L	loc100491917-like.L	loc100491917-like.L	0.209551	0.305697	0.197986	0.185475	0.101292	0.210621	0.302767	0.198229	0.185883	0.1025	2
LOC100491917-like.S	loc100491917-like.S	loc100491917-like.S	0.215037	0.30428	0.192581	0.18866	0.0994421	0.215735	0.301608	0.193336	0.188888	0.100432	2
LOC100491930.L	loc100491930.L	loc100491930.L	0.222435	0.329662	0.203873	0.171361	0.0726694	0.223957	0.321241	0.205106	0.172798	0.0768988	2
LOC100491945.S	loc100491945.S	loc100491945.S	0.197899	0.344706	0.200734	0.175139	0.0815227	0.216703	0.321925	0.198072	0.174337	0.0889628	2
LOC100491976-like.L	loc100491976-like.L	loc100491976-like.L	0.233313	0.30899	0.201951	0.165238	0.0905088	0.233238	0.307263	0.201693	0.165835	0.0919704	2
LOC100492035.L	c17orf75.L	c17orf75.L	0.229527	0.313008	0.190842	0.184966	0.0816568	0.223947	0.31093	0.192466	0.187433	0.0852231	2
LOC100492056.L	pkd1l1.L	pkd1l1.L	0.210549	0.30702	0.207409	0.182488	0.0925339	0.213115	0.304805	0.207022	0.182286	0.0927716	2
LOC100492104.L	loc100492104.L	loc100492104.L	0.238939	0.310034	0.189302	0.170495	0.0912308	0.2398	0.307089	0.189902	0.170535	0.0926745	2
LOC100492173-like.L	fndc3a.L	fndc3a.L	0.161295	0.267341	0.184502	0.218734	0.168127	0.160226	0.266987	0.18509	0.219223	0.168473	2
LOC100492173-like.S	fndc3a.S	fndc3a.S	0.0640261	0.102297	0.100626	0.25197	0.481081	0.0660447	0.103655	0.102121	0.25127	0.47691	3
LOC100492177-like.S	tmem41a.S	tmem41a.S	0.290589	0.287262	0.195955	0.160732	0.0654608	0.267094	0.289308	0.202515	0.166902	0.0741805	2
LOC100492197-like.L	loc100492197-like.L	loc100492197-like.L	0.217415	0.319791	0.195428	0.178165	0.0892009	0.214401	0.319125	0.196714	0.179588	0.090172	2
LOC100492231.L	git1.L	git1.L	0.209619	0.305765	0.209747	0.179409	0.0954605	0.208547	0.305081	0.210188	0.179959	0.0962256	2
LOC100492231.S	git1.S	git1.S	0.186365	0.312182	0.205562	0.205821	0.0900705	0.193805	0.305249	0.2043	0.203697	0.0929486	2
LOC100492268-like.S	loc100492268-like.S	loc100492268-like.S	0.218042	0.315187	0.19777	0.177961	0.0910413	0.222822	0.311715	0.196859	0.177566	0.0910377	2
LOC100492277-like.L	loc100492277-like.L	loc100492277-like.L	0.234217	0.323486	0.194436	0.168481	0.0793798	0.23447	0.321691	0.194666	0.168745	0.080428	2
LOC100492292.S	loc100492292.S	loc100492292.S	0.192456	0.307139	0.208448	0.186142	0.105815	0.193715	0.305896	0.208211	0.185865	0.106312	2
LOC100492299.L	loc100492299.L	loc100492299.L	0.216529	0.322346	0.201251	0.184477	0.0753969	0.208799	0.317729	0.20462	0.188426	0.0804264	2
LOC100492300.S	kif9.S	kif9.S	0.204526	0.321448	0.195592	0.18842	0.0900143	0.19735	0.319658	0.197056	0.191681	0.0942554	2
LOC100492311-like.L	cltcl1.L	cltcl1.L	0.232014	0.323747	0.196527	0.168571	0.0791412	0.231067	0.32324	0.196878	0.168735	0.0800811	2
LOC100492311-like.S	cltcl1.S	cltcl1.S	0.214137	0.338288	0.210778	0.164954	0.0718427	0.210723	0.336016	0.212323	0.1667	0.0742382	2
LOC100492368.L	loc100492368.L	loc100492368.L	0.223445	0.340993	0.185578	0.170005	0.0799787	0.224456	0.334173	0.187641	0.170982	0.0827483	2
LOC100492368.S	loc100492368.S	loc100492368.S	0.220823	0.33733	0.179788	0.157881	0.104179	0.214491	0.33477	0.182726	0.160662	0.107351	2
LOC100492389.L	znf229.L	znf229.L	0.20117	0.327661	0.210957	0.177446	0.0827651	0.211157	0.315074	0.210453	0.17696	0.086356	2
LOC100492389.S	loc100492389.S	loc100492389.S	0.251234	0.280638	0.207346	0.17625	0.0845314	0.240295	0.282317	0.210302	0.17946	0.0876263	2
LOC100492505.L	lonp1.L	lonp1.L	0.193883	0.313113	0.209003	0.185128	0.0988734	0.201711	0.307946	0.207274	0.184208	0.0988614	2
LOC100492545-like.L	loc100492545-like.L	loc100492545-like.L	0.245493	0.336023	0.193845	0.155775	0.0688639	0.246067	0.334404	0.193922	0.156133	0.0694742	2
LOC100492548-like.S	plekhg7.S	plekhg7.S	0.183213	0.314046	0.212109	0.194237	0.0963958	0.187199	0.306853	0.21084	0.194187	0.100921	2
LOC100492579.L	loc100492579.L	loc100492579.L	0.21081	0.297668	0.185744	0.190935	0.114843	0.211515	0.294333	0.18704	0.191148	0.115963	2
LOC100492669.S	loc100492669.S	loc100492669.S	0.264695	0.276011	0.196221	0.158131	0.104942	0.262941	0.27258	0.19613	0.160615	0.107733	2
LOC100492755-like.L	loc100492755-like.L	loc100492755-like.L	0.243091	0.314921	0.193233	0.162527	0.0862278	0.237824	0.314821	0.194308	0.163889	0.0891594	2
LOC100492758.L	loc100492758.L	loc100492758.L	0.248241	0.322849	0.196087	0.157734	0.0750896	0.247871	0.320377	0.196002	0.158473	0.0772771	2
LOC100492850-like.L	scaf1.L	scaf1.L	0.17999	0.31426	0.209928	0.195334	0.100487	0.181621	0.312057	0.209815	0.195846	0.100662	2
LOC100492850-like.S	scaf1.S	scaf1.S	0.189375	0.312933	0.202546	0.194226	0.10092	0.191021	0.310777	0.202341	0.194634	0.101227	2
LOC100492862.L	loc100492862.L	loc100492862.L	0.241278	0.261796	0.228407	0.169257	0.0992616	0.242787	0.255577	0.227926	0.170173	0.103537	2
LOC100492888-like.1	loc100492888-like.L	loc100492888-like.L	0.142688	0.282938	0.211979	0.226779	0.135616	0.144772	0.281619	0.211641	0.226225	0.135743	2
LOC100492912-like.L	c11orf95.L	c11orf95.L	0.20815	0.308206	0.19975	0.188591	0.0953027	0.212838	0.304337	0.199345	0.187963	0.0955166	2
LOC100492912-like.S	c11orf95.S	c11orf95.S	0.172415	0.329556	0.228606	0.160837	0.108586	0.186393	0.317335	0.224366	0.161083	0.110823	2
LOC100492917.L	loc100492917.L	loc100492917.L	0.325455	0.327822	0.167693	0.120273	0.0587567	0.316078	0.324844	0.169378	0.124581	0.0651198	2
LOC100492951-like.L	loc100492951-like.L	loc100492951-like.L	0.23927	0.290788	0.202024	0.174322	0.0935961	0.233573	0.288282	0.203195	0.176913	0.0980374	2
LOC100492954.L	loc100492954.L	loc100492954.L	0.23549	0.30235	0.191306	0.180063	0.0907916	0.233421	0.302147	0.19145	0.180911	0.0920716	2
LOC100492954.S	loc100492954.S	loc100492954.S	0.227297	0.294916	0.200771	0.180124	0.0968919	0.219119	0.295062	0.203212	0.182856	0.0997515	2
LOC100492972-like.L	tubz1.L	tubz1.L	0.264925	0.303836	0.200939	0.151656	0.0786444	0.25996	0.299813	0.199815	0.155448	0.0849634	2
LOC100492979.L	uqcrh.L	uqcrh.L	0.295182	0.297835	0.190211	0.145416	0.0713561	0.298295	0.294036	0.188233	0.145798	0.073638	2
LOC100492979.S	uqcrh.S	uqcrh.S	0.305232	0.342929	0.169448	0.124904	0.057487	0.306087	0.331502	0.172143	0.127451	0.0628172	2
LOC100492982.S	htra2.S	htra2.S	0.283777	0.293845	0.194479	0.153405	0.0744941	0.272476	0.29348	0.1973	0.157546	0.0791981	2
LOC100492997-like.S	trim13.S	trim13.S	0.215774	0.316805	0.196975	0.168481	0.101964	0.220788	0.301628	0.198708	0.170659	0.108216	2
LOC100493006.L	loc100493006.L	loc100493006.L	0.223058	0.320938	0.197166	0.172893	0.0859452	0.221832	0.319901	0.198022	0.173469	0.0867757	2
LOC100493037.L	abcc6.L	abcc6.L	0.262366	0.35246	0.192093	0.134076	0.0590063	0.254555	0.349443	0.19449	0.138126	0.0633864	2
LOC100493056.1	trim14.S	trim14.S	0.226234	0.260155	0.184578	0.200292	0.12874	0.22943	0.257541	0.18412	0.198903	0.130005	2
LOC100493057.L	loc100493057.L	loc100493057.L	0.30489	0.280729	0.181052	0.161109	0.072219	0.302953	0.280244	0.179889	0.162502	0.0744125	1
LOC100493057.S	loc100493057.S	loc100493057.S	0.304968	0.279543	0.189414	0.155413	0.0706622	0.304523	0.278062	0.188543	0.155654	0.073218	1
LOC100493091.L	loc100493091.L	loc100493091.L	0.234588	0.302037	0.196668	0.170224	0.0964827	0.233658	0.301084	0.196706	0.17081	0.0977431	2
LOC100493091.S	loc100493091.S	loc100493091.S	0.252524	0.269707	0.194682	0.175718	0.107369	0.250197	0.269239	0.194288	0.176711	0.109564	2
LOC100493122-like.L	loc100493122-like.L	loc100493122-like.L	0.251394	0.340911	0.187882	0.157672	0.0621419	0.248755	0.339821	0.189178	0.158783	0.0634631	2
LOC100493134.1	rnasek.S	rnasek.S	0.252851	0.282406	0.192191	0.181692	0.0908606	0.255202	0.277231	0.191087	0.182617	0.0938628	2
LOC100493164-like.L	loc100493164-like.L	loc100493164-like.L	0.274615	0.251315	0.183902	0.181882	0.108286	0.274325	0.250336	0.182909	0.181492	0.110937	1
LOC100493181.L	bcl2l12.L	bcl2l12.L	0.183338	0.300485	0.203128	0.203354	0.109695	0.187073	0.298217	0.202146	0.202476	0.110088	2
LOC100493181.S	bcl2l12.S	bcl2l12.S	0.201831	0.315177	0.197222	0.18845	0.0973195	0.205287	0.311175	0.19745	0.187752	0.0983356	2
LOC100493255.L	arhgef10.L	arhgef10.L	0.238896	0.345816	0.200735	0.148508	0.0660443	0.241278	0.342897	0.200475	0.148827	0.0665231	2
LOC100493255.S	arhgef10.S	arhgef10.S	0.25455	0.2849	0.200008	0.169047	0.0914947	0.247428	0.284573	0.202494	0.1712	0.0943052	2
LOC100493268.L	loc100493268.L	loc100493268.L	0.19001	0.313867	0.200319	0.191884	0.10392	0.189524	0.312898	0.200759	0.192073	0.104745	2
LOC100493268.S	loc100493268.S	loc100493268.S	0.19374	0.340911	0.216795	0.175857	0.0726968	0.198247	0.337376	0.215902	0.175405	0.0730698	2
LOC100493283-like.L	loc100493283-like.L	loc100493283-like.L	0.212047	0.325116	0.179664	0.192614	0.0905591	0.211118	0.321853	0.181726	0.192745	0.0925586	2
LOC100493403.S	loc100493403.S	loc100493403.S	0.249537	0.336072	0.187695	0.131627	0.0950694	0.254631	0.324744	0.187326	0.134532	0.0987664	2
LOC100493404.L	siae.L	siae.L	0.237081	0.277765	0.181394	0.199623	0.104137	0.228832	0.274315	0.185346	0.202167	0.109339	2
LOC100493404.S	siae.S	siae.S	0.218684	0.291285	0.194731	0.198322	0.096978	0.219356	0.288112	0.195768	0.198428	0.0983351	2
LOC100493414.L	ubxn10.L	ubxn10.L	0.259131	0.317606	0.199353	0.145547	0.0783639	0.253305	0.313056	0.200854	0.149248	0.0835373	2
LOC100493424.L	loc100493424.L	loc100493424.L	0.327397	0.310641	0.148682	0.161454	0.0518255	0.315596	0.304817	0.153733	0.166283	0.0595713	1
LOC100493425.L	loc100493425.L	loc100493425.L	0.259028	0.287065	0.179136	0.184208	0.0905626	0.251024	0.28419	0.179891	0.187345	0.09755	2
LOC100493471.S	slc12a4.S	slc12a4.S	0.235943	0.284919	0.178032	0.190262	0.110843	0.236682	0.28051	0.178789	0.190769	0.113251	2
LOC100493491-like.1	loc100493491-like.S	loc100493491-like.S	0.220415	0.297055	0.196897	0.185981	0.099653	0.22087	0.294897	0.197076	0.186775	0.100382	2
LOC100493491-like.L	loc100493491-like.L	loc100493491-like.L	0.2266	0.325874	0.197467	0.158363	0.091696	0.23106	0.318895	0.197076	0.159153	0.0938163	2
LOC100493503-like.S	loc100493503-like.S	loc100493503-like.S	0.231388	0.294473	0.190512	0.185625	0.0980024	0.231219	0.292889	0.190804	0.186164	0.0989243	2
LOC100493567-like.L	loc100493567-like.L	loc100493567-like.L	0.174629	0.315872	0.210517	0.193192	0.10579	0.180003	0.311596	0.20945	0.19198	0.106971	2
LOC100493581.S	loc100493581.S	loc100493581.S	0.251591	0.318159	0.20168	0.158866	0.0697043	0.252752	0.31496	0.2018	0.159557	0.0709306	2
LOC100493598-like.L	loc100493598-like.L	loc100493598-like.L	0.248663	0.302366	0.21169	0.167972	0.0693079	0.247213	0.299409	0.211507	0.169717	0.0721535	2
LOC100493611-like.S	chrna7.S	chrna7.S	0.136499	0.182912	0.138924	0.210485	0.331179	0.140021	0.182937	0.140906	0.208839	0.327297	3
LOC100493614.S	loc100493614.S	loc100493614.S	0.277123	0.257609	0.203403	0.166087	0.0957773	0.268767	0.256406	0.203572	0.170358	0.100897	1
LOC100493666-like.L	loc100493666-like.L	loc100493666-like.L	0.207043	0.333761	0.19657	0.170708	0.0919184	0.215944	0.324512	0.195251	0.170786	0.093507	2
LOC100493711.1	loc100493711.L	loc100493711.L	0.221065	0.317683	0.198016	0.181513	0.0817226	0.222313	0.315872	0.197956	0.181747	0.082111	2
LOC100493711.S	smc1a.S	smc1a.S	0.251227	0.321143	0.198899	0.155831	0.0729007	0.250114	0.319732	0.199323	0.156643	0.0741884	2
LOC100493716.1	loc100493716.S	loc100493716.S	0.19497	0.325476	0.209784	0.177351	0.0924192	0.199331	0.320569	0.209236	0.177396	0.0934676	2
LOC100493716.L	loc100493716.L	loc100493716.L	0.189117	0.312217	0.216902	0.188632	0.0931335	0.19318	0.307255	0.216522	0.188484	0.0945589	2
LOC100493724.L	loc100493724.L	loc100493724.L	0.180227	0.317884	0.207729	0.193922	0.100238	0.186795	0.313823	0.206596	0.192539	0.100248	2
LOC100493727-like.L	vars2.L	vars2.L	0.21517	0.318772	0.203953	0.167781	0.0943237	0.219488	0.313014	0.204205	0.167372	0.095921	2
LOC100493771-like.L	loc100493771-like.L	loc100493771-like.L	0.249751	0.288032	0.189715	0.176598	0.0959052	0.250864	0.285003	0.190639	0.176657	0.096837	2
LOC100493774-like.S	myh14.S	myh14.S	0.18874	0.293211	0.204779	0.200317	0.112954	0.196225	0.286101	0.203822	0.199696	0.114156	2
LOC100493787.L	loc100493787.L	loc100493787.L	0.232633	0.30777	0.208671	0.161198	0.0897283	0.224068	0.302525	0.211102	0.165863	0.0964428	2
LOC100493838-like.L	tmem45a.L	tmem45a.L	0.409393	0.278908	0.130176	0.13677	0.0447533	0.382105	0.276035	0.140368	0.146561	0.0549308	1
LOC100493854.L	loc100493854.L	loc100493854.L	0.226675	0.287325	0.200497	0.188728	0.0967748	0.226888	0.286716	0.200082	0.188745	0.097568	2
LOC100493854.S	loc100493854.S	loc100493854.S	0.247262	0.294974	0.198182	0.167783	0.0917978	0.245849	0.294131	0.198042	0.167801	0.0941756	2
LOC100493856.1	slc12a9.S	slc12a9.S	0.0868359	0.124537	0.135888	0.27373	0.37901	0.0929567	0.126964	0.135277	0.27064	0.374162	3
LOC100493856.L	slc12a9.L	slc12a9.L	0.054583	0.0548275	0.08655	0.291399	0.51264	0.0552755	0.0601195	0.0903375	0.288826	0.505441	3
LOC100493862-like.1	loc100493862-like.1	loc100493862-like.1	0.211078	0.308055	0.207232	0.182639	0.0909957	0.212536	0.306577	0.206971	0.18268	0.0912362	2
LOC100493862-like.S	loc100493862-like.S	loc100493862-like.S	0.210644	0.297439	0.208589	0.189569	0.0937589	0.210085	0.296976	0.208804	0.189894	0.0942402	2
LOC100493883-like.L	loc100493883-like.L	loc100493883-like.L	0.207209	0.314686	0.179684	0.187925	0.110496	0.205673	0.310579	0.181244	0.188526	0.113978	2
LOC100493887.S	loc100493887.S	loc100493887.S	0.209073	0.284255	0.215176	0.191238	0.100258	0.212093	0.282185	0.213596	0.191074	0.101052	2
LOC100494095-like.L	loc100494095-like.L	loc100494095-like.L	0.252356	0.29909	0.185769	0.175488	0.0872967	0.258017	0.289484	0.185455	0.175565	0.0914794	2
LOC100494115.L	c16orf70.L	c16orf70.L	0.19273	0.326422	0.204782	0.195859	0.0802068	0.191987	0.317415	0.20837	0.19569	0.0865374	2
LOC100494115.S	c16orf70.S	c16orf70.S	0.220346	0.307005	0.197363	0.191683	0.0836036	0.216605	0.305004	0.198285	0.193208	0.0868987	2
LOC100494135.L	loc100494135.L	loc100494135.L	0.235982	0.307612	0.198336	0.163757	0.094313	0.234338	0.306875	0.198609	0.164751	0.0954265	2
LOC100494135.S	loc100494135.S	loc100494135.S	0.251089	0.297313	0.178388	0.178242	0.0949676	0.246984	0.297337	0.179721	0.179648	0.0963095	2
LOC100494152.L	loc100494152.L	loc100494152.L	0.200752	0.324655	0.198507	0.182793	0.0932933	0.200556	0.322851	0.199091	0.183245	0.0942568	2
LOC100494152.S	loc100494152.S	loc100494152.S	0.184626	0.324415	0.198046	0.202511	0.0904023	0.185327	0.321579	0.198714	0.20265	0.0917296	2
LOC100494164.L	loc100494164.L	loc100494164.L	0.334459	0.289778	0.15643	0.150935	0.068398	0.322898	0.287831	0.159634	0.153803	0.0758343	1
LOC100494239.L	mrps5.L	mrps5.L	0.19279	0.326709	0.206395	0.182043	0.092064	0.198245	0.319591	0.206018	0.182609	0.0935368	2
LOC100494288.L	loc100494288.L	loc100494288.L	0.202326	0.295663	0.197262	0.203092	0.101657	0.199424	0.294967	0.198464	0.204109	0.103036	2
LOC100494328.L	efnb1.L	efnb1.L	0.0435519	0.0716198	0.106948	0.296108	0.481772	0.0463626	0.0749746	0.108903	0.29239	0.47737	3
LOC100494403.S	loc100494403.S	loc100494403.S	0.210931	0.31962	0.194422	0.186628	0.088398	0.215254	0.316433	0.193657	0.185671	0.0889841	2
LOC100494450.L	capn6.L	capn6.L	0.216124	0.314924	0.188242	0.211122	0.0695881	0.219617	0.306669	0.188738	0.21019	0.0747852	2
LOC100494473.1	loc100494473.1.S	loc100494473.1.S	0.202277	0.302188	0.199155	0.195799	0.10058	0.206069	0.29812	0.199273	0.19609	0.100447	2
LOC100494483.L	loc100494483.L	loc100494483.L	0.207928	0.303289	0.222809	0.186558	0.0794164	0.212228	0.299192	0.221311	0.186287	0.0809825	2
LOC100494497.1	loc100494497.S	loc100494497.S	0.228031	0.30483	0.198691	0.178212	0.0902358	0.227868	0.303776	0.198718	0.178462	0.0911764	2
LOC100494497.L	loc100494497.L	loc100494497.L	0.220733	0.307375	0.196831	0.179795	0.0952657	0.220488	0.305993	0.197117	0.180239	0.096163	2
LOC100494506-like.S	loc100494506-like.S	loc100494506-like.S	0.250181	0.326454	0.183384	0.158108	0.0818728	0.250155	0.321348	0.183943	0.160237	0.0843173	2
LOC100494508.1	loc100494508.L	loc100494508.L	0.185983	0.320027	0.232121	0.163802	0.0980678	0.187488	0.314279	0.231422	0.165551	0.10126	2
LOC100494567-like.L	arsh.L	arsh.L	0.195862	0.32141	0.1946	0.189357	0.0987712	0.20622	0.312079	0.193563	0.187495	0.100644	2
LOC100494635.L	slc16a2.L	slc16a2.L	0.280847	0.294627	0.19626	0.158554	0.0697129	0.272146	0.294089	0.198811	0.161752	0.073203	2
LOC100494722.S	loc100494722.S	loc100494722.S	0.221776	0.308178	0.195737	0.183657	0.0906527	0.225726	0.304566	0.194749	0.183329	0.09163	2
LOC100494753.L	loc100494753.L	loc100494753.L	0.183133	0.268503	0.227501	0.205643	0.11522	0.182573	0.268128	0.227483	0.205498	0.116318	2
LOC100494754.L	sco1.L	sco1.L	0.233358	0.318068	0.192719	0.169264	0.0865906	0.23506	0.314252	0.193167	0.168982	0.0885391	2
LOC100494768.L	loc100494768.L	loc100494768.L	0.211418	0.301006	0.184091	0.193727	0.109757	0.20943	0.298141	0.186075	0.19466	0.111693	2
LOC100494783.L	loc100494783.L	loc100494783.L	0.222236	0.310866	0.202547	0.176926	0.0874247	0.215926	0.307399	0.205352	0.17959	0.0917328	2
LOC100494784.1	loc100494784.S	loc100494784.S	0.209424	0.280666	0.210045	0.191121	0.108744	0.211783	0.277566	0.20933	0.190672	0.110648	2
LOC100494793-like.L	loc100494793-like.L	loc100494793-like.L	0.193066	0.307109	0.205594	0.195411	0.0988206	0.196064	0.305027	0.20506	0.194787	0.0990627	2
LOC100494812-like.L	loc100494812-like.L	loc100494812-like.L	0.214766	0.315541	0.190636	0.188525	0.0905332	0.211486	0.309295	0.192944	0.190373	0.0959023	2
LOC100494818.L	loc100494818.L	loc100494818.L	0.241955	0.3006	0.196425	0.17518	0.0858403	0.24411	0.297634	0.195429	0.175053	0.0877741	2
LOC100494818.S	loc100494818.S	loc100494818.S	0.201941	0.312546	0.22773	0.170823	0.0869611	0.211484	0.304124	0.225337	0.169529	0.089526	2
LOC100494833-like.L	loc100494833-like.L	loc100494833-like.L	0.2332	0.31999	0.196211	0.159217	0.0913829	0.21746	0.32152	0.20098	0.16391	0.0961297	2
LOC100494836.L	ap3b1.L	ap3b1.L	0.222002	0.321066	0.200051	0.161291	0.0955899	0.225053	0.316903	0.199975	0.161548	0.0965214	2
LOC100494836.S	ap3b1.S	ap3b1.S	0.180499	0.325788	0.222576	0.184213	0.0869246	0.183895	0.321012	0.221954	0.183886	0.0892528	2
LOC100494853.L	mthfd1.L	mthfd1.L	0.212711	0.313392	0.203037	0.181708	0.0891527	0.21341	0.312305	0.203147	0.181637	0.0895016	2
LOC100494871.S	mrps25.S	mrps25.S	0.234913	0.321833	0.184339	0.175317	0.0835968	0.236349	0.315964	0.185495	0.17643	0.085763	2
LOC100494891.L	prodh.L	prodh.L	0.25889	0.331146	0.192883	0.153292	0.0637885	0.25984	0.328723	0.193004	0.154168	0.0642648	2
LOC100494904-like.S	hmgcl.S	hmgcl.S	0.234693	0.318118	0.216789	0.150576	0.0798232	0.227391	0.314581	0.217554	0.155259	0.085214	2
LOC100494936.L	loc100494936.L	loc100494936.L	0.224108	0.319931	0.199781	0.165533	0.0906468	0.226838	0.312487	0.200705	0.166496	0.0934738	2
LOC100494936.S	loc100494936.S	loc100494936.S	0.214894	0.312078	0.189786	0.17879	0.104452	0.222599	0.304666	0.187245	0.178167	0.107323	2
LOC100494942.L	rcc2.L	rcc2.L	0.240905	0.317097	0.200969	0.163606	0.0774225	0.240777	0.315702	0.200322	0.16416	0.079039	2
LOC100494968.L	loc100494968.L	loc100494968.L	0.209436	0.318211	0.211733	0.173317	0.0873033	0.21146	0.316596	0.211184	0.172999	0.0877609	2
LOC100494968.S	loc100494968.S	loc100494968.S	0.222394	0.305736	0.193084	0.185337	0.0934494	0.221888	0.303859	0.194189	0.185241	0.094823	2
LOC100494984.S	loc100494984.S	loc100494984.S	0.203616	0.329863	0.205328	0.177864	0.0833287	0.206441	0.326659	0.204554	0.178006	0.0843405	2
LOC100495008.L	purb.L	purb.L	0.301437	0.367778	0.171774	0.111237	0.0477736	0.303227	0.364384	0.171684	0.112069	0.0486355	2
LOC100495008.S	purb.S	purb.S	0.293553	0.346199	0.174105	0.130655	0.0554881	0.292705	0.342879	0.175264	0.132155	0.0569958	2
LOC100495031.L	loc100495031.L	loc100495031.L	0.210168	0.256542	0.202223	0.225767	0.105298	0.209527	0.253198	0.203425	0.226027	0.107823	2
LOC100495031.S	loc100495031.S	loc100495031.S	0.213248	0.293443	0.194204	0.203898	0.0952063	0.211862	0.290424	0.196466	0.203596	0.0976519	2
LOC100495041.1	loc100495041.1.S	loc100495041.1.S	0.248384	0.278653	0.213097	0.166393	0.093473	0.2462	0.276886	0.209889	0.169414	0.0976115	2
LOC100495066-like.L	loc100495066-like.L	loc100495066-like.L	0.265476	0.296262	0.197271	0.155437	0.0855533	0.24134	0.29849	0.204433	0.163222	0.0925153	2
LOC100495066-like.S	loc100495066-like.S	loc100495066-like.S	0.200048	0.328089	0.210065	0.178567	0.0832315	0.203223	0.324955	0.20958	0.178504	0.0837383	2
LOC100495084-like.L	fam179b.L	fam179b.L	0.201906	0.364269	0.204582	0.153031	0.0762121	0.20757	0.354291	0.203699	0.154976	0.0794637	2
LOC100495088-like.L	loc100495088-like.L	loc100495088-like.L	0.227195	0.314432	0.215916	0.178095	0.0643617	0.232351	0.307345	0.2138	0.178409	0.0680955	2
LOC100495090.L	loc100495090.L	loc100495090.L	0.291437	0.283781	0.174542	0.168077	0.0821635	0.277384	0.284924	0.17867	0.171504	0.0875179	2
LOC100495096.S	loc100495096.S	loc100495096.S	0.236814	0.306609	0.202969	0.170923	0.0826852	0.240728	0.302951	0.202908	0.170094	0.0833194	2
LOC100495158-like.L	tab3.L	tab3.L	0.199659	0.302059	0.197677	0.196594	0.104011	0.202494	0.299869	0.197249	0.196357	0.10403	2
LOC100495158-like.S	tab3.S	tab3.S	0.165306	0.293712	0.208079	0.213698	0.119204	0.171561	0.288926	0.207932	0.21187	0.119711	2
LOC100495196.L	ndufa2.L	ndufa2.L	0.300135	0.303904	0.193464	0.141822	0.0606753	0.299847	0.299827	0.191768	0.144141	0.0644155	2
LOC100495218-like.L	loc100495218-like.L	loc100495218-like.L	0.24283	0.320667	0.191674	0.160673	0.0841554	0.242898	0.319185	0.19195	0.160903	0.0850637	2
LOC100495218-like.S	loc100495218-like.S	loc100495218-like.S	0.235872	0.314727	0.199838	0.165506	0.0840575	0.236288	0.313744	0.199709	0.165622	0.0846365	2
LOC100495220-like.L	arhgap11a.2.L	arhgap11a.2.L	0.238981	0.323893	0.202198	0.157078	0.0778491	0.239395	0.320827	0.202648	0.157771	0.0793593	2
LOC100495220-like.S	loc100495220-like.S	loc100495220-like.S	0.233606	0.310911	0.202033	0.169276	0.0841739	0.235076	0.308393	0.201556	0.169387	0.0855878	2
LOC100495258-like.L	loc100495258-like.L	loc100495258-like.L	0.1789	0.325272	0.206821	0.199672	0.089335	0.179813	0.322111	0.20712	0.200346	0.0906106	2
LOC100495258-like.S	loc100495258-like.S	loc100495258-like.S	0.174695	0.333547	0.207511	0.200416	0.0838311	0.17428	0.328087	0.208828	0.201331	0.0874746	2
LOC100495263.L	loc100495263.L	loc100495263.L	0.241177	0.322828	0.199314	0.155999	0.0806819	0.241667	0.32068	0.199203	0.156579	0.0818704	2
LOC100495295.L	loc100495295.L	loc100495295.L	0.167433	0.27055	0.205864	0.205014	0.15114	0.174388	0.267344	0.204514	0.203117	0.150637	2
LOC100495295.S	loc100495295.S	loc100495295.S	0.208161	0.31143	0.198895	0.180997	0.100518	0.209093	0.309961	0.199036	0.181096	0.100813	2
LOC100495318-like.L	loc100495318-like.L	loc100495318-like.L	0.230742	0.323102	0.201252	0.16685	0.078054	0.227117	0.322544	0.202644	0.168105	0.0795897	2
LOC100495318-like.S	loc100495318-like.S	loc100495318-like.S	0.203923	0.336607	0.209241	0.169876	0.0803532	0.205434	0.33455	0.20911	0.170059	0.0808461	2
LOC100495342.L	tbc1d25.L	tbc1d25.L	0.187494	0.297444	0.216021	0.19495	0.104091	0.188057	0.29608	0.214516	0.195199	0.106148	2
LOC100495342.S	tbc1d25.S	tbc1d25.S	0.242339	0.298206	0.211803	0.148775	0.0988771	0.235614	0.298173	0.212443	0.150622	0.103148	2
LOC100495369.L	loc100495369.L	loc100495369.L	0.32315	0.31389	0.163597	0.135506	0.0638572	0.320981	0.309824	0.164604	0.137145	0.067446	1
LOC100495392.1	loc100495392.1	loc100495392.1	0.276111	0.297464	0.190002	0.158497	0.0779262	0.265152	0.297462	0.190986	0.161929	0.0844713	2
LOC100495392.S	tm7sf3.S	tm7sf3.S	0.281698	0.302733	0.177261	0.16079	0.0775186	0.275087	0.301324	0.179584	0.162778	0.081227	2
LOC100495408.L	loc100495408.L	loc100495408.L	0.191119	0.336009	0.215562	0.169606	0.0877036	0.201063	0.325616	0.214067	0.169397	0.0898572	2
LOC100495411-like.L	loc100495411-like.L	loc100495411-like.L	0.221086	0.290497	0.210298	0.185061	0.0930582	0.220928	0.289309	0.210403	0.185193	0.094167	2
LOC100495442.S	loc100495442.S	loc100495442.S	0.232442	0.29283	0.203978	0.182773	0.0879772	0.232178	0.29151	0.202613	0.183765	0.0899347	2
LOC100495450.1	hira.L	hira.L	0.243526	0.305934	0.191741	0.175412	0.0833874	0.239679	0.306101	0.193021	0.176687	0.0845111	2
LOC100495450.S	hira.S	hira.S	0.21431	0.303942	0.203423	0.182494	0.0958315	0.208983	0.303846	0.205329	0.184047	0.0977949	2
LOC100495473.L	fabp4.L	fabp4.L	0.269667	0.274562	0.184312	0.19223	0.0792284	0.265127	0.269904	0.187305	0.194276	0.0833876	2
LOC100495473.S	fabp4.S	fabp4.S	0.239143	0.320955	0.193193	0.157433	0.0892759	0.242023	0.316269	0.193165	0.158455	0.0900889	2
LOC100495522.L	smyd2.L	smyd2.L	0.200455	0.306481	0.197489	0.191376	0.104198	0.209422	0.298222	0.197015	0.188588	0.106753	2
LOC100495522.S	smyd2.S	smyd2.S	0.259066	0.318146	0.192537	0.154257	0.0759938	0.256282	0.315075	0.194151	0.155516	0.0789758	2
LOC100495602.L	tubb4b.L	tubb4b.L	0.302489	0.323451	0.18089	0.14055	0.0526202	0.301232	0.318779	0.181383	0.142822	0.0557843	2
LOC100495616.S	ermard.S	ermard.S	0.254383	0.297782	0.191611	0.166019	0.0902051	0.256172	0.294764	0.189899	0.166369	0.0927958	2
LOC100495642-like.L	loc100495642-like.L	loc100495642-like.L	0.223524	0.300262	0.199339	0.179263	0.0976126	0.222883	0.298161	0.199409	0.179615	0.0999325	2
LOC100495696-like.L	leng8.L	leng8.L	0.157536	0.243525	0.188106	0.231557	0.179277	0.159238	0.242544	0.188215	0.231768	0.178235	5
LOC100495696-like.S	leng8.S	leng8.S	0.202534	0.318279	0.196738	0.181851	0.100599	0.205972	0.314782	0.196371	0.181843	0.101032	2
LOC100495727.L	las1l.L	las1l.L	0.264418	0.306753	0.183471	0.164535	0.0808229	0.264529	0.303427	0.183348	0.165141	0.0835551	2
LOC100495727.S	las1l.S	las1l.S	0.215084	0.312877	0.208004	0.184424	0.0796102	0.220533	0.30724	0.20597	0.184655	0.0816027	2
LOC100495756-like.L	loc100495756-like.L	loc100495756-like.L	0.226769	0.32618	0.192479	0.1693	0.0852727	0.229019	0.319907	0.193332	0.170365	0.0873772	2
LOC100495756-like.S	loc100495756-like.S	loc100495756-like.S	0.256083	0.320823	0.186708	0.159747	0.0766391	0.257879	0.315898	0.187261	0.160785	0.0781764	2
LOC100495797-like.L	loc100495797-like.L	loc100495797-like.L	0.15453	0.35153	0.207897	0.168573	0.117469	0.178263	0.332131	0.20287	0.167123	0.119613	2
LOC100495872.L	muc3a.L	muc3a.L	0.21587	0.290844	0.211757	0.197824	0.0837054	0.220658	0.286782	0.210344	0.19714	0.0850765	2
LOC100495895.1	loc100495895.1.L	loc100495895.1.L	0.2728	0.295909	0.198198	0.145031	0.0880625	0.265458	0.295611	0.200093	0.148442	0.0903959	2
LOC100495907-like.L	loc100495907-like.L	loc100495907-like.L	0.251264	0.320947	0.190496	0.155974	0.0813189	0.248625	0.320129	0.18991	0.156918	0.0844188	2
LOC100495965-like.L	loc100495965-like.L	loc100495965-like.L	0.183027	0.317484	0.203156	0.19314	0.103193	0.185612	0.315517	0.202821	0.193131	0.10292	2
LOC100495965-like.S	loc100495965-like.S	loc100495965-like.S	0.176586	0.291794	0.193171	0.206565	0.131884	0.179885	0.289585	0.192695	0.206236	0.131599	2
LOC100495973.L	loc100495973.L	loc100495973.L	0.173143	0.32247	0.210191	0.20477	0.089427	0.180019	0.317371	0.208933	0.203386	0.0902896	2
LOC100495977.L	c11orf96.L	c11orf96.L	0.187475	0.32251	0.221274	0.174826	0.0939151	0.20633	0.307757	0.216635	0.172358	0.0969192	2
LOC100495977.S	c11orf96.S	c11orf96.S	0.2156	0.28288	0.197856	0.193174	0.110491	0.213746	0.282638	0.198131	0.193867	0.111617	2
LOC100496014-like.L	loc100496014-like.L	loc100496014-like.L	0.184843	0.314628	0.211899	0.191388	0.0972422	0.18636	0.311078	0.211877	0.192404	0.0982822	2
LOC100496019-like.L	loc100496019-like.L	loc100496019-like.L	0.188457	0.273877	0.19159	0.213672	0.132403	0.188008	0.27356	0.191948	0.213683	0.1328	2
LOC100496038.L	tars2.L	tars2.L	0.232219	0.307402	0.185632	0.187496	0.0872515	0.2334	0.303313	0.184946	0.188275	0.0900656	2
LOC100496040-like.1	loc100496040-like.1.S	loc100496040-like.1.S	0.234489	0.327219	0.180654	0.166591	0.0910478	0.2306	0.324949	0.182042	0.168582	0.0938267	2
LOC100496042-like.L	loc100496042-like.L	loc100496042-like.L	0.203895	0.297784	0.204653	0.18926	0.104407	0.207405	0.295821	0.203821	0.18865	0.104303	2
LOC100496042-like.S	znf577.S	znf577.S	0.206422	0.305393	0.202135	0.188912	0.0971376	0.206861	0.304327	0.202435	0.188815	0.0975617	2
LOC100496088.1	loc100496088.1.L	loc100496088.1.L	0.208396	0.321494	0.204901	0.178746	0.0864632	0.209515	0.319594	0.204749	0.179026	0.0871156	2
LOC100496101.L	steap3.L	steap3.L	0.164141	0.321329	0.181869	0.227499	0.105162	0.180567	0.31067	0.179444	0.22306	0.106259	2
LOC100496110.L	vps53.L	vps53.L	0.279885	0.324995	0.180019	0.152848	0.0622522	0.277676	0.322276	0.181604	0.154456	0.0639876	2
LOC100496110.S	vps53.S	vps53.S	0.216848	0.299683	0.178603	0.198384	0.106482	0.21796	0.297116	0.178881	0.198244	0.107799	2
LOC100496116.S	mrpl19.S	mrpl19.S	0.253626	0.302766	0.201812	0.159724	0.0820725	0.25937	0.297353	0.199923	0.159598	0.0837562	2
LOC100496158-like.S	gsta1.S	gsta1.S	0.234182	0.326107	0.183377	0.181475	0.0748588	0.243373	0.31388	0.18132	0.181773	0.079654	2
LOC100496167.L	loc100496167.L	loc100496167.L	0.220216	0.2661	0.213309	0.187804	0.112571	0.224312	0.26214	0.211896	0.187291	0.114362	2
LOC100496170-like.L	rtbdn.L	rtbdn.L	0.253492	0.29472	0.184057	0.181351	0.086379	0.251176	0.292841	0.184691	0.182458	0.0888345	2
LOC100496186.1	loc100496186.1.L	loc100496186.1.L	0.23285	0.267724	0.229822	0.168397	0.101207	0.233162	0.263005	0.228074	0.169234	0.106525	2
LOC100496216.L	loc100496216.L	loc100496216.L	0.201403	0.311522	0.202427	0.186211	0.0984372	0.203061	0.310028	0.201888	0.186674	0.0983486	2
LOC100496228-like.S	loc100496228-like.S	loc100496228-like.S	0.219614	0.309779	0.206054	0.192628	0.0719247	0.218779	0.303782	0.207759	0.193874	0.0758056	2
LOC100496367.L	fam83d.L	fam83d.L	0.224066	0.306936	0.203264	0.178414	0.0873205	0.224423	0.30599	0.203177	0.178633	0.0877782	2
LOC100496367.S	fam83d.S	fam83d.S	0.242074	0.320262	0.191237	0.170337	0.076091	0.241556	0.318769	0.191162	0.17116	0.0773531	2
LOC100496433.1	loc100496433.1.L	loc100496433.1.L	0.215924	0.329568	0.205712	0.166836	0.0819599	0.218114	0.326421	0.205484	0.167429	0.0825528	2
LOC100496443.L	loc100496443.L	loc100496443.L	0.151897	0.289945	0.217388	0.219086	0.121683	0.170562	0.278226	0.21313	0.214526	0.123556	2
LOC100496446.L	loc100496446.L	loc100496446.L	0.17332	0.346968	0.206653	0.183531	0.0895281	0.184467	0.332037	0.206385	0.183208	0.0939029	2
LOC100496446.S	loc100496446.S	loc100496446.S	0.177124	0.303948	0.232322	0.188254	0.098353	0.182909	0.299025	0.229059	0.188123	0.100883	2
LOC100496462.S	loc100496462.S	loc100496462.S	0.272287	0.254721	0.184902	0.182194	0.105896	0.258744	0.256374	0.185868	0.184684	0.114331	1
LOC100496476.S	loc100496476.S	loc100496476.S	0.245602	0.309095	0.185494	0.16956	0.0902491	0.248219	0.302848	0.18596	0.170528	0.0924453	2
LOC100496507.1	loc100496507.1.S	loc100496507.1.S	0.203888	0.246773	0.173411	0.179327	0.196601	0.201965	0.247005	0.173581	0.179808	0.197641	2
LOC100496521.L	loc100496521.L	loc100496521.L	0.179685	0.297374	0.210155	0.202719	0.110067	0.18245	0.294955	0.209793	0.202983	0.109818	2
LOC100496553-like.S	loc100496553-like.S	loc100496553-like.S	0.200495	0.297736	0.216112	0.19537	0.0902871	0.199517	0.296599	0.216201	0.195915	0.0917677	2
LOC100496576-like.L	peak1.L	peak1.L	0.188605	0.328418	0.209602	0.183637	0.0897388	0.191576	0.325444	0.209165	0.183511	0.0903043	2
LOC100496576-like.S	peak1.S	peak1.S	0.256915	0.311155	0.173569	0.153196	0.105166	0.256311	0.308693	0.174802	0.154238	0.105955	2
LOC100496582.L	loc100496582.L	loc100496582.L	0.22999	0.269871	0.201259	0.191276	0.107604	0.214895	0.272012	0.203883	0.196229	0.11298	2
LOC100496636-like.L	c15orf39.L	c15orf39.L	0.210705	0.311197	0.208959	0.182962	0.0861761	0.211326	0.310097	0.208988	0.18304	0.0865495	2
LOC100496637.L	loc100496637.L	loc100496637.L	0.244682	0.352371	0.196412	0.140646	0.0658885	0.239616	0.350065	0.19856	0.143324	0.068435	2
LOC100496637.S	loc100496637.S	loc100496637.S	0.247827	0.331489	0.197406	0.162575	0.0607022	0.255673	0.323166	0.195968	0.162427	0.062766	2
LOC100496641.L	cgnl1.L	cgnl1.L	0.155242	0.293906	0.201219	0.222341	0.127293	0.158795	0.290415	0.202139	0.223304	0.125348	2
LOC100496641.S	cgnl1.S	cgnl1.S	0.196692	0.322828	0.19624	0.186257	0.0979836	0.204158	0.316078	0.197413	0.185254	0.0970971	2
LOC100496655.S	loc100496655.S	loc100496655.S	0.212963	0.290153	0.200742	0.195518	0.100624	0.209782	0.290048	0.202042	0.19639	0.101737	2
LOC100496658.L	loc100496658.L	loc100496658.L	0.177663	0.319096	0.20947	0.185617	0.108154	0.180117	0.306232	0.211908	0.187331	0.114412	2
LOC100496696-like.L	frem2.L	frem2.L	0.229186	0.296217	0.227566	0.16686	0.0801711	0.224833	0.293872	0.226823	0.168743	0.0857282	2
LOC100496728.S	loc100496728.S	loc100496728.S	0.308579	0.276156	0.191736	0.142721	0.0808075	0.303846	0.276335	0.190545	0.144636	0.0846387	1
LOC100496743.S	loc100496743.S	loc100496743.S	0.198632	0.323966	0.197846	0.182498	0.0970572	0.205515	0.31821	0.197532	0.180944	0.0977996	2
LOC100496770-like.L	loc100496770-like.L	loc100496770-like.L	0.233622	0.330948	0.192517	0.16787	0.0750425	0.234813	0.327523	0.192279	0.168668	0.0767171	2
LOC100496782.S	loc100496782.S	loc100496782.S	0.233013	0.295422	0.20332	0.175837	0.0924077	0.231597	0.292256	0.204888	0.177177	0.0940812	2
LOC100496819.S	loc100496819.S	loc100496819.S	0.0658295	0.0994967	0.0829166	0.21309	0.538667	0.0846641	0.111076	0.095663	0.211495	0.497102	4
LOC100496857-like.L	loc100496857-like.L	loc100496857-like.L	0.200431	0.311045	0.216997	0.184742	0.0867852	0.196397	0.309976	0.217913	0.186429	0.0892838	2
LOC100496891.L	loc100496891.L	loc100496891.L	0.173704	0.27454	0.176642	0.204478	0.170636	0.176483	0.271449	0.176938	0.203739	0.171392	2
LOC100496891.S	loc100496891.S	loc100496891.S	0.204327	0.300159	0.184298	0.208002	0.103215	0.214729	0.291523	0.179869	0.204637	0.109242	2
LOC100496959.L	loc100496959.L	loc100496959.L	0.263837	0.299707	0.182569	0.162107	0.0917807	0.257748	0.298151	0.184725	0.164498	0.0948783	2
LOC100496959.S	loc100496959.S	loc100496959.S	0.234944	0.314376	0.18499	0.18474	0.0809503	0.237937	0.31055	0.184355	0.18495	0.0822075	2
LOC100497056-like.L	khnyn.L	khnyn.L	0.190961	0.31	0.214278	0.188476	0.0962843	0.199607	0.30064	0.213178	0.187745	0.0988298	2
LOC100497056-like.S	khnyn.S	khnyn.S	0.26836	0.307274	0.187985	0.159594	0.0767868	0.266788	0.302056	0.189401	0.161853	0.0799028	2
LOC100497074.1	c19orf53.S	c19orf53.S	0.288513	0.300897	0.183622	0.151461	0.0755073	0.286017	0.298861	0.183394	0.152865	0.0788632	2
LOC100497074.L	c19orf53.L	c19orf53.L	0.278947	0.272235	0.198108	0.157259	0.0934506	0.272846	0.270623	0.199398	0.158633	0.0985006	1
LOC100497082.1	loc100497082.S	loc100497082.S	0.256259	0.283698	0.194539	0.169369	0.0961345	0.255363	0.282857	0.193952	0.169901	0.0979262	2
LOC100497097.L	loc100497097.L	loc100497097.L	0.211423	0.313373	0.217907	0.170116	0.0871807	0.214746	0.310798	0.217195	0.169762	0.0874986	2
LOC100497102-like.L	loc100497102-like.L	loc100497102-like.L	0.267519	0.341971	0.179672	0.152439	0.0583998	0.269596	0.336292	0.180732	0.152289	0.0610912	2
LOC100497102-like.S	loc100497102-like.S	loc100497102-like.S	0.219279	0.310463	0.20325	0.183633	0.0833753	0.217665	0.309108	0.203161	0.18493	0.0851357	2
LOC100497104.L	loc100497104.L	loc100497104.L	0.180751	0.304792	0.216481	0.205487	0.0924896	0.192728	0.294912	0.214776	0.201948	0.0956352	2
LOC100497109.L	loc100497109.L	loc100497109.L	0.237225	0.296482	0.203802	0.168215	0.094277	0.235191	0.295901	0.204182	0.168695	0.0960318	2
LOC100497120-like.L	inpp5b.L	inpp5b.L	0.21503	0.320969	0.199107	0.182408	0.0824853	0.213498	0.320786	0.199673	0.183001	0.0830416	2
LOC100497142-like.L	loc100497142-like.L	loc100497142-like.L	0.225403	0.320434	0.185727	0.179967	0.0884692	0.226242	0.315697	0.186695	0.1808	0.0905665	2
LOC100497147-like.L	ube2d4.L	ube2d4.L	0.116235	0.23869	0.177818	0.234466	0.232791	0.122252	0.237175	0.177441	0.232564	0.230569	5
LOC100497147-like.S	ube2d4.S	ube2d4.S	0.136094	0.232475	0.165576	0.201882	0.263973	0.137655	0.231041	0.166352	0.202042	0.26291	5
LOC100497179-like.L	loc100497179-like.L	loc100497179-like.L	0.237496	0.294823	0.204312	0.175343	0.0880259	0.240607	0.289165	0.204525	0.176683	0.0890209	2
LOC100497184.L	loc100497184.L	loc100497184.L	0.179005	0.298835	0.201506	0.209815	0.110839	0.189829	0.292008	0.199657	0.207466	0.111039	2
LOC100497194.S	loc100497194.S	loc100497194.S	0.177112	0.318047	0.188507	0.215297	0.101036	0.175237	0.316473	0.190163	0.215569	0.102558	2
LOC100497220-like.L	kiaa1614.L	kiaa1614.L	0.213152	0.30959	0.200708	0.175016	0.101534	0.204456	0.304036	0.204305	0.179458	0.107745	2
LOC100497251-like.S	loc100497251-like.S	loc100497251-like.S	0.157221	0.312485	0.204169	0.220894	0.10523	0.168362	0.301368	0.202983	0.218832	0.108456	2
LOC100497254-like.L	loc100497254-like.L	loc100497254-like.L	0.214309	0.332951	0.20289	0.182621	0.067229	0.221993	0.325392	0.201459	0.182269	0.0688864	2
LOC100497275.L	pfdn1.L	pfdn1.L	0.266415	0.340237	0.174947	0.141632	0.0767692	0.27017	0.329244	0.176357	0.144004	0.0802245	2
LOC100497275.S	pfdn1.S	pfdn1.S	0.264416	0.318659	0.203688	0.143438	0.0697988	0.265983	0.311362	0.203982	0.144871	0.0738018	2
LOC100497276-like.S	loc100497276-like.S	loc100497276-like.S	0.198817	0.290082	0.219684	0.186448	0.104969	0.190314	0.287902	0.221644	0.18959	0.11055	2
LOC100497310-like.L	loc100497310-like.L	loc100497310-like.L	0.228661	0.288771	0.189176	0.200272	0.0931192	0.224077	0.288665	0.190763	0.201364	0.0951307	2
LOC100497346.L	ppara.L	ppara.L	0.268512	0.287625	0.187187	0.168296	0.0883805	0.26037	0.289213	0.188853	0.1704	0.0911644	2
LOC100497346.S	loc100497346.S	loc100497346.S	0.151169	0.263929	0.185418	0.226426	0.173057	0.153573	0.263123	0.185506	0.225084	0.172715	2
LOC100497371-like.L	loc100497371-like.L	loc100497371-like.L	0.210916	0.301669	0.198481	0.188882	0.100052	0.21113	0.301136	0.198475	0.18869	0.100569	2
LOC100497371-like.S	loc100497371-like.S	loc100497371-like.S	0.210932	0.307475	0.203592	0.185694	0.0923057	0.214875	0.304385	0.202497	0.18516	0.093083	2
LOC100497390.L	loc100497390.L	loc100497390.L	0.249393	0.36371	0.177023	0.149443	0.0604309	0.25362	0.353263	0.176313	0.151699	0.0651056	2
LOC100497391.L	loc100497391.L	loc100497391.L	0.243629	0.32013	0.193092	0.164088	0.0790616	0.238777	0.316164	0.195524	0.16653	0.0830047	2
LOC100497421-like.L	loc100497421-like.L	loc100497421-like.L	0.230102	0.305606	0.198299	0.170987	0.0950067	0.231068	0.301234	0.198183	0.172212	0.0973024	2
LOC100497448-like.L	loc100497448-like.L	loc100497448-like.L	0.15073	0.193439	0.164197	0.234013	0.257621	0.1542	0.193477	0.16578	0.233121	0.253423	5
LOC100497487.S	loc100497487.S	loc100497487.S	0.293354	0.304492	0.169599	0.156241	0.0763149	0.284619	0.30505	0.172225	0.159161	0.0789446	2
LOC100497495.L	loc100158477.L	loc100158477.L	0.278649	0.321339	0.184123	0.147634	0.0682564	0.276985	0.320635	0.184566	0.148313	0.0695007	2
LOC100497498-like.L	cdc42bpg.L	cdc42bpg.L	0.199948	0.330827	0.203362	0.183365	0.0824976	0.200919	0.329172	0.203469	0.183522	0.0829178	2
LOC100497530-like.L	phlpp1.L	phlpp1.L	0.279604	0.329785	0.188185	0.142656	0.0597705	0.27984	0.328918	0.188271	0.14282	0.0601502	2
LOC100497530-like.S	phlpp1.S	phlpp1.S	0.23031	0.310893	0.204774	0.17178	0.0822444	0.229146	0.310611	0.205277	0.172141	0.0828251	2
LOC100497555-like.S	loc100497555-like.S	loc100497555-like.S	0.216721	0.314218	0.200338	0.189858	0.078864	0.218004	0.312025	0.200238	0.190054	0.0796787	2
LOC100497560.S	ap5z1.S	ap5z1.S	0.2343	0.310161	0.19451	0.169301	0.0917279	0.235358	0.307499	0.194689	0.169249	0.0932053	2
LOC100497622-like.L	loc100497622-like.L	loc100497622-like.L	0.239919	0.33407	0.178239	0.157014	0.0907574	0.236242	0.330279	0.17963	0.159967	0.0938827	2
LOC100497622-like.S	loc100497622-like.S	loc100497622-like.S	0.271174	0.293133	0.19744	0.153063	0.0851903	0.268208	0.288775	0.196703	0.156731	0.0895817	2
LOC100497652-like.S	loc100497652-like.S	loc100497652-like.S	0.204784	0.328732	0.221026	0.162049	0.0834092	0.208391	0.322805	0.220568	0.163413	0.0848235	2
LOC100497659.1	loc100497659.S	loc100497659.S	0.230016	0.289419	0.193639	0.184752	0.102174	0.228486	0.285584	0.193932	0.186479	0.105519	2
LOC100497659.L	fuca1.L	fuca1.L	0.279233	0.277355	0.186496	0.161446	0.0954698	0.278221	0.275043	0.18604	0.162771	0.0979236	1
LOC100497666.L	cox20.L	cox20.L	0.241908	0.325129	0.201473	0.153864	0.0776258	0.246938	0.315464	0.200894	0.154972	0.0817324	2
LOC100497692-like.S	map3k5.S	map3k5.S	0.224343	0.31677	0.194101	0.17718	0.0876052	0.223143	0.312207	0.193968	0.179683	0.0909991	2
LOC100497699-like.L	slc35d1.L	slc35d1.L	0.220248	0.281473	0.196888	0.194337	0.107055	0.219579	0.281391	0.196629	0.194404	0.107997	2
LOC100497730.L	mcf2l.L	mcf2l.L	0.30512	0.372207	0.17489	0.104921	0.0428621	0.309404	0.362909	0.175417	0.107006	0.0452645	2
LOC100497730.S	mcf2l.S	mcf2l.S	0.219344	0.299918	0.197851	0.171365	0.111522	0.197934	0.300344	0.204733	0.177261	0.119728	2
LOC100497733-like.L	loc100497733-like.L	loc100497733-like.L	0.222119	0.311491	0.195994	0.17294	0.0974554	0.225736	0.306009	0.195865	0.173672	0.0987185	2
LOC100497746.L	loc100497746.L	loc100497746.L	0.25154	0.297579	0.195569	0.159778	0.0955339	0.24495	0.295776	0.198249	0.162406	0.0986198	2
LOC100497839.L	hexim1.L	hexim1.L	0.193577	0.291361	0.222059	0.199691	0.0933117	0.188887	0.291026	0.22304	0.200856	0.0961907	2
LOC100497839.S	hexim1.S	hexim1.S	0.213699	0.310969	0.184399	0.188519	0.102413	0.220853	0.301703	0.185459	0.187676	0.104309	2
LOC100497856.L	lbr.L	lbr.L	0.223681	0.30079	0.184687	0.179824	0.111017	0.227371	0.298058	0.183382	0.179245	0.111944	2
LOC100497856.S	lbr.S	lbr.S	0.220308	0.280845	0.212948	0.193062	0.0928363	0.22525	0.277389	0.211058	0.192412	0.0938908	2
LOC100497867-like.S	slc6a16.S	slc6a16.S	0.217705	0.330503	0.187836	0.178335	0.0856213	0.216895	0.328289	0.188576	0.179416	0.0868238	2
LOC100497878.L	creld2.L	creld2.L	0.21367	0.288335	0.170389	0.218027	0.109578	0.216107	0.280269	0.172305	0.217462	0.113856	2
LOC100497878.S	creld2.S	creld2.S	0.208554	0.30593	0.20676	0.176167	0.102589	0.215855	0.295892	0.20515	0.177286	0.105818	2
LOC100497894-like.L	loc100497894-like.L	loc100497894-like.L	0.188746	0.287605	0.220346	0.196282	0.107021	0.188477	0.284199	0.221188	0.198741	0.107395	2
LOC100497895.1	sco2.S	sco2.S	0.239022	0.297139	0.196409	0.179254	0.0881762	0.23922	0.295059	0.196915	0.179512	0.0892946	2
LOC100497935-like.S	edrf1.S	edrf1.S	0.224201	0.316855	0.188437	0.175769	0.0947381	0.224093	0.31483	0.189432	0.175993	0.0956526	2
LOC100497996.1	loc100497996.S	loc100497996.S	0.203878	0.315053	0.204363	0.180684	0.0960204	0.207039	0.31233	0.20383	0.180486	0.096314	2
LOC100497996.L	loc100497996.L	loc100497996.L	0.213896	0.307043	0.202075	0.184982	0.0920044	0.215162	0.304701	0.201999	0.185246	0.0928923	2
LOC100498010-like.L	loc100498010-like.L	loc100498010-like.L	0.22242	0.29421	0.200755	0.182621	0.0999935	0.223844	0.289501	0.201077	0.183987	0.101591	2
LOC100498015.S	loc100498015.S	loc100498015.S	0.165621	0.297646	0.196639	0.207309	0.132784	0.167565	0.290834	0.198287	0.209011	0.134303	2
LOC100498042.S	cmtm4.S	cmtm4.S	0.205185	0.317618	0.202267	0.191781	0.0831494	0.207748	0.315754	0.200066	0.191493	0.0849396	2
LOC100498149.L	cars2.L	cars2.L	0.191771	0.306548	0.213289	0.192955	0.0954376	0.195522	0.303408	0.212164	0.192719	0.0961868	2
LOC100498160.L	loc100498160.L	loc100498160.L	0.239251	0.330166	0.200215	0.157933	0.072435	0.243416	0.324998	0.199292	0.158319	0.0739744	2
LOC100498165-like.L	loc100498165-like.L	loc100498165-like.L	0.251377	0.333122	0.184609	0.150091	0.0808	0.252639	0.329737	0.185031	0.150803	0.0817894	2
LOC100498174.L	c3ar1.L	c3ar1.L	0.216127	0.330466	0.19184	0.177788	0.0837793	0.221835	0.325423	0.189956	0.176878	0.0859081	2
LOC100498204.S	loc100498204.S	loc100498204.S	0.207874	0.32973	0.18552	0.187441	0.0894347	0.218395	0.321879	0.184144	0.185359	0.0902227	2
LOC100498205-like.L	hsd17b14.L	hsd17b14.L	0.220724	0.283277	0.216568	0.171263	0.108167	0.231631	0.275948	0.212448	0.170044	0.109929	2
LOC100498215-like.L	loc100498215-like.L	loc100498215-like.L	0.214046	0.317533	0.200595	0.180525	0.0873015	0.216784	0.315353	0.19979	0.180384	0.0876883	2
LOC100498229-like.S	loc100498229-like.S	loc100498229-like.S	0.197543	0.316655	0.207636	0.193214	0.0849522	0.209499	0.30365	0.205776	0.191504	0.0895709	2
LOC100498236.L	thoc6.L	thoc6.L	0.107552	0.202456	0.164653	0.21495	0.310388	0.121453	0.202603	0.16449	0.21067	0.300783	3
LOC100498237-like.L	loc100498237-like.L	loc100498237-like.L	0.207017	0.28462	0.239382	0.168611	0.10037	0.203525	0.284771	0.238203	0.170247	0.103254	2
LOC100498286-like.L	loc100498286-like.L	loc100498286-like.L	0.214373	0.320578	0.206388	0.174945	0.0837163	0.216523	0.316664	0.206576	0.175258	0.0849792	2
LOC100498286-like.S	loc100498286-like.S	loc100498286-like.S	0.259213	0.34972	0.19457	0.125665	0.0708316	0.25955	0.340288	0.194372	0.129867	0.0759226	2
LOC100498300-like.L	atp11c.L	atp11c.L	0.229118	0.310223	0.194074	0.175222	0.0913627	0.22908	0.30841	0.194548	0.175465	0.0924966	2
LOC100498300-like.S	atp11c.S	atp11c.S	0.208775	0.31178	0.225431	0.183529	0.0704856	0.214861	0.304403	0.222702	0.183784	0.0742501	2
LOC100498330.L	loc100498330.L	loc100498330.L	0.187827	0.327624	0.208892	0.183055	0.0926015	0.195164	0.321522	0.207844	0.181973	0.0934963	2
LOC100498345.L	loc100498345.L	loc100498345.L	0.238984	0.310047	0.218542	0.168281	0.0641456	0.234142	0.3071	0.219747	0.170985	0.0680253	2
LOC100498365-like.L	loc100498365-like.L	loc100498365-like.L	0.202106	0.314804	0.211069	0.172983	0.0990385	0.206553	0.310812	0.210509	0.172677	0.0994484	2
LOC100498368-like.L	loc100498368-like.L	loc100498368-like.L	0.187371	0.3234	0.202356	0.200835	0.0860387	0.182222	0.318851	0.204151	0.202939	0.0918378	2
LOC100498385.L	loc100498385.L	loc100498385.L	0.247513	0.28267	0.208871	0.165011	0.0959343	0.246594	0.281478	0.208275	0.166292	0.097361	2
LOC100498409-like.L	loc100498409-like.L	loc100498409-like.L	0.21975	0.307201	0.200464	0.182826	0.0897581	0.219992	0.30573	0.200789	0.183041	0.090448	2
LOC100498409-like.S	loc100498409-like.S	loc100498409-like.S	0.199761	0.302063	0.207912	0.194411	0.0958521	0.202463	0.299327	0.207757	0.19407	0.0963831	2
LOC100498440-like.L	loc100498440-like.L	loc100498440-like.L	0.266445	0.313859	0.182243	0.153918	0.0835348	0.265694	0.311472	0.182424	0.154336	0.0860733	2
LOC100498447.L	prr14l.L	prr14l.L	0.21157	0.315816	0.200191	0.178767	0.0936563	0.212995	0.313689	0.199991	0.17931	0.0940146	2
LOC100498447.S	prr14l.S	prr14l.S	0.201572	0.328469	0.208185	0.168341	0.093433	0.207514	0.322428	0.206869	0.168493	0.0946961	2
LOC100498489.S	loc100498489.S	loc100498489.S	0.242018	0.303366	0.192322	0.169628	0.0926653	0.242155	0.300848	0.191042	0.170304	0.0956503	2
LOC100498514.L	cxorf57.L	cxorf57.L	0.26282	0.339306	0.201402	0.147559	0.0489137	0.262408	0.337253	0.200842	0.148924	0.0505733	2
LOC100498514.S	cxorf57.S	cxorf57.S	0.202976	0.296176	0.198763	0.197097	0.104988	0.200434	0.295081	0.19997	0.198014	0.106501	2
LOC100498517.L	loc100498517.L	loc100498517.L	0.204766	0.322026	0.207679	0.178861	0.0866674	0.205928	0.320628	0.207476	0.17897	0.0869985	2
LOC100498520-like.L	loc100498520-like.L	loc100498520-like.L	0.0671966	0.172403	0.148809	0.304428	0.307163	0.0868289	0.172015	0.149288	0.294289	0.297579	3
LOC100498530.S	mettl10.S	mettl10.S	0.220886	0.312274	0.194291	0.187565	0.0849837	0.219721	0.308861	0.195138	0.189017	0.0872629	2
LOC100498538-like.L	pgat.L	pgat.L	0.0318565	0.0331036	0.023228	0.0728885	0.838923	0.0497318	0.0508964	0.0381821	0.0943472	0.766842	4
LOC100498551.S	cxcl8.S	cxcl8.S	0.231494	0.314312	0.162482	0.182143	0.109568	0.238854	0.303536	0.16394	0.181379	0.112291	2
LOC100498583.1	loc100498583.1	loc100498583.1	0.287966	0.305504	0.161269	0.171094	0.0741665	0.269607	0.307816	0.166556	0.175637	0.0803832	2
LOC100498592.L	loc100498592.L	loc100498592.L	0.289565	0.406142	0.189486	0.0994156	0.0153917	0.287312	0.397385	0.191779	0.104109	0.0194149	2
LOC100498627.L	arhgef40.L	arhgef40.L	0.173453	0.265082	0.190733	0.227781	0.142951	0.183388	0.26125	0.187602	0.22507	0.14269	2
LOC100498652.L	rrp8.L	rrp8.L	0.226827	0.302712	0.198208	0.17591	0.096342	0.226245	0.299413	0.199204	0.177111	0.0980279	2
LOC100498652.S	rrp8.S	rrp8.S	0.223181	0.300813	0.199806	0.178437	0.097763	0.225434	0.298497	0.199045	0.17822	0.0988037	2
LOC101730225.L	cpd.L	cpd.L	0.206639	0.307847	0.212629	0.18853	0.0843557	0.207867	0.306631	0.212198	0.188391	0.0849132	2
LOC101730228-like.2.S	zdhhc16.S	zdhhc16.S	0.220047	0.306238	0.198857	0.182657	0.0922005	0.218396	0.304526	0.200252	0.182898	0.0939275	2
LOC101730245.L	loc101730245.L	loc101730245.L	0.199846	0.29998	0.211169	0.184562	0.104442	0.20458	0.296105	0.210406	0.183977	0.104932	2
LOC101730247.1	loc101730247.1	loc101730247.1	0.0533974	0.0706897	0.07282	0.211819	0.591274	0.0567867	0.0729928	0.0755592	0.211791	0.582871	4
LOC101730247.L	loc101730247.L	loc101730247.L	0.13906	0.21668	0.191157	0.25536	0.197743	0.139974	0.217722	0.190326	0.253854	0.198123	5
LOC101730271.L	efna4.L	efna4.L	0.233311	0.276066	0.225705	0.175522	0.0893955	0.228104	0.272622	0.223941	0.179172	0.0961605	2
LOC101730294.L	loc101730294.L	loc101730294.L	0.252525	0.302614	0.199341	0.162237	0.0832834	0.249864	0.299937	0.200321	0.164195	0.0856833	2
LOC101730309.1	loc101730309.L	loc101730309.L	0.169185	0.195033	0.157972	0.244668	0.233142	0.16919	0.195673	0.158856	0.242486	0.233794	5
LOC101730369.L	fasn.L	fasn.L	0.221148	0.33055	0.203139	0.166099	0.0790638	0.222442	0.328735	0.202989	0.166321	0.0795131	2
LOC101730372.L	lrrcc1.L	lrrcc1.L	0.205684	0.327311	0.192611	0.181076	0.0933172	0.208997	0.324045	0.192415	0.18128	0.0932633	2
LOC101730388.L	epb41l5.L	epb41l5.L	0.261032	0.316069	0.195822	0.154397	0.0726806	0.25978	0.314741	0.196149	0.155236	0.0740936	2
LOC101730388.S	epb41l5.S	epb41l5.S	0.215172	0.293683	0.213455	0.188501	0.0891895	0.214663	0.292083	0.213729	0.188948	0.0905772	2
LOC101730413.L	loc101730413.L	loc101730413.L	0.25553	0.292239	0.193923	0.166385	0.0919236	0.252404	0.291389	0.194458	0.167613	0.094137	2
LOC101730438-like.L	ebna1bp2.L	ebna1bp2.L	0.20338	0.302301	0.196707	0.206119	0.0914927	0.206987	0.298464	0.196645	0.205002	0.0929031	2
LOC101730440.S	fam13c.S	fam13c.S	0.223712	0.313896	0.209389	0.17203	0.0809721	0.229883	0.307938	0.207346	0.171926	0.0829074	2
LOC101730452.L	loc101730452.L	loc101730452.L	0.223207	0.31477	0.194528	0.175942	0.0915539	0.227373	0.311994	0.193906	0.175345	0.0913823	2
LOC101730543.S	dnaaf1.S	dnaaf1.S	0.22086	0.301275	0.213078	0.178518	0.0862686	0.216016	0.3009	0.214195	0.18047	0.0884194	2
LOC101730577.1	sh2b1.S	sh2b1.S	0.224271	0.31375	0.200538	0.175011	0.0864294	0.223452	0.312644	0.201205	0.17534	0.0873581	2
LOC101730599.L	loc101730599.L	loc101730599.L	0.299698	0.327396	0.177724	0.134593	0.0605892	0.299146	0.323649	0.177012	0.136917	0.0632754	2
LOC101730624.L	loc101730624.L	loc101730624.L	0.193113	0.291421	0.22874	0.191802	0.0949247	0.191049	0.288794	0.227129	0.19311	0.0999175	2
LOC101730635.L	bet1.L	bet1.L	0.250473	0.299428	0.202918	0.164453	0.0827271	0.253495	0.288106	0.203009	0.166174	0.0892154	2
LOC101730635.S	bet1.S	bet1.S	0.290302	0.289719	0.190658	0.145318	0.0840024	0.284262	0.283882	0.193293	0.148242	0.0903206	1
LOC101730654.S	loc101730654.S	loc101730654.S	0.168476	0.296329	0.225102	0.209858	0.100235	0.173846	0.291049	0.224042	0.208761	0.102303	2
LOC101730667.L	itsn2.L	itsn2.L	0.219784	0.326967	0.198652	0.16774	0.0868562	0.220221	0.325453	0.198883	0.168102	0.0873409	2
LOC101730667.S	itsn2.S	itsn2.S	0.183004	0.306398	0.204789	0.200889	0.104919	0.186422	0.30389	0.204232	0.200207	0.105249	2
LOC101730682.L	ankrd63.L	ankrd63.L	0.258618	0.334675	0.204625	0.137961	0.064122	0.254996	0.33096	0.203178	0.14181	0.0690552	2
LOC101730686.S	nol12.S	nol12.S	0.14731	0.339622	0.210833	0.199952	0.102282	0.149782	0.335112	0.211376	0.200587	0.103142	2
LOC101730699.S	ptpn18.S	ptpn18.S	0.271571	0.279605	0.175925	0.180666	0.0922338	0.256605	0.280361	0.178869	0.184528	0.099636	2
LOC101730705.L	parp1.L	parp1.L	0.231509	0.338221	0.20763	0.148787	0.0738516	0.229158	0.336361	0.20834	0.150263	0.0758786	2
LOC101730706.1	loc101730706.S	loc101730706.S	0.242522	0.286173	0.185264	0.178454	0.107586	0.241203	0.284714	0.185702	0.179368	0.109014	2
LOC101730709.L	trak1.L	trak1.L	0.103512	0.163474	0.142519	0.247802	0.342692	0.109375	0.16452	0.143126	0.245814	0.337165	3
LOC101730709.S	trak1.S	trak1.S	0.128621	0.208761	0.161581	0.261071	0.239966	0.128324	0.209113	0.16263	0.260166	0.239767	5
LOC101730769-like.S	tshz1.S	tshz1.S	0.182539	0.361579	0.192923	0.175278	0.0876822	0.182793	0.3507	0.194175	0.178446	0.0938864	2
LOC101730775.L	loc101730775.L	loc101730775.L	0.228894	0.298489	0.201389	0.179208	0.0920203	0.232615	0.290488	0.202205	0.179351	0.09534	2
LOC101730786.L	dpp8.L	dpp8.L	0.226768	0.316428	0.196962	0.16634	0.0935017	0.228107	0.312719	0.197549	0.166581	0.0950428	2
LOC101730786.S	dpp8.S	dpp8.S	0.191469	0.283283	0.205559	0.19776	0.121929	0.194889	0.281649	0.204777	0.19683	0.121855	2
LOC101730842.L	sptbn1.L	sptbn1.L	0.218528	0.303675	0.196418	0.185579	0.0958003	0.218483	0.302943	0.196596	0.185602	0.0963757	2
LOC101730842.S	sptbn1.S	sptbn1.S	0.195473	0.30817	0.202863	0.191216	0.102278	0.196659	0.306486	0.202886	0.191202	0.102766	2
LOC101730862.S	nrdc.S	nrdc.S	0.224942	0.331987	0.197048	0.162027	0.0839966	0.226711	0.327304	0.196921	0.16257	0.0864946	2
LOC101730896.L	mtus1.L	mtus1.L	0.198996	0.297699	0.200542	0.187863	0.1149	0.199307	0.297078	0.200595	0.188067	0.114953	2
LOC101730896.S	mtus1.S	mtus1.S	0.182447	0.321765	0.203919	0.192661	0.0992071	0.187425	0.318508	0.202871	0.192013	0.0991828	2
LOC101730908.1	loc101730908.S	loc101730908.S	0.200371	0.327932	0.200756	0.172057	0.0988834	0.202394	0.323181	0.199854	0.172968	0.101604	2
LOC101730908.L	hmbs.L	hmbs.L	0.251355	0.295762	0.193249	0.171043	0.0885919	0.242053	0.295496	0.19605	0.17371	0.0926909	2
LOC101730994.1	loc101730994.L	loc101730994.L	0.210209	0.302546	0.210271	0.186321	0.0906541	0.210976	0.300704	0.210213	0.186375	0.0917333	2
LOC101730994.S	loc101730994.S	loc101730994.S	0.199775	0.30598	0.209123	0.18714	0.0979818	0.199072	0.304626	0.209271	0.187438	0.0995925	2
LOC101731089.L	stim2.L	stim2.L	0.171311	0.295748	0.212836	0.203443	0.116662	0.17606	0.292849	0.211824	0.202766	0.1165	2
LOC101731089.S	stim2.S	stim2.S	0.206613	0.29992	0.202093	0.198065	0.0933094	0.204246	0.299532	0.20317	0.198665	0.0943871	2
LOC101731105.1	loc101731105.1.S	loc101731105.1.S	0.188386	0.317848	0.207466	0.190337	0.0959634	0.197025	0.309824	0.206687	0.189198	0.0972657	2
LOC101731117.S	mrpl16.S	mrpl16.S	0.217721	0.313983	0.197	0.179729	0.0915672	0.225532	0.307457	0.195151	0.178959	0.0929023	2
LOC101731153.L	loc101731153.L	loc101731153.L	0.255938	0.313021	0.193458	0.165392	0.0721902	0.254172	0.312484	0.193076	0.166459	0.073809	2
LOC101731153.S	loc101731153.S	loc101731153.S	0.189193	0.343836	0.191175	0.188782	0.0870142	0.202967	0.333117	0.188746	0.186313	0.0888575	2
LOC101731195.S	dse.S	dse.S	0.238167	0.318467	0.184336	0.17393	0.0851004	0.238547	0.313437	0.184152	0.175215	0.0886484	2
LOC101731201.L	txndc9.L	txndc9.L	0.215395	0.326247	0.206347	0.172502	0.0795083	0.21738	0.321548	0.206367	0.17338	0.0813263	2
LOC101731233.L	loc101731233.L	loc101731233.L	0.242427	0.334902	0.187268	0.153929	0.0814737	0.240287	0.328921	0.18917	0.15656	0.0850622	2
LOC101731254-like.L	loc101731254-like.L	loc101731254-like.L	0.214866	0.278612	0.184725	0.186386	0.135411	0.219124	0.275207	0.183856	0.185611	0.136203	2
LOC101731262.L	hmgxb3.L	hmgxb3.L	0.210893	0.307024	0.209588	0.184852	0.0876425	0.212941	0.304865	0.209412	0.184698	0.0880847	2
LOC101731282.L	mlh3.L	mlh3.L	0.287878	0.353091	0.186769	0.123355	0.0489059	0.288411	0.345399	0.187668	0.126645	0.051876	2
LOC101731285.L	loc101731285.L	loc101731285.L	0.194207	0.283572	0.203506	0.200307	0.118407	0.198984	0.279979	0.20207	0.19934	0.119627	2
LOC101731355.L	ppp2r1a.L	ppp2r1a.L	0.253505	0.317828	0.175845	0.167502	0.0853199	0.247893	0.316556	0.177642	0.169208	0.0886999	2
LOC101731365-like.S	pqlc2.S	pqlc2.S	0.204707	0.294755	0.213779	0.186104	0.100655	0.199858	0.291901	0.21594	0.188313	0.103988	2
LOC101731408.L	tprn.L	tprn.L	0.205827	0.294384	0.200637	0.192219	0.106933	0.207503	0.293065	0.200459	0.191648	0.107325	2
LOC101731408.S	tprn.S	tprn.S	0.202035	0.296653	0.204884	0.189923	0.106505	0.200496	0.29681	0.205041	0.190118	0.107536	2
LOC101731436.S	loc101731436.S	loc101731436.S	0.10312	0.158379	0.167605	0.263311	0.307585	0.108645	0.160121	0.168707	0.259751	0.302776	3
LOC101731476.L	phf20l1.L	phf20l1.L	0.190551	0.297545	0.203835	0.208018	0.100052	0.188893	0.29606	0.204979	0.208953	0.101114	2
LOC101731476.S	phf20l1.S	phf20l1.S	0.219471	0.31062	0.208464	0.166518	0.0949276	0.229832	0.30045	0.206523	0.167115	0.0960798	2
LOC101731482.1	ino80c.S	ino80c.S	0.328906	0.289679	0.157601	0.150119	0.0736956	0.312531	0.281805	0.16426	0.157389	0.0840152	1
LOC101731487.L	loc101731487.L	loc101731487.L	0.177627	0.331098	0.167145	0.214723	0.109406	0.195168	0.313921	0.168051	0.210051	0.112809	2
LOC101731508-like.1	loc101731508-like.L	loc101731508-like.L	0.214035	0.309974	0.19692	0.184342	0.0947293	0.220111	0.305951	0.195898	0.183159	0.094882	2
LOC101731508-like.S	mansc1.S	mansc1.S	0.165566	0.287957	0.199275	0.216963	0.130239	0.168481	0.286527	0.199159	0.21504	0.130793	2
LOC101731525.L	sema5b.L	sema5b.L	0.187332	0.308889	0.193858	0.210571	0.0993503	0.202369	0.297929	0.189857	0.206269	0.103577	2
LOC101731566.L	loc101731566.L	loc101731566.L	0.20461	0.302145	0.206073	0.186478	0.100693	0.20614	0.300338	0.206137	0.186126	0.101259	2
LOC101731651.1	loc101731651.L	loc101731651.L	0.243449	0.337984	0.190885	0.150195	0.0774861	0.245828	0.335219	0.190514	0.150308	0.0781311	2
LOC101731749.L	loc101731749.L	loc101731749.L	0.251849	0.329663	0.179245	0.151974	0.0872687	0.252506	0.324139	0.180253	0.153436	0.0896651	2
LOC101731806.S	tpr.S	tpr.S	0.2164	0.330057	0.202819	0.170398	0.0803258	0.217145	0.327903	0.203048	0.171102	0.080802	2
LOC101731814.L	cox14.L	cox14.L	0.305124	0.298558	0.186975	0.142255	0.0670892	0.301275	0.298684	0.186309	0.143561	0.0701716	1
LOC101731814.S	cox14.S	cox14.S	0.294417	0.290619	0.19746	0.147739	0.0697651	0.287851	0.287625	0.197968	0.151926	0.074629	1
LOC101731869-like.L	loc101731869-like.L	loc101731869-like.L	0.282571	0.286383	0.190212	0.155364	0.0854698	0.275195	0.28644	0.19159	0.157443	0.0893315	2
LOC101731869-like.S	loc101731869-like.S	loc101731869-like.S	0.288105	0.290098	0.185585	0.156961	0.0792507	0.285502	0.288689	0.185501	0.157886	0.0824211	2
LOC101731899.S	csmd3.S	csmd3.S	0.247568	0.339211	0.179023	0.154947	0.0792508	0.256273	0.32599	0.178824	0.155994	0.0829189	2
LOC101731919.L	loc101731919.L	loc101731919.L	0.243768	0.288261	0.183295	0.168051	0.116626	0.244888	0.28481	0.183977	0.16829	0.118034	2
LOC101731986.S	agmat.S	agmat.S	0.205986	0.28348	0.212191	0.198844	0.0995004	0.205133	0.283056	0.212271	0.198895	0.100645	2
LOC101732022.L	loc101732022.L	loc101732022.L	0.206367	0.315061	0.185665	0.190731	0.102177	0.204927	0.31029	0.186462	0.192892	0.105429	2
LOC101732041.S	loc101732041.S	loc101732041.S	0.259381	0.328874	0.191547	0.151119	0.0690799	0.25863	0.327661	0.191923	0.151772	0.0700141	2
LOC101732042-like.1	loc101732042-like.S	loc101732042-like.S	0.216486	0.318048	0.169993	0.178246	0.117227	0.215565	0.309324	0.172871	0.180684	0.121558	2
LOC101732042-like.L	loc101732042-like.L	loc101732042-like.L	0.253046	0.329823	0.184865	0.157931	0.0743345	0.251983	0.327134	0.185893	0.15902	0.0759702	2
LOC101732130.L	ddx47.L	ddx47.L	0.245043	0.300739	0.189724	0.17886	0.0856338	0.245711	0.298564	0.189784	0.179139	0.0868011	2
LOC101732130.S	ddx47.S	ddx47.S	0.232035	0.330268	0.18764	0.161791	0.0882662	0.233274	0.327268	0.187991	0.16221	0.089258	2
LOC101732178.S	fam114a2.S	fam114a2.S	0.228175	0.334408	0.210368	0.162169	0.0648789	0.234852	0.326813	0.208459	0.162437	0.0674379	2
LOC101732220-like.L	abcc5.L	abcc5.L	0.170018	0.287996	0.203927	0.212195	0.125864	0.173355	0.284871	0.203599	0.211303	0.126871	2
LOC101732220-like.S	abcc5.S	abcc5.S	0.19286	0.296416	0.194259	0.225061	0.0914047	0.203073	0.287311	0.19352	0.222065	0.0940314	2
LOC101732226-like.L	loc101732226-like.L	loc101732226-like.L	0.251759	0.294283	0.222369	0.154649	0.0769398	0.245566	0.293074	0.221922	0.157748	0.0816899	2
LOC101732243.L	loc101732243.L	loc101732243.L	0.224573	0.312739	0.200734	0.175998	0.0859554	0.225232	0.311576	0.200832	0.176011	0.0863492	2
LOC101732243.S	loc101732243.S	loc101732243.S	0.230283	0.321601	0.199633	0.170371	0.0781119	0.228613	0.321611	0.200151	0.170776	0.0788491	2
LOC101732260.L	tspan15.L	tspan15.L	0.218224	0.256861	0.18875	0.21821	0.117956	0.214422	0.257184	0.189866	0.219277	0.119251	2
LOC101732272.L	cpsf3l.L	cpsf3l.L	0.199342	0.330345	0.202475	0.172472	0.0953668	0.205814	0.325212	0.201454	0.171789	0.0957314	2
LOC101732367-like.L	loc101732367-like.L	loc101732367-like.L	0.297601	0.28946	0.184372	0.160636	0.0679307	0.292273	0.2862	0.186942	0.162664	0.0719205	1
LOC101732377.S	wdr45.S	wdr45.S	0.23845	0.311492	0.187515	0.181647	0.0808958	0.236581	0.310336	0.188	0.182773	0.0823098	2
LOC101732438.1	gba2.S	gba2.S	0.204307	0.319809	0.200754	0.194365	0.0807644	0.204909	0.317806	0.200799	0.194408	0.0820774	2
LOC101732440.1	loc101732440.L	loc101732440.L	0.180246	0.31611	0.220527	0.190994	0.0921227	0.181053	0.313739	0.220405	0.1916	0.0932029	2
LOC101732487.L	ints6.L	ints6.L	0.191119	0.298699	0.206018	0.196735	0.107428	0.192449	0.29724	0.205861	0.196562	0.107888	2
LOC101732487.S	ints6.S	ints6.S	0.207347	0.316287	0.198517	0.180615	0.0972346	0.209802	0.314376	0.198208	0.180454	0.0971595	2
LOC101732514.S	loc101732514.S	loc101732514.S	0.23685	0.295387	0.192378	0.179463	0.0959223	0.237503	0.291707	0.192688	0.18052	0.0975824	2
LOC101732517.L	c10orf76.L	c10orf76.L	0.228031	0.328465	0.186174	0.17405	0.0832802	0.229334	0.324885	0.186463	0.174742	0.0845756	2
LOC101732538.S	faah.S	faah.S	0.232314	0.305466	0.216991	0.162675	0.0825545	0.225703	0.304777	0.219258	0.164797	0.0854656	2
LOC101732550-like.1	loc101732550-like.1.L	loc101732550-like.1.L	0.191477	0.266422	0.155944	0.218494	0.167663	0.200486	0.260574	0.157283	0.214984	0.166674	2
LOC101732569.S	loc101732569.S	loc101732569.S	0.216038	0.305872	0.200014	0.180521	0.0975544	0.21512	0.301665	0.201393	0.181311	0.100511	2
LOC101732597.L	loc101732597.L	loc101732597.L	0.137717	0.216744	0.186075	0.259133	0.200331	0.143676	0.215598	0.185293	0.256763	0.198669	5
LOC101732597.S	loc101732597.S	loc101732597.S	0.112023	0.184944	0.140154	0.234148	0.328731	0.120635	0.183769	0.140525	0.232797	0.322274	3
LOC101732617-like.L	loc101732617-like.L	loc101732617-like.L	0.215361	0.289902	0.186468	0.201808	0.10646	0.219358	0.287254	0.186038	0.20048	0.106869	2
LOC101732686.S	loc101732686.S	loc101732686.S	0.230412	0.264091	0.18281	0.190503	0.132184	0.224255	0.264569	0.184847	0.191398	0.134931	2
LOC101732688.1	loc101732688.S	loc101732688.S	0.20127	0.314943	0.200974	0.194548	0.0882646	0.208155	0.306036	0.200172	0.193866	0.0917711	2
LOC101732688.L	loc101732688.L	loc101732688.L	0.213391	0.311327	0.204122	0.180601	0.0905599	0.213595	0.309621	0.204443	0.180908	0.0914338	2
LOC101732749.L	sdf2l1.L	sdf2l1.L	0.203136	0.283003	0.194412	0.202083	0.117365	0.205406	0.280604	0.194345	0.202036	0.117609	2
LOC101732749.S	sdf2l1.S	sdf2l1.S	0.116946	0.186337	0.163424	0.262316	0.270978	0.120515	0.1866	0.163304	0.26034	0.269241	3
LOC101732754.L	loc101732754.L	loc101732754.L	0.247917	0.310755	0.185336	0.168937	0.087055	0.244188	0.307665	0.18754	0.171306	0.089301	2
LOC101732809-like.S	uqcrb.S	uqcrb.S	0.282997	0.309454	0.185318	0.143059	0.0791713	0.285743	0.304206	0.185155	0.143382	0.0815142	2
LOC101732850.L	lct.L	lct.L	0.213951	0.304721	0.188007	0.19142	0.101901	0.217859	0.300687	0.187388	0.191325	0.102741	2
LOC101732873.S	loc101732873.S	loc101732873.S	0.201619	0.333709	0.207373	0.171277	0.0860229	0.203538	0.330328	0.20742	0.171774	0.0869406	2
LOC101732879-like.1	qtrt1.S	qtrt1.S	0.254256	0.30336	0.192329	0.163083	0.0869729	0.253253	0.30213	0.191768	0.163354	0.0894948	2
LOC101732899.L	camsap1.L	camsap1.L	0.112006	0.173718	0.142682	0.246067	0.325526	0.114035	0.174186	0.14388	0.244513	0.323387	3
LOC101732899.S	camsap1.S	camsap1.S	0.220909	0.316599	0.198596	0.169598	0.0942987	0.22062	0.315415	0.198768	0.169983	0.0952141	2
LOC101732903.L	pigc.L	pigc.L	0.262088	0.279239	0.189448	0.181668	0.0875573	0.263	0.276555	0.187629	0.182802	0.0900137	2
LOC101732903.S	pigc.S	pigc.S	0.25594	0.285558	0.20317	0.163206	0.0921249	0.248908	0.285418	0.204079	0.165917	0.0956792	2
LOC101732978.L	loc101732978.L	loc101732978.L	0.240082	0.318629	0.201424	0.159409	0.0804558	0.233867	0.317714	0.202709	0.161825	0.0838852	2
LOC101732978.S	loc101732978.S	loc101732978.S	0.229127	0.298828	0.19737	0.178323	0.0963518	0.230136	0.297029	0.197737	0.178176	0.0969225	2
LOC101733051.L	tsc2.L	tsc2.L	0.216697	0.323293	0.195083	0.17508	0.0898463	0.21549	0.323025	0.195519	0.17547	0.0904956	2
LOC101733051.S	tsc2.S	tsc2.S	0.223121	0.318469	0.186729	0.176221	0.0954608	0.226623	0.314489	0.186456	0.175511	0.0969203	2
LOC101733085-like.1	loc101733085-like.1.S	loc101733085-like.1.S	0.215116	0.288868	0.205419	0.189318	0.101279	0.221628	0.285179	0.203186	0.188465	0.101543	2
LOC101733151-like.L	loc101733151-like.L	loc101733151-like.L	0.230489	0.313022	0.19588	0.188062	0.0725473	0.228757	0.307683	0.198184	0.187851	0.0775253	2
LOC101733171.1	loc101733171.1.S	loc101733171.1.S	0.284185	0.280305	0.193198	0.151561	0.0907504	0.282151	0.279523	0.192032	0.153031	0.093263	1
LOC101733171.S	loc101733171.S	loc101733171.S	0.294769	0.296486	0.183385	0.145503	0.0798575	0.293028	0.29417	0.182498	0.147253	0.0830505	2
LOC101733203.L	fam114a1.L	fam114a1.L	0.213147	0.318313	0.205284	0.183038	0.080218	0.218367	0.313662	0.204386	0.182517	0.081067	2
LOC101733299.L	chd4.L	chd4.L	0.222733	0.326233	0.197223	0.173514	0.0802971	0.223157	0.324878	0.197341	0.173789	0.0808356	2
LOC101733299.S	chd4.S	chd4.S	0.210824	0.319782	0.210893	0.172562	0.0859378	0.212686	0.318262	0.210568	0.172438	0.0860467	2
LOC101733356-like.L	loc101733356-like.L	loc101733356-like.L	0.207424	0.323661	0.202855	0.1847	0.0813598	0.210153	0.320601	0.202601	0.184901	0.0817429	2
LOC101733385.L	rdx.L	rdx.L	0.209987	0.302439	0.19339	0.192473	0.101711	0.206218	0.301466	0.194671	0.194547	0.103098	2
LOC101733385.S	rdx.S	rdx.S	0.190037	0.31733	0.215451	0.183007	0.0941746	0.191485	0.314335	0.21525	0.184073	0.094857	2
LOC101733409.L	loc101733409.L	loc101733409.L	0.216054	0.316265	0.203016	0.177727	0.086938	0.215889	0.315461	0.20326	0.177913	0.087478	2
LOC101733409.S	loc101733409.S	loc101733409.S	0.152436	0.378739	0.177866	0.192388	0.098572	0.165508	0.363756	0.176546	0.191703	0.102487	2
LOC101733414.L	rpl9.L	rpl9.L	0.240785	0.311182	0.189522	0.170085	0.0884258	0.244189	0.306403	0.189149	0.170538	0.0897215	2
LOC101733414.S	rpl9.S	rpl9.S	0.252241	0.309691	0.188881	0.169352	0.0798346	0.255172	0.304575	0.188645	0.16975	0.0818578	2
LOC101733463-like.S	loc101733463-like.S	loc101733463-like.S	0.208954	0.314532	0.196388	0.190061	0.0900654	0.212666	0.310251	0.196156	0.189705	0.0912223	2
LOC101733542.L	mms22l.L	mms22l.L	0.222715	0.30608	0.198771	0.180941	0.0914927	0.223556	0.304263	0.198772	0.18126	0.0921497	2
LOC101733561-like.L	caprin1.L	caprin1.L	0.254198	0.314296	0.192473	0.158006	0.0810269	0.253696	0.313315	0.192164	0.158289	0.0825358	2
LOC101733561-like.S	caprin1.S	caprin1.S	0.232014	0.314863	0.189637	0.173458	0.0900286	0.231928	0.313506	0.189892	0.173902	0.0907716	2
LOC101733578.L	fam84b.L	fam84b.L	0.229884	0.306963	0.196007	0.174708	0.0924377	0.227064	0.307057	0.196886	0.175621	0.0933719	2
LOC101733592.L	rhbdf2.L	rhbdf2.L	0.213787	0.30561	0.192276	0.190983	0.0973435	0.210012	0.306304	0.193021	0.191998	0.0986652	2
LOC101733592.S	rhbdf2.S	rhbdf2.S	0.209983	0.31817	0.199589	0.191427	0.0808297	0.200479	0.315542	0.203559	0.194658	0.0857633	2
LOC101733611.L	lrrk2.L	lrrk2.L	0.209013	0.333043	0.200677	0.181192	0.0760743	0.212329	0.328797	0.200405	0.181426	0.0770435	2
LOC101733690-like.L	loc101733690-like.L	loc101733690-like.L	0.191038	0.30201	0.212512	0.197008	0.0974323	0.194206	0.295738	0.212141	0.197112	0.100803	2
LOC101733704.L	loc101733704.L	loc101733704.L	0.20531	0.301053	0.219665	0.170046	0.103925	0.206378	0.299097	0.21994	0.171105	0.10348	2
LOC101733741.S	pfkm.S	pfkm.S	0.20842	0.313722	0.209789	0.176429	0.0916405	0.207685	0.309112	0.21064	0.178417	0.0941461	2
LOC101733761.S	loc101733761.S	loc101733761.S	0.206636	0.322929	0.222195	0.158875	0.089365	0.216368	0.311485	0.217289	0.160361	0.0944969	2
LOC101733829.L	xiap.L	xiap.L	0.231237	0.306111	0.195614	0.175556	0.091481	0.230622	0.304057	0.196248	0.176252	0.0928214	2
LOC101733905.S	nif3l1.S	nif3l1.S	0.259515	0.308003	0.200741	0.149862	0.0818788	0.251476	0.307362	0.203017	0.153106	0.0850382	2
LOC101733981-like.L	loc101733981-like.L	loc101733981-like.L	0.225879	0.277896	0.211235	0.185032	0.0999583	0.217913	0.277949	0.212521	0.186526	0.105092	2
LOC101733994.S	loc101733994.S	loc101733994.S	0.255423	0.292322	0.193084	0.187643	0.0715272	0.253679	0.289617	0.192876	0.189676	0.0741519	2
LOC101733996.L	sclt1.L	sclt1.L	0.21141	0.33638	0.19528	0.179531	0.077399	0.20768	0.330916	0.199395	0.182397	0.0796117	2
LOC101733996.S	sclt1.S	sclt1.S	0.179342	0.29591	0.203573	0.222437	0.0987385	0.198893	0.283404	0.200585	0.21657	0.100547	2
LOC101734055.L	plch2.L	plch2.L	0.220641	0.321348	0.205906	0.17189	0.0802156	0.22121	0.318797	0.206128	0.172727	0.0811373	2
LOC101734055.S	plch2.S	plch2.S	0.213213	0.348562	0.199521	0.172281	0.0664239	0.216428	0.344717	0.199385	0.172636	0.0668345	2
LOC101734064.L	loc101734064.L	loc101734064.L	0.232119	0.322142	0.200728	0.165341	0.079669	0.230658	0.32127	0.201434	0.166101	0.0805386	2
LOC101734082.L	top2a.L	top2a.L	0.232358	0.322423	0.196727	0.167181	0.0813109	0.232737	0.321192	0.196807	0.167493	0.081771	2
LOC101734093-like.S	loc101734093-like.S	loc101734093-like.S	0.279751	0.326721	0.159225	0.153648	0.0806547	0.263477	0.324545	0.164164	0.160303	0.0875107	2
LOC101734185.L	pi4k2b.L	pi4k2b.L	0.213552	0.331135	0.198619	0.174351	0.082343	0.216928	0.328404	0.197917	0.174071	0.0826797	2
LOC101734185.S	pi4k2b.S	pi4k2b.S	0.203673	0.304638	0.20925	0.194716	0.0877226	0.208481	0.301831	0.208029	0.193697	0.0879622	2
LOC101734265.S	pld6.S	pld6.S	0.279271	0.289463	0.183371	0.16338	0.0845149	0.276854	0.288106	0.183229	0.164468	0.0873426	2
LOC101734284-like.L	loc101734284-like.L	loc101734284-like.L	0.219528	0.33014	0.201601	0.170243	0.0784872	0.223218	0.324749	0.200521	0.1711	0.0804116	2
LOC101734319.L	loc101734319.L	loc101734319.L	0.203328	0.259879	0.182583	0.219477	0.134734	0.207801	0.251077	0.183679	0.219333	0.13811	2
LOC101734319.S	loc101734319.S	loc101734319.S	0.304084	0.263704	0.170686	0.148576	0.11295	0.28366	0.262769	0.177155	0.156225	0.120192	1
LOC101734365.L	loc101734365.L	loc101734365.L	0.217176	0.313715	0.203541	0.175179	0.0903896	0.216578	0.312605	0.204034	0.175175	0.0916086	2
LOC101734377.L	crygn.L	crygn.L	0.245159	0.315477	0.182296	0.177893	0.0791746	0.238066	0.31403	0.185269	0.180721	0.081914	2
LOC101734390.S	loc101734390.S	loc101734390.S	0.227951	0.288718	0.20799	0.190767	0.084575	0.216853	0.28549	0.211501	0.194784	0.0913726	2
LOC101734415.L	arhgap18.L	arhgap18.L	0.209026	0.325049	0.217043	0.166933	0.081949	0.217274	0.319584	0.214643	0.165807	0.0826925	2
LOC101734443.L	pld1.L	pld1.L	0.158878	0.229886	0.191063	0.231077	0.189096	0.153147	0.231048	0.19307	0.232123	0.190611	5
LOC101734443.S	pld1.S	pld1.S	0.193169	0.294246	0.233396	0.185131	0.0940589	0.194973	0.290703	0.232194	0.185961	0.0961688	2
LOC101734468.L	loc101734468.L	loc101734468.L	0.220394	0.310998	0.193128	0.19009	0.08539	0.230779	0.30243	0.189997	0.188311	0.0884837	2
LOC101734469.L	loc101734469.L	loc101734469.L	0.189594	0.310521	0.197212	0.214459	0.0882144	0.193746	0.305851	0.19585	0.213929	0.0906244	2
LOC101734469.S	loc101734469.S	loc101734469.S	0.218075	0.31894	0.202384	0.177058	0.0835438	0.219677	0.315944	0.202245	0.177628	0.0845059	2
LOC101734509.1	loc101734509.1.L	loc101734509.1.L	0.288262	0.299826	0.197273	0.140503	0.0741353	0.280066	0.295802	0.197289	0.146085	0.0807578	2
LOC101734576.L	loc101734576.L	loc101734576.L	0.215644	0.28791	0.196437	0.19942	0.100588	0.218296	0.283074	0.195631	0.199588	0.103412	2
LOC101734581.L	oxr1.L	oxr1.L	0.233277	0.312951	0.200419	0.17378	0.0795729	0.232612	0.311324	0.201326	0.174247	0.0804907	2
LOC101734581.S	oxr1.S	oxr1.S	0.210336	0.317561	0.203743	0.186268	0.0820921	0.210885	0.313854	0.2046	0.186908	0.0837525	2
LOC101734601.L	ttc14.L	ttc14.L	0.212113	0.300339	0.206373	0.185512	0.0956619	0.21379	0.298117	0.206017	0.185525	0.096551	2
LOC101734605.L	loc101734605.L	loc101734605.L	0.191832	0.272966	0.194957	0.209555	0.13069	0.196527	0.269579	0.194449	0.209057	0.130388	2
LOC101734619.S	loc101734619.S	loc101734619.S	0.301289	0.281699	0.180758	0.156331	0.0799227	0.288996	0.2769	0.185129	0.161865	0.0871101	1
LOC101734635.L	loc101734635.L	loc101734635.L	0.247612	0.326061	0.181785	0.161858	0.0826844	0.256864	0.315756	0.18049	0.161177	0.085714	2
LOC101734694.S	ints9.S	ints9.S	0.23875	0.316142	0.182718	0.162417	0.0999725	0.23317	0.315785	0.184434	0.16434	0.102271	2
LOC101734746.L	loc101734746.L	loc101734746.L	0.20935	0.290485	0.204436	0.198401	0.0973278	0.2073	0.289972	0.205342	0.198868	0.0985192	2
LOC101734746.S	loc101734746.S	loc101734746.S	0.192574	0.321334	0.210693	0.168484	0.106916	0.201735	0.310423	0.208014	0.169856	0.109972	2
LOC101734821.L	fkbp4.L	fkbp4.L	0.239395	0.304024	0.204646	0.165151	0.0867835	0.238542	0.303231	0.204502	0.165633	0.0880928	2
LOC101734821.S	fkbp4.S	fkbp4.S	0.224713	0.328272	0.184595	0.174707	0.0877128	0.225861	0.325079	0.185052	0.17523	0.0887784	2
LOC101734865-like.1.L	loc101734865-like.1.L	loc101734865-like.1.L	0.20809	0.297642	0.20455	0.195384	0.0943342	0.217108	0.290944	0.202325	0.19399	0.0956343	2
LOC101734929.L	ncoa7.L	ncoa7.L	0.230926	0.335397	0.186495	0.173611	0.0735705	0.237293	0.330657	0.184679	0.172845	0.0745258	2
LOC101734947.S	snf8.S	snf8.S	0.212241	0.31266	0.192092	0.200384	0.0826233	0.213904	0.308814	0.192953	0.200336	0.0839924	2
LOC101734985.1	loc101734985.1.L	loc101734985.1.L	0.232829	0.317201	0.19901	0.17379	0.0771696	0.236487	0.310747	0.199066	0.174286	0.0794144	2
LOC101734987.L	spin1.L	spin1.L	0.211978	0.313789	0.205857	0.183045	0.0853313	0.214501	0.31106	0.20569	0.183289	0.0854592	2
LOC101734987.S	spin1.S	spin1.S	0.19701	0.322423	0.197265	0.178692	0.10461	0.200966	0.317693	0.197183	0.178709	0.105449	2
LOC101735007.L	fbxl15.L	fbxl15.L	0.209356	0.306401	0.222176	0.177682	0.0843842	0.213135	0.299646	0.222044	0.178255	0.0869205	2
LOC101735113.S	lias.S	lias.S	0.259094	0.299246	0.195822	0.166042	0.0797966	0.253569	0.295975	0.197733	0.169181	0.0835426	2
LOC101735129.L	ddx1.L	ddx1.L	0.209388	0.317456	0.202428	0.18271	0.0880178	0.211431	0.315258	0.20224	0.182592	0.0884792	2
LOC101735152.1	loc101735152.S	loc101735152.S	0.232606	0.303024	0.198785	0.178059	0.0875256	0.234235	0.30139	0.198441	0.178069	0.0878637	2
LOC101735152.L	loc101735152.L	loc101735152.L	0.202047	0.303055	0.201646	0.196528	0.0967239	0.204353	0.301309	0.200871	0.196891	0.096575	2
LOC101735154.L	raph1.L	raph1.L	0.155659	0.236079	0.158039	0.247415	0.202808	0.155968	0.235959	0.159239	0.246165	0.202669	5
LOC101735154.S	raph1.S	raph1.S	0.0719956	0.127392	0.145857	0.27862	0.376136	0.0714375	0.129257	0.147309	0.27784	0.374156	3
LOC101735167.L	loc101735167.L	loc101735167.L	0.285307	0.274014	0.195728	0.15243	0.0925205	0.27718	0.272683	0.19533	0.155739	0.0990683	1
LOC101735255-like.L	loc101735255-like.L	loc101735255-like.L	0.243205	0.293506	0.182905	0.181587	0.0987968	0.234746	0.290008	0.187623	0.185185	0.102437	2
LOC101735255-like.S	loc101735255-like.S	loc101735255-like.S	0.2195	0.309484	0.183379	0.18082	0.106817	0.229819	0.302145	0.181864	0.179816	0.106356	2
LOC101735269.L	loc101735269.L	loc101735269.L	0.218859	0.314127	0.211736	0.168514	0.0867647	0.227561	0.306567	0.206842	0.168994	0.0900367	2
LOC101735269.S	loc101735269.S	loc101735269.S	0.225167	0.297699	0.194462	0.179305	0.103366	0.225666	0.295638	0.194694	0.179637	0.104364	2
LOC101735273.1	loc101735273.1.L	loc101735273.1.L	0.180345	0.322848	0.20813	0.189902	0.0987751	0.188471	0.311728	0.207242	0.189632	0.102927	2
LOC394444.1	loc394444.S	loc394444.S	0.216808	0.283313	0.19002	0.189964	0.119894	0.216049	0.282578	0.19036	0.190344	0.120669	2
LOC394444.L	loc394444.L	loc394444.L	0.218884	0.287811	0.193152	0.192273	0.10788	0.219687	0.286536	0.193077	0.19205	0.10865	2
LOC394448.L	ccnb5.L	ccnb5.L	0.289934	0.305216	0.187907	0.146574	0.0703683	0.288716	0.302953	0.187665	0.147421	0.0732456	2
LOC394934.L	nup62.L	nup62.L	0.243311	0.311613	0.19607	0.161352	0.0876533	0.244069	0.309648	0.195778	0.161552	0.0889523	2
LOC448531.S	loc448531.S	loc448531.S	0.264883	0.294569	0.193627	0.165815	0.0811064	0.263972	0.292777	0.193338	0.165807	0.0841053	2
LOC496503.L	loc496503.L	loc496503.L	0.251036	0.316819	0.198974	0.148592	0.0845788	0.247206	0.314427	0.200738	0.150801	0.0868283	2
LOC496503.S	loc496503.S	loc496503.S	0.240838	0.304929	0.183356	0.173736	0.0971408	0.244008	0.299109	0.18376	0.17381	0.0993129	2
LOC548788.S	loc548788.S	loc548788.S	0.184209	0.327223	0.217806	0.173576	0.097186	0.198225	0.316869	0.213811	0.17301	0.0980838	2
LOC548794.L	wdr33.L	wdr33.L	0.204878	0.32376	0.206347	0.176475	0.0885395	0.205822	0.322272	0.206367	0.176529	0.0890097	2
LOC548794.S	wdr33.S	wdr33.S	0.196096	0.313808	0.216323	0.185258	0.0885141	0.19784	0.312027	0.216149	0.185077	0.0889076	2
LOC549012.L	loc549012.L	loc549012.L	0.223642	0.306202	0.183494	0.182506	0.104156	0.226001	0.302048	0.183946	0.182705	0.105301	2
LOC549012.S	loc549012.S	loc549012.S	0.210911	0.290284	0.193885	0.193666	0.111253	0.202894	0.290582	0.19643	0.19617	0.113925	2
LOC549366.S	loc549366.S	loc549366.S	0.206566	0.250094	0.227334	0.190249	0.125756	0.209513	0.247509	0.22384	0.190912	0.128226	2
LOC549488.S	loc549488.S	loc549488.S	0.246692	0.335605	0.19437	0.148743	0.0745902	0.245371	0.3262	0.196879	0.152123	0.0794265	2
LOC549517.L	nras.L	nras.L	0.222288	0.325343	0.205667	0.175258	0.0714443	0.224539	0.322424	0.205282	0.175553	0.072202	2
LOC549668.L	loc549668.L	loc549668.L	0.193029	0.301592	0.199612	0.199929	0.105838	0.203823	0.294771	0.197672	0.197698	0.106036	2
LOC549668.S	loc549668.S	loc549668.S	0.153251	0.296037	0.249158	0.193112	0.108441	0.166229	0.286808	0.244575	0.190945	0.111443	2
LOC550042.L	loc550042.L	loc550042.L	0.237544	0.317751	0.189598	0.176623	0.0784846	0.237414	0.314915	0.190015	0.177212	0.0804441	2
LOC550042.S	fam122b.S	fam122b.S	0.225255	0.316999	0.198021	0.183261	0.076464	0.224604	0.314428	0.198738	0.183826	0.078404	2
LOC613063.S	loc613063.S	loc613063.S	0.326352	0.323527	0.176225	0.123439	0.0504573	0.320897	0.324267	0.177733	0.12424	0.0528625	2
LOC733470.S	rbfa.S	rbfa.S	0.203422	0.310725	0.214557	0.18759	0.0837056	0.201057	0.309876	0.215491	0.188782	0.0847932	2
LOC733507.L	loc733507.L	loc733507.L	0.19803	0.311596	0.220663	0.184666	0.0850453	0.203701	0.305357	0.219416	0.184747	0.086779	2
LOC733539.1	loc733539.L	loc733539.L	0.273191	0.311439	0.187117	0.15338	0.0748734	0.272519	0.30903	0.187246	0.154179	0.077026	2
LOC733544.S	loc733544.S	loc733544.S	0.267225	0.295064	0.191955	0.160527	0.085229	0.26469	0.293871	0.192254	0.161645	0.08754	2
LOC733553.L	loc733553.L	loc733553.L	0.260849	0.295845	0.190781	0.17038	0.0821453	0.258453	0.29426	0.190807	0.171896	0.0845832	2
LOC733556.L	loc733556.L	loc733556.L	0.221433	0.239754	0.171738	0.200522	0.166553	0.219174	0.239932	0.172396	0.200391	0.168106	2
LOC733556.S	loc733556.S	loc733556.S	0.213818	0.333876	0.181747	0.162366	0.108192	0.224685	0.318903	0.182829	0.161851	0.111732	2
LOC733561.L	loc733561.L	loc733561.L	0.290568	0.300024	0.187264	0.141749	0.080394	0.289007	0.296316	0.187048	0.143799	0.0838294	2
LOC733561.S	loc733561.S	loc733561.S	0.312407	0.293721	0.180514	0.13621	0.0771477	0.311276	0.291208	0.179296	0.137398	0.080822	1
LOC733563-like.S	dhx8.S	dhx8.S	0.216423	0.319244	0.200731	0.174636	0.088965	0.218388	0.316743	0.200569	0.174714	0.0895863	2
LOC733566.1	loc733566.1.S	loc733566.1.S	0.235858	0.308944	0.192295	0.182122	0.0807813	0.234548	0.30732	0.1931	0.183244	0.0817884	2
LOC733714.L	loc733714.L	loc733714.L	0.435796	0.34722	0.126932	0.0697246	0.0203276	0.433734	0.344754	0.128483	0.0714892	0.021539	1
LOC733726.L	loc733726.L	loc733726.L	0.242422	0.295564	0.193087	0.169449	0.0994779	0.242733	0.292968	0.193473	0.170129	0.100698	2
LOC733728.L	loc733728.L	loc733728.L	0.243888	0.287602	0.190081	0.173803	0.104626	0.243074	0.287177	0.189893	0.173795	0.106061	2
LOC733735.L	loc733735.L	loc733735.L	0.0599039	0.121149	0.137332	0.323374	0.358241	0.0629574	0.122271	0.138202	0.320845	0.355724	3
LOC733735.S	loc733735.S	loc733735.S	0.206578	0.300278	0.197227	0.188221	0.107696	0.206724	0.299355	0.197296	0.188204	0.108422	2
LOC733753.L	loc733753.L	loc733753.L	0.256965	0.296155	0.205808	0.170656	0.0704147	0.254334	0.293967	0.205866	0.172702	0.073132	2
LOC733842.L	loc733842.L	loc733842.L	0.258352	0.293509	0.210752	0.16183	0.0755575	0.2568	0.291078	0.211753	0.163077	0.0772917	2
LOC733842.S	loc733842.S	loc733842.S	0.256419	0.320817	0.19998	0.145773	0.0770106	0.255325	0.319154	0.199659	0.147123	0.0787403	2
LOC733858.L	loc733858.L	loc733858.L	0.13156	0.19168	0.162232	0.280461	0.234068	0.137256	0.191811	0.161681	0.276475	0.232776	3
LOC733876.L	loc733876.L	loc733876.L	0.239803	0.295913	0.192196	0.185798	0.0862896	0.238473	0.29185	0.194057	0.186846	0.0887734	2
LOC733928.L	loc733928.L	loc733928.L	0.206364	0.328308	0.185458	0.190281	0.0895884	0.199903	0.327831	0.187885	0.192783	0.091599	2
LOC733932.S	loc733932.S	loc733932.S	0.258972	0.315956	0.190344	0.147981	0.086747	0.259406	0.306765	0.190569	0.149932	0.093327	2
LOC733945.S	loc733945.S	loc733945.S	0.275156	0.304373	0.182336	0.147984	0.0901507	0.276127	0.300481	0.182992	0.148829	0.0915712	2
LOC733982.L	vav2.L	vav2.L	0.19481	0.317788	0.201425	0.197992	0.0879854	0.18915	0.310852	0.204892	0.199699	0.0954067	2
LOC733982.S	vav2.S	vav2.S	0.190414	0.335073	0.202138	0.179178	0.0931961	0.19511	0.330213	0.201126	0.178943	0.0946073	2
LOC734015.L	dhx37.L	dhx37.L	0.223742	0.32988	0.196473	0.165259	0.0846458	0.224925	0.327559	0.196563	0.165742	0.0852111	2
LOC734020.L	loc734020.L	loc734020.L	0.225611	0.274174	0.2046	0.186624	0.10899	0.226165	0.272024	0.20453	0.187028	0.110252	2
LOC734029.L	loc734029.L	loc734029.L	0.197739	0.297567	0.216685	0.187962	0.100047	0.200928	0.295298	0.215469	0.187491	0.100813	2
LOC734032-like.L	loc734032-like.L	loc734032-like.L	0.243758	0.30674	0.202918	0.169073	0.0775117	0.243393	0.305646	0.20288	0.169303	0.0787776	2
LOC734032-like.S	loc734032-like.S	loc734032-like.S	0.240026	0.312547	0.191273	0.169237	0.0869165	0.240226	0.310687	0.191428	0.16974	0.0879196	2
LOC734035-like.L	loc734035-like.L	loc734035-like.L	0.239861	0.305649	0.222406	0.148921	0.0831627	0.24081	0.302014	0.221123	0.150867	0.0851857	2
LOC734035-like.S	loc734035-like.S	loc734035-like.S	0.193021	0.321973	0.208237	0.185277	0.0914925	0.196104	0.319811	0.207571	0.184805	0.0917095	2
LOC734042.L	loc734042.L	loc734042.L	0.336567	0.293697	0.171462	0.140042	0.0582318	0.310274	0.291503	0.17662	0.149616	0.0719867	1
LOC734064.L	rpusd4.L	rpusd4.L	0.234526	0.306848	0.191371	0.170485	0.0967705	0.231808	0.303009	0.192164	0.173038	0.099981	2
LOC734071.L	loc734071.L	loc734071.L	0.183023	0.224932	0.175067	0.218107	0.198871	0.18223	0.225499	0.175044	0.217923	0.199303	5
LOC734077.S	loc734077.S	loc734077.S	0.217866	0.289462	0.213286	0.180981	0.0984053	0.215162	0.286063	0.214389	0.182367	0.102018	2
LOC734097-like.L	sf3a1.L	sf3a1.L	0.197368	0.282007	0.191363	0.203754	0.125507	0.198627	0.280966	0.191514	0.203717	0.125176	2
LOC779465.L	cep170.L	cep170.L	0.181798	0.318813	0.178393	0.207253	0.113743	0.191463	0.308541	0.17946	0.205482	0.115054	2
LOC779465.S	cep170.S	cep170.S	0.191761	0.33599	0.202852	0.178751	0.0906456	0.195521	0.33118	0.202365	0.17929	0.0916435	2
LOC779492.S	brpf3.S	brpf3.S	0.216073	0.321833	0.211128	0.171961	0.0790056	0.214182	0.321131	0.211229	0.173198	0.0802605	2
LOC779528.1	loc779528.1.L	loc779528.1.L	0.205055	0.306764	0.175543	0.202191	0.110448	0.206809	0.302741	0.176481	0.202551	0.111418	2
LOC779549.L	loc779549.L	loc779549.L	0.233915	0.298584	0.199139	0.175606	0.0927559	0.234597	0.295392	0.199022	0.17633	0.0946595	2
LOC779549.S	loc779549.S	loc779549.S	0.268071	0.289099	0.211822	0.15702	0.0739881	0.261693	0.285605	0.212793	0.160961	0.0789474	2
LOC779553-like.L	loc100158433.L	loc100158433.L	0.273625	0.320694	0.187027	0.143686	0.0749674	0.273607	0.317093	0.186546	0.14539	0.0773647	2
LOC779553-like.S	loc100158433.S	loc100158433.S	0.283246	0.346285	0.185794	0.133014	0.0516615	0.284315	0.344395	0.185482	0.133335	0.0524725	2
LOC779566.L	loc779566.L	loc779566.L	0.0401436	0.0671721	0.0456813	0.0875462	0.759457	0.044262	0.0699434	0.0484226	0.0887034	0.748669	4
LOC780283.L	loc780283.L	loc780283.L	0.249124	0.3065	0.193295	0.162254	0.0888269	0.234847	0.30447	0.197718	0.167647	0.0953174	2
MGC107841.L	MGC107841.L	MGC107841.L	0.271765	0.317484	0.168582	0.149913	0.0922555	0.260576	0.316051	0.171431	0.154522	0.0974212	2
MGC107851.L	MGC107851.L	MGC107851.L	0.220142	0.332359	0.194998	0.162845	0.0896567	0.224856	0.322434	0.194507	0.164983	0.0932205	2
MGC108429.L	MGC108429.L	MGC108429.L	0.228034	0.325212	0.203294	0.146305	0.0971547	0.233744	0.317137	0.201942	0.147072	0.100105	2
MGC145260.L	MGC145260.L	MGC145260.L	0.289112	0.339133	0.193584	0.125267	0.0529038	0.285083	0.335839	0.195505	0.127658	0.0559148	2
MGC145706.L	cep68.L	cep68.L	0.224804	0.302434	0.196492	0.177238	0.0990326	0.22493	0.299121	0.198142	0.177167	0.10064	2
MGC147117.S	MGC147117.S	MGC147117.S	0.178497	0.340063	0.167732	0.204985	0.108722	0.204129	0.317112	0.167317	0.200327	0.111115	2
MGC147133.S	MGC147133.S	MGC147133.S	0.199202	0.303472	0.206735	0.190535	0.100055	0.201253	0.301937	0.206009	0.190204	0.100597	2
MGC147172.L	MGC147172.L	MGC147172.L	0.278631	0.315181	0.206145	0.141008	0.0590344	0.277851	0.313439	0.205514	0.142423	0.0607732	2
MGC147242.L	MGC147242.L	MGC147242.L	0.253029	0.318473	0.187469	0.164631	0.0763982	0.251236	0.31724	0.188278	0.165089	0.0781572	2
MGC147402.L	MGC147402.L	MGC147402.L	0.25986	0.322515	0.179529	0.146918	0.0911791	0.264442	0.307651	0.181139	0.150478	0.0962897	2
MGC147576.L	fra10ac1.L	fra10ac1.L	0.241839	0.298665	0.183307	0.172715	0.103473	0.242239	0.287556	0.186728	0.17705	0.106427	2
MGC147631.L	MGC147631.L	MGC147631.L	0.264732	0.297522	0.184558	0.165034	0.0881546	0.268002	0.291096	0.184491	0.166019	0.0903928	2
MGC69335.L	nkap.L	nkap.L	0.214835	0.292655	0.19688	0.184936	0.110694	0.20715	0.292529	0.19981	0.187107	0.113404	2
MGC69335.S	nkap.S	nkap.S	0.225631	0.284634	0.187803	0.204979	0.0969542	0.224858	0.282125	0.188827	0.204744	0.0994456	2
MGC69473.S	h1fx.S	h1fx.S	0.255728	0.311967	0.189827	0.166345	0.0761337	0.251924	0.306597	0.191895	0.16854	0.0810439	2
MGC75700.L	slc25a5.L	slc25a5.L	0.26763	0.324439	0.193993	0.153996	0.0599421	0.267157	0.322458	0.194426	0.154779	0.0611797	2
MGC75700.S	slc25a5.S	slc25a5.S	0.274332	0.326066	0.185982	0.147613	0.066008	0.273357	0.32474	0.186411	0.14841	0.0670815	2
MGC75714.L	MGC75714.L	MGC75714.L	0.17841	0.281112	0.182814	0.227819	0.129846	0.186064	0.276029	0.182334	0.225633	0.12994	2
MGC75714.S	MGC75714.S	MGC75714.S	0.120728	0.235471	0.170012	0.262071	0.211718	0.118687	0.236038	0.172379	0.261022	0.211874	5
MGC75752.L	MGC75752.L	MGC75752.L	0.290654	0.299624	0.188258	0.153308	0.0681563	0.289429	0.298722	0.188021	0.153684	0.0701448	2
MGC75752.S	MGC75752.S	MGC75752.S	0.217918	0.312512	0.198336	0.178345	0.0928902	0.218695	0.311008	0.198217	0.178476	0.0936044	2
MGC75753.L	MGC75753.L	MGC75753.L	0.263475	0.282578	0.191552	0.170517	0.0918785	0.252115	0.283402	0.195222	0.174107	0.0951541	2
MGC75753.S	MGC75753.S	MGC75753.S	0.246558	0.301255	0.192069	0.169762	0.0903566	0.243789	0.301159	0.191782	0.170921	0.0923493	2
MGC75760.L	MGC75760.L	MGC75760.L	0.285002	0.279852	0.20403	0.160399	0.0707169	0.281502	0.275552	0.205908	0.162172	0.0748667	1
MGC75845.S	lrtomt.S	lrtomt.S	0.191378	0.269014	0.228103	0.206646	0.104859	0.188612	0.268077	0.228046	0.206747	0.108518	2
MGC75872.S	MGC75872.S	MGC75872.S	0.245431	0.3039	0.194824	0.165674	0.0901706	0.244773	0.300528	0.194667	0.166225	0.0938064	2
MGC76064.L	MGC76064.L	MGC76064.L	0.285578	0.279402	0.196414	0.162248	0.076358	0.280028	0.278453	0.198733	0.164204	0.0785817	1
MGC76064.S	MGC76064.S	MGC76064.S	0.225166	0.318261	0.209585	0.159192	0.0877956	0.230328	0.313347	0.208002	0.159512	0.0888108	2
MGC76258.L	ewsr1.L	ewsr1.L	0.238688	0.313787	0.201331	0.16655	0.0796447	0.238624	0.310913	0.201559	0.167438	0.0814653	2
MGC79698.L	wwc2.L	wwc2.L	0.314567	0.335184	0.178636	0.133487	0.0381269	0.310335	0.333945	0.18056	0.135061	0.0400981	2
MGC79698.S	wwc2.S	wwc2.S	0.258589	0.326208	0.191671	0.1558	0.0677313	0.254832	0.326193	0.193057	0.157091	0.0688275	2
MGC89520.L	nipal2.L	nipal2.L	0.213	0.321559	0.20106	0.174611	0.0897703	0.217608	0.31656	0.200157	0.174401	0.0912755	2
MGC89853.L	fau.L	fau.L	0.278426	0.307699	0.192606	0.149852	0.0714174	0.278685	0.30568	0.19179	0.150965	0.0728793	2
MGC89853.S	fau.S	fau.S	0.293417	0.291203	0.198172	0.157036	0.0601713	0.292297	0.289037	0.196746	0.158835	0.0630855	1
MGC89864.L	MGC89864.L	MGC89864.L	0.256355	0.282871	0.201054	0.170317	0.0894031	0.250806	0.280353	0.201266	0.173091	0.0944841	2
MGC97820.L	MGC97820.L	MGC97820.L	0.285193	0.317361	0.184628	0.148076	0.0647429	0.285071	0.315514	0.184383	0.148682	0.0663492	2
Xelaev18000027m	bcap31.L	bcap31.L	0.235353	0.297679	0.189566	0.174353	0.103049	0.233758	0.296361	0.189647	0.175156	0.105079	2
Xelaev18000028m	Xelaev18000028m	Xelaev18000028m	0.213232	0.273242	0.181997	0.209737	0.121793	0.212738	0.270005	0.183975	0.209491	0.123791	2
Xelaev18000034m	gpkow.L	gpkow.L	0.157878	0.295208	0.221907	0.196089	0.128918	0.171604	0.28704	0.220516	0.193422	0.127417	2
Xelaev18000042m	tra2a.S	tra2a.S	0.203336	0.323172	0.191528	0.188965	0.0929987	0.205016	0.320425	0.191859	0.189216	0.0934832	2
Xelaev18000045m	Xelaev18000045m	Xelaev18000045m	0.609855	0.0658256	0.0907704	0.0821389	0.15141	0.439186	0.116989	0.136618	0.129645	0.177562	1
Xelaev18000069m	Xelaev18000069m	Xelaev18000069m	0.294009	0.273144	0.190106	0.164625	0.0781153	0.287532	0.2718	0.189555	0.167223	0.0838904	1
Xelaev18000071m	Xelaev18000071m	Xelaev18000071m	0.235979	0.311132	0.191606	0.17301	0.0882728	0.232164	0.310202	0.192803	0.174106	0.0907248	2
Xelaev18000085m	Xelaev18000085m	Xelaev18000085m	0.273726	0.388204	0.176662	0.124596	0.0368119	0.281942	0.367041	0.17781	0.128771	0.0444353	2
Xelaev18000090m	gkap1.L	gkap1.L	0.261268	0.298106	0.178992	0.16598	0.0956546	0.258477	0.295133	0.180984	0.167583	0.0978233	2
Xelaev18000096m	Xelaev18000096m	Xelaev18000096m	0.224436	0.347903	0.190331	0.141198	0.0961309	0.227732	0.339415	0.191187	0.142821	0.0988456	2
Xelaev18000100m	Xelaev18000100m	stx7.L	0.211687	0.310635	0.204893	0.175973	0.0968116	0.198964	0.310411	0.209242	0.18059	0.100793	2
Xelaev18000107m	Xelaev18000107m	Xelaev18000107m	0.241569	0.312846	0.182769	0.186428	0.076388	0.244711	0.309872	0.182046	0.185991	0.0773787	2
Xelaev18000110m	Xelaev18000110m	pnrc2.L	0.177892	0.274489	0.198813	0.218166	0.130639	0.179394	0.27371	0.198548	0.217708	0.13064	2
Xelaev18000112m	srsf10.L	srsf10.L	0.189771	0.378274	0.19845	0.153584	0.0799216	0.202739	0.35839	0.196023	0.15638	0.0864671	2
Xelaev18000121m	gab1.L	gab1.L	0.22394	0.300766	0.210917	0.17367	0.0907075	0.226867	0.297922	0.210232	0.173745	0.0912344	2
Xelaev18000129m	taf10	taf10.L	0.291009	0.30254	0.195231	0.145113	0.0661062	0.276332	0.300085	0.198712	0.151412	0.0734583	2
Xelaev18000132m	Xelaev18000132m	tnks.L	0.266698	0.33201	0.176476	0.158447	0.0663695	0.255402	0.324889	0.180047	0.164981	0.0746798	2
Xelaev18000222m	Xelaev18000222m	Xelaev18000222m	0.24488	0.303261	0.181235	0.182621	0.0880026	0.248474	0.292963	0.182118	0.183777	0.0926669	2
Xelaev18000295m	Xelaev1800029.1	Xelaev1800029.1	0.174784	0.314265	0.196006	0.203028	0.111917	0.180995	0.308113	0.195859	0.20255	0.112483	2
Xelaev18000317m	Xelaev18000317m	Xelaev18000317m	0.225761	0.287312	0.197588	0.1859	0.103438	0.22573	0.286261	0.19798	0.186298	0.103732	2
Xelaev18000370m	Xelaev18000370m	Xelaev18000370m	0.212484	0.311553	0.215542	0.162449	0.0979714	0.210711	0.307846	0.215641	0.164701	0.101101	2
Xelaev18000373m	Xelaev18000373m	Xelaev18000373m	0.319737	0.346949	0.168359	0.118526	0.0464291	0.319121	0.345755	0.168815	0.119312	0.0469973	2
Xelaev18000378m	cxorf56	cxorf56.L	0.18598	0.323881	0.195979	0.20097	0.0931898	0.198521	0.311854	0.195458	0.198068	0.0960997	2
Xelaev18000401m	Xelaev18000401m	Xelaev18000401m	0.204168	0.340089	0.182252	0.198035	0.0754551	0.208164	0.329406	0.182975	0.197862	0.0815933	2
Xelaev18000406m	Xelaev18000406m	taok1.L	0.282245	0.345254	0.189905	0.129308	0.053288	0.280136	0.343489	0.190768	0.130751	0.0548557	2
Xelaev18000414m	Xelaev18000414m	Xelaev18000414m	0.184467	0.30018	0.193011	0.206751	0.11559	0.188147	0.296452	0.192222	0.206303	0.116876	2
Xelaev18000429m	Xelaev18000429m	cct5.L	0.24316	0.324035	0.203716	0.164071	0.0650176	0.243204	0.320211	0.204191	0.165068	0.0673266	2
Xelaev18000437m	Xelaev18000437m	Xelaev18000437m	0.295638	0.295415	0.195309	0.148308	0.0653298	0.284288	0.292514	0.196247	0.154331	0.0726191	2
Xelaev18000473m	Xelaev18000473m	Xelaev18000473m	0.277485	0.287715	0.188229	0.165441	0.0811297	0.255548	0.289236	0.19418	0.171667	0.0893681	2
Xelaev18000487m	Xelaev18000487m	Xelaev18000487m	0.216103	0.348167	0.21797	0.152449	0.0653115	0.218263	0.332301	0.216099	0.157079	0.0762571	2
Xelaev18000496m	gdap2.S	gdap2.S	0.227749	0.328142	0.196376	0.16364	0.0840939	0.235934	0.321797	0.194635	0.162669	0.0849655	2
Xelaev18000555m	Xelaev18000555m	Xelaev18000555m	0.208653	0.313591	0.217657	0.169527	0.0905728	0.206746	0.310761	0.218052	0.171109	0.0933324	2
Xelaev18000578m	anxa11.S	anxa11.S	0.220816	0.295386	0.18872	0.185835	0.109242	0.21985	0.294599	0.189207	0.186168	0.110176	2
Xelaev18000587m	ncoa4.S	ncoa4.S	0.244822	0.321348	0.190921	0.169907	0.0730012	0.244191	0.320631	0.191171	0.170387	0.0736198	2
Xelaev18000588m	Xelaev18000588m	Xelaev18000588m	0.24585	0.343849	0.183046	0.153962	0.0732934	0.241267	0.341058	0.183681	0.156579	0.0774144	2
Xelaev18000590m	timm23.S	timm23.S	0.249833	0.285893	0.178192	0.180016	0.106065	0.248679	0.281741	0.179873	0.181786	0.10792	2
Xelaev18000698m	Xelaev18000698m	Xelaev18000698m	0.228753	0.318014	0.19626	0.171807	0.0851663	0.220846	0.318118	0.198808	0.174136	0.0880917	2
Xelaev18000723m	Xelaev18000723m	Xelaev18000723m	0.458483	0.334372	0.124104	0.0631633	0.019878	0.456566	0.33306	0.125294	0.0643931	0.020688	1
Xelaev18000726m	Xelaev18000726m	Xelaev18000726m	0.302468	0.280369	0.187801	0.156735	0.0726257	0.29976	0.279115	0.186268	0.158473	0.0763836	1
Xelaev18000730m	ilf3.S	ilf3.S	0.213326	0.297601	0.196876	0.18269	0.109508	0.213218	0.29659	0.196996	0.18268	0.110515	2
Xelaev18000740m	tmed1.S	tmed1.S	0.199557	0.329128	0.190505	0.187973	0.0928364	0.202099	0.323666	0.19016	0.188378	0.0956969	2
Xelaev18000741m	carm1.S	carm1.S	0.2344	0.311508	0.217964	0.15455	0.0815788	0.233529	0.309001	0.217032	0.155919	0.0845178	2
Xelaev18000742m	yipf2.S	yipf2.S	0.258015	0.30124	0.184065	0.163201	0.0934788	0.257787	0.298639	0.1846	0.163037	0.0959374	2
Xelaev18000743m	c19orf52.S	c19orf52.S	0.212598	0.317946	0.211964	0.17557	0.0819229	0.210559	0.315785	0.21252	0.176796	0.0843408	2
Xelaev18000745m	smarca4.S	smarca4.S	0.226431	0.321515	0.195259	0.167755	0.0890389	0.22679	0.320088	0.195367	0.168043	0.0897109	2
Xelaev18000746m	ldlr.S	ldlr.S	0.180992	0.275506	0.202072	0.209984	0.131445	0.182134	0.274581	0.201982	0.20974	0.131563	2
Xelaev18000747m	kank2.S	kank2.S	0.21979	0.287653	0.191616	0.183139	0.117802	0.207142	0.28847	0.196291	0.186925	0.121171	2
Xelaev18000755m	prkcsh.S	prkcsh.S	0.182322	0.279362	0.194264	0.213412	0.13064	0.186307	0.277579	0.193096	0.21197	0.131048	2
Xelaev18000758m	znf653.S	znf653.S	0.218723	0.316928	0.195395	0.173025	0.0959288	0.22088	0.313928	0.194519	0.173385	0.0972887	2
Xelaev18000760m	tmem56.2.S	tmem56.2.S	0.249939	0.29397	0.18824	0.172581	0.0952702	0.255282	0.28566	0.187477	0.173248	0.0983338	2
Xelaev18000763m	elof1.S	elof1.S	0.253297	0.313427	0.195234	0.164222	0.07382	0.256079	0.309696	0.195301	0.164071	0.0748544	2
Xelaev18000764m	acp5.S	acp5.S	0.232653	0.276638	0.196841	0.193626	0.100242	0.229304	0.277243	0.197573	0.193688	0.102192	2
Xelaev18000774m	Xelaev18000774m	Xelaev18000774m	0.202444	0.289856	0.200409	0.18795	0.119341	0.20564	0.287354	0.199878	0.187961	0.119166	2
Xelaev18000802m	best2.S	best2.S	0.248268	0.289028	0.174296	0.18175	0.106659	0.246117	0.286427	0.176082	0.182386	0.108988	2
Xelaev18000810m	Xelaev18000810m	Xelaev18000810m	0.228346	0.30178	0.204502	0.176524	0.0888478	0.229534	0.299596	0.204302	0.176798	0.0897697	2
Xelaev18000823m	rfx1.S	rfx1.S	0.283468	0.321749	0.189979	0.142073	0.0627304	0.274202	0.319022	0.19271	0.146349	0.0677178	2
Xelaev18000829m	khsrp.S	khsrp.S	0.312119	0.329691	0.1816	0.123012	0.0535788	0.310943	0.328344	0.181735	0.123959	0.0550196	2
Xelaev18000842m	arrb2.S	arrb2.S	0.219681	0.309064	0.213311	0.178646	0.079299	0.221197	0.306875	0.213021	0.178492	0.0804157	2
Xelaev18000854m	ap1s1.S	ap1s1.S	0.227797	0.30837	0.204209	0.170773	0.0888509	0.227975	0.303885	0.204558	0.171572	0.0920098	2
Xelaev18000867m	lamtor4.S	lamtor4.S	0.32709	0.281416	0.17718	0.140214	0.074099	0.314404	0.281373	0.178586	0.145124	0.0805136	1
Xelaev18000868m	c7orf43.S	c7orf43.S	0.239976	0.299822	0.198747	0.168049	0.0934047	0.238856	0.297675	0.197307	0.169428	0.096735	2
Xelaev18000888m	Xelaev18000888m	Xelaev18000888m	0.237183	0.322671	0.180714	0.15818	0.101252	0.240646	0.304309	0.183682	0.163484	0.107879	2
Xelaev18000894m	esr-5.S	esr-5.S	0.253746	0.274667	0.20093	0.189437	0.0812203	0.252588	0.270299	0.201307	0.190461	0.0853456	2
Xelaev18000917m	naa38.S	naa38.S	0.285165	0.28564	0.196603	0.163146	0.0694468	0.279355	0.284493	0.198796	0.164653	0.0727032	2
Xelaev18000932m	mink1.S	mink1.S	0.21799	0.322422	0.208067	0.171629	0.079892	0.215336	0.322644	0.208718	0.172428	0.0808729	2
Xelaev18000944m	psmb6.S	psmb6.S	0.272892	0.296358	0.196351	0.152045	0.0823545	0.267878	0.296442	0.196031	0.153433	0.0862159	2
Xelaev18000956m	Xelaev18000956m	Xelaev18000956m	0.251099	0.3087	0.189289	0.161457	0.0894551	0.250177	0.299104	0.191712	0.163893	0.0951144	2
Xelaev18001012m	Xelaev18001012m	arhgef15.S	0.209503	0.298085	0.2194	0.16226	0.110753	0.19741	0.297453	0.220981	0.166912	0.117243	2
Xelaev18001015m	pfn1.S	pfn1.S	0.301475	0.299846	0.191093	0.141806	0.0657797	0.300735	0.298129	0.189723	0.142915	0.0684979	1
Xelaev18001017m	Xelaev18001017m	Xelaev18001017m	0.303208	0.285403	0.174115	0.159155	0.0781192	0.286977	0.283526	0.179378	0.164849	0.0852696	1
Xelaev18001019m	camta2.S	camta2.S	0.195954	0.298817	0.210368	0.190556	0.104305	0.189825	0.298692	0.212099	0.192218	0.107166	2
Xelaev18001047m	pop7.S	pop7.S	0.302324	0.270936	0.193563	0.148128	0.0850487	0.303896	0.265848	0.188524	0.151394	0.0903385	1
Xelaev18001054m	Xelaev18001054m	Xelaev18001054m	0.218799	0.295899	0.197991	0.19086	0.0964508	0.213898	0.297062	0.198795	0.191984	0.0982609	2
Xelaev18001057m	mpdu1.S	mpdu1.S	0.287819	0.285707	0.187481	0.143294	0.0956986	0.276914	0.285904	0.188702	0.147498	0.100981	2
Xelaev18001058m	eif4a1.S	eif4a1.S	0.24528	0.301278	0.192042	0.176089	0.0853098	0.244514	0.300872	0.192233	0.176129	0.0862514	2
Xelaev18001082m	cldn7.S	cldn7.S	0.231341	0.263811	0.182846	0.196555	0.125447	0.231432	0.262599	0.183107	0.195984	0.126878	2
Xelaev18001084m	ybx2.S	ybx2.S	0.267362	0.297904	0.187132	0.15904	0.088562	0.2665	0.296339	0.187517	0.159043	0.0906012	2
Xelaev18001086m	gps2.S	gps2.S	0.215858	0.326621	0.168805	0.186703	0.102013	0.222127	0.315652	0.170454	0.186379	0.105388	2
Xelaev18001087m	neurl4.S	neurl4.S	0.216007	0.31669	0.197644	0.178851	0.0908075	0.216316	0.314944	0.198091	0.179067	0.0915817	2
Xelaev18001105m	Xelaev18001105m	Xelaev18001105m	0.238781	0.259168	0.206461	0.190331	0.105259	0.23668	0.253645	0.20861	0.19201	0.109054	2
Xelaev18001106m	Xelaev18001106m	Xelaev18001106m	0.251024	0.262051	0.195337	0.185742	0.105846	0.248965	0.258127	0.197255	0.187317	0.108336	2
Xelaev18001121m	eps15l1.S	eps15l1.S	0.190523	0.314158	0.199938	0.199969	0.0954123	0.196747	0.309497	0.199085	0.198979	0.0956925	2
Xelaev18001123m	klf2.S	klf2.S	0.232147	0.290863	0.195652	0.181307	0.100031	0.230614	0.291041	0.195915	0.181543	0.100887	2
Xelaev18001129m	homer3.S	homer3.S	0.245735	0.305385	0.181587	0.175786	0.0915076	0.241354	0.303059	0.184612	0.176927	0.0940481	2
Xelaev18001138m	aes.S	aes.S	0.218344	0.316941	0.202507	0.181028	0.08118	0.219852	0.315156	0.202196	0.181192	0.0816037	2
Xelaev18001139m	tle2.S	tle2.S	0.258579	0.319339	0.191314	0.156927	0.0738407	0.2593	0.317268	0.191731	0.156972	0.0747296	2
Xelaev18001143m	ncln.S	ncln.S	0.210839	0.301695	0.203294	0.178435	0.105738	0.211927	0.300227	0.202859	0.178323	0.106663	2
Xelaev18001155m	Xelaev18001155m	Xelaev18001155m	0.190555	0.344111	0.193702	0.186818	0.0848142	0.195282	0.338246	0.194007	0.186158	0.0863069	2
Xelaev18001157m	sugp1.S	sugp1.S	0.199505	0.30021	0.192467	0.202956	0.104863	0.212954	0.289192	0.190918	0.201355	0.105579	2
Xelaev18001174m	Xelaev18001174m	Xelaev18001174m	0.255038	0.271029	0.229536	0.168559	0.0758377	0.245708	0.270525	0.228535	0.172579	0.0826537	2
Xelaev18001210m	Xelaev18001210m	Xelaev18001210m	0.27477	0.319404	0.194908	0.151873	0.0590452	0.272922	0.318413	0.195518	0.153081	0.0600664	2
Xelaev18001213m	clta.S	clta.S	0.286869	0.2943	0.184185	0.151126	0.0835203	0.284627	0.291541	0.184975	0.152331	0.0865263	2
Xelaev18001258m	Xelaev18001258m	Xelaev18001258m	0.282099	0.332551	0.199902	0.140526	0.0449225	0.282633	0.326867	0.199988	0.142513	0.047999	2
Xelaev18001265m	Xelaev18001265m	Xelaev18001265m	0.267211	0.328844	0.192723	0.146612	0.0646094	0.267544	0.324129	0.191916	0.148302	0.0681081	2
Xelaev18001296m	nfatc2ip.L	nfatc2ip.L	0.243192	0.313453	0.200983	0.159184	0.0831892	0.241526	0.311689	0.201492	0.160532	0.0847616	2
Xelaev18001297m	eif3c.L	eif3c.L	0.248187	0.30677	0.203425	0.160973	0.0806437	0.248677	0.30426	0.203641	0.161725	0.0816979	2
Xelaev18001299m	Xelaev18001299m	Xelaev18001299m	0.232487	0.309843	0.193542	0.187276	0.0768515	0.23266	0.304807	0.193584	0.186729	0.0822205	2
Xelaev18001302m	Xelaev18001302m	Xelaev18001302m	0.26607	0.296027	0.206288	0.158578	0.0730372	0.264986	0.290939	0.206484	0.16073	0.0768608	2
Xelaev18001314m	spns1.L	spns1.L	0.211499	0.297067	0.194577	0.195389	0.101468	0.214265	0.29414	0.193139	0.194895	0.103561	2
Xelaev18001321m	Xelaev18001321m	pitpnb.L	0.204249	0.310118	0.186532	0.198949	0.100152	0.213709	0.302101	0.185619	0.197211	0.101359	2
Xelaev18001328m	Xelaev18001328m	Xelaev18001328m	0.245187	0.300103	0.184789	0.180373	0.0895479	0.242664	0.299817	0.185377	0.180691	0.0914501	2
Xelaev18001339m	tbx6r.L	tbx6r.L	0.251156	0.304879	0.17942	0.184663	0.0798812	0.243204	0.299122	0.182598	0.187841	0.0872351	2
Xelaev18001341m	ppp4c.L	ppp4c.L	0.248357	0.304049	0.196899	0.165072	0.0856225	0.246575	0.303686	0.197038	0.165498	0.0872021	2
Xelaev18001342m	aldoa.L	aldoa.L	0.254587	0.312168	0.191322	0.158512	0.0834116	0.253492	0.310505	0.191684	0.159282	0.0850372	2
Xelaev18001346m	mvp.L	mvp.L	0.226421	0.319539	0.202442	0.171771	0.0798281	0.227843	0.315454	0.202448	0.172475	0.0817805	2
Xelaev18001349m	pagr1.L	pagr1.L	0.209075	0.308877	0.205988	0.174915	0.101144	0.210831	0.303631	0.205368	0.176412	0.103758	2
Xelaev18001350m	kif22.L	kif22.L	0.22994	0.315855	0.192591	0.168438	0.0931756	0.229988	0.313753	0.192652	0.169045	0.0945622	2
Xelaev18001351m	maz.L	maz.L	0.195051	0.29662	0.203689	0.196508	0.108131	0.197427	0.292788	0.203418	0.19625	0.110118	2
Xelaev18001359m	Xelaev18001359m	Xelaev18001359m	0.267313	0.285671	0.195081	0.165462	0.0864734	0.265856	0.284863	0.192586	0.167171	0.0895238	2
Xelaev18001361m	Xelaev18001361m	Xelaev18001361m	0.262695	0.295792	0.190834	0.165519	0.0851602	0.262151	0.294664	0.190136	0.165678	0.0873713	2
Xelaev18001362m	Xelaev18001362m	Xelaev18001362m	0.213595	0.316398	0.193042	0.181925	0.0950404	0.210942	0.314975	0.1943	0.182841	0.0969418	2
Xelaev18001365m	Xelaev18001365m	Xelaev18001365m	0.200561	0.296032	0.197952	0.198682	0.106773	0.19906	0.29436	0.199431	0.199603	0.107547	2
Xelaev18001369m	Xelaev18001369m	Xelaev18001369m	0.275614	0.288632	0.184119	0.160722	0.0909127	0.272999	0.28754	0.184232	0.162006	0.0932228	2
Xelaev18001370m	Xelaev18001370m	Xelaev18001370m	0.243158	0.293498	0.176952	0.193502	0.0928889	0.24826	0.285984	0.175571	0.192428	0.0977563	2
Xelaev18001371m	Xelaev18001371m	Xelaev18001371m	0.227302	0.288499	0.217947	0.192239	0.0740122	0.239502	0.278032	0.214248	0.189844	0.078374	2
Xelaev18001373m	Xelaev18001373m	Xelaev18001373m	0.211297	0.286898	0.213153	0.193679	0.0949729	0.203642	0.287842	0.215785	0.19542	0.0973107	2
Xelaev18001376m	Xelaev18001376m	Xelaev18001376m	0.180876	0.3223	0.200788	0.199863	0.0961736	0.18928	0.316511	0.199456	0.198054	0.0966995	2
Xelaev18001379m	Xelaev18001379m	znf585a.L	0.174543	0.277697	0.197462	0.197578	0.15272	0.178981	0.273872	0.197796	0.197111	0.15224	2
Xelaev18001383m	Xelaev18001383m	Xelaev18001383m	0.214742	0.313697	0.183795	0.202674	0.0850932	0.224116	0.301638	0.184251	0.200091	0.0899042	2
Xelaev18001394m	Xelaev18001394m	Xelaev18001394m	0.251817	0.300392	0.202152	0.17988	0.0657587	0.236683	0.29746	0.207163	0.18602	0.072674	2
Xelaev18001398m	Xelaev18001398m	Xelaev18001398m	0.221662	0.291272	0.20388	0.185298	0.0978873	0.221997	0.286138	0.20474	0.18681	0.100315	2
Xelaev18001401m	Xelaev18001401m	Xelaev18001401m	0.226467	0.309043	0.191519	0.187319	0.0856513	0.226102	0.306506	0.192365	0.18774	0.0872875	2
Xelaev18001402m	Xelaev18001402m	Xelaev18001402m	0.267368	0.35762	0.192745	0.12796	0.0543078	0.265761	0.34658	0.195258	0.131494	0.0609082	2
Xelaev18001404m	Xelaev18001404m	Xelaev18001404m	0.215976	0.317184	0.206575	0.17826	0.0820046	0.219098	0.313676	0.205214	0.178318	0.0836932	2
Xelaev18001408m	Xelaev18001408m	Xelaev18001408m	0.256738	0.296651	0.194247	0.161828	0.0905358	0.255861	0.294247	0.194533	0.162936	0.0924223	2
Xelaev18001409m	Xelaev18001409m	Xelaev18001409m	0.296611	0.283434	0.193017	0.147461	0.0794768	0.29099	0.282636	0.191795	0.151032	0.0835472	1
Xelaev18001412m	Xelaev18001412m	Xelaev18001412m	0.20697	0.316251	0.194636	0.210005	0.0721386	0.206438	0.314631	0.194812	0.21011	0.0740091	2
Xelaev18001414m	Xelaev18001414m	Xelaev18001414m	0.25744	0.305909	0.186575	0.162193	0.087882	0.258025	0.302049	0.185819	0.163752	0.0903551	2
Xelaev18001415m	Xelaev18001415m	Xelaev18001415m	0.251953	0.291738	0.201983	0.162436	0.0918893	0.251165	0.288701	0.201461	0.163991	0.0946829	2
Xelaev18001416m	Xelaev18001416m	Xelaev18001416m	0.257035	0.295433	0.187542	0.165497	0.0944935	0.255763	0.293575	0.187075	0.166757	0.0968299	2
Xelaev18001417m	Xelaev18001417m	Xelaev18001417m	0.272269	0.286079	0.173951	0.176034	0.0916666	0.269413	0.286951	0.174347	0.17461	0.0946789	2
Xelaev18001418m	Xelaev18001418m	Xelaev18001418m	0.269375	0.284541	0.180886	0.174241	0.0909574	0.264433	0.28163	0.181169	0.176563	0.0962061	2
Xelaev18001419m	Xelaev18001419m	Xelaev18001419m	0.251158	0.29817	0.185778	0.167448	0.0974466	0.250449	0.296619	0.186013	0.168119	0.0988004	2
Xelaev18001421m	Xelaev18001421m	Xelaev18001421m	0.213281	0.336931	0.171676	0.177006	0.101106	0.207065	0.336157	0.173612	0.178486	0.10468	2
Xelaev18001422m	Xelaev18001422m	Xelaev18001422m	0.259025	0.284603	0.194219	0.166545	0.0956081	0.257853	0.283145	0.193827	0.167472	0.0977031	2
Xelaev18001434m	Xelaev18001434m	Xelaev18001434m	0.200263	0.290591	0.212931	0.19744	0.0987753	0.204854	0.285138	0.212	0.19669	0.101318	2
Xelaev18001437m	Xelaev18001437m	Xelaev18001437m	0.237404	0.288329	0.173445	0.189448	0.111374	0.23159	0.287875	0.17543	0.191008	0.114097	2
Xelaev18001439m	Xelaev18001439m	Xelaev18001439m	0.25229	0.367066	0.196251	0.134182	0.0502103	0.253602	0.356777	0.197986	0.137352	0.054283	2
Xelaev18001445m	loc101734370.L	loc101734370.L	0.212754	0.330134	0.191424	0.180746	0.0849418	0.203474	0.324239	0.196838	0.184388	0.0910615	2
Xelaev18001448m	Xelaev18001448m	znf543.L	0.198508	0.29588	0.195581	0.206657	0.103373	0.199582	0.292837	0.19614	0.206902	0.104538	2
Xelaev18001451m	Xelaev18001451m	Xelaev18001451m	0.199944	0.318543	0.1714	0.202532	0.107581	0.202818	0.309385	0.175037	0.202403	0.110358	2
Xelaev18001452m	Xelaev18001452m	Xelaev18001452m	0.193702	0.260387	0.224521	0.206591	0.1148	0.190428	0.258532	0.225618	0.208127	0.117296	2
Xelaev18001460m	Xelaev18001460m	Xelaev18001460m	0.186113	0.305808	0.208572	0.19573	0.103777	0.186141	0.302575	0.20939	0.196322	0.105572	2
Xelaev18001464m	Xelaev18001464m	Xelaev18001464m	0.274161	0.295666	0.182142	0.159568	0.0884631	0.273788	0.293104	0.182549	0.160049	0.0905109	2
Xelaev18001466m	Xelaev18001466m	Xelaev18001466m	0.264958	0.290143	0.191947	0.162863	0.0900881	0.263717	0.287392	0.191237	0.164494	0.0931605	2
Xelaev18001467m	Xelaev18001467m	Xelaev18001467m	0.263684	0.289937	0.194594	0.166497	0.0852872	0.261464	0.28959	0.192844	0.167458	0.0886442	2
Xelaev18001474m	Xelaev18001474m	Xelaev18001474m	0.2297	0.287006	0.184509	0.196736	0.102048	0.217871	0.286661	0.188086	0.200919	0.106462	2
Xelaev18001480m	ino80e.L	ino80e.L	0.255667	0.313286	0.193363	0.15621	0.0814749	0.253279	0.311295	0.192554	0.158582	0.0842886	2
Xelaev18001481m	hirip3.L	hirip3.L	0.226596	0.312115	0.202335	0.17066	0.088294	0.223767	0.309938	0.203293	0.171588	0.0914138	2
Xelaev18001485m	nme2.L	nme2.L	0.299248	0.284931	0.193808	0.146405	0.0756086	0.298324	0.283326	0.191657	0.147859	0.0788342	1
Xelaev18001487m	unnamed.L	unnamed.L	0.258066	0.303737	0.194722	0.154744	0.0887309	0.256262	0.302386	0.195124	0.155769	0.0904583	2
Xelaev18001488m	taok2.L	taok2.L	0.241741	0.334486	0.194421	0.159885	0.0694674	0.244369	0.330342	0.194486	0.160226	0.0705767	2
Xelaev18001492m	cdipt.L	cdipt.L	0.232608	0.293922	0.211484	0.173884	0.0881016	0.232271	0.291852	0.211769	0.17435	0.0897577	2
Xelaev18001502m	Xelaev18001502m	Xelaev18001502m	0.166167	0.284207	0.191123	0.220786	0.137717	0.166368	0.282953	0.192021	0.220772	0.137886	2
Xelaev18001503m	Xelaev18001503m	nlk.2.L	0.231372	0.288829	0.197057	0.177698	0.105044	0.226891	0.288727	0.198076	0.179143	0.107162	2
Xelaev18001514m	Xelaev18001514m	Xelaev18001514m	0.260042	0.303609	0.194915	0.156596	0.084837	0.259301	0.299562	0.194255	0.158412	0.0884697	2
Xelaev18001521m	ctf1.L	ctf1.L	0.289303	0.30905	0.180936	0.148927	0.0717843	0.287385	0.308413	0.180907	0.150188	0.0731067	2
Xelaev18001522m	znf646.L	znf646.L	0.204028	0.323734	0.206287	0.179814	0.0861373	0.205903	0.321881	0.206012	0.17974	0.0864649	2
Xelaev18001523m	znf668.L	znf668.L	0.250737	0.295437	0.196426	0.161153	0.0962471	0.246972	0.295275	0.19732	0.162127	0.0983055	2
Xelaev18001524m	stx4.L	stx4.L	0.202681	0.306519	0.207365	0.18343	0.100005	0.205703	0.303538	0.206459	0.183546	0.100754	2
Xelaev18001526m	hsd3b7.L	hsd3b7.L	0.200767	0.346805	0.199751	0.166759	0.0859175	0.202017	0.332865	0.202481	0.168718	0.0939193	2
Xelaev18001527m	setd1a.L	setd1a.L	0.178395	0.311441	0.203713	0.195417	0.111034	0.182052	0.309167	0.20307	0.194754	0.110957	2
Xelaev18001528m	fbxl19.L	fbxl19.L	0.197253	0.286903	0.194719	0.190186	0.130938	0.198256	0.285536	0.194814	0.189511	0.131883	2
Xelaev18001531m	bckdk.L	bckdk.L	0.262017	0.339881	0.189562	0.143356	0.0651839	0.261155	0.338509	0.189751	0.144165	0.0664205	2
Xelaev18001532m	Xelaev18001532m	xnf7.L	0.249343	0.313689	0.193883	0.160773	0.0823132	0.24782	0.311803	0.194541	0.161391	0.0844459	2
Xelaev18001533m	kat8.L	kat8.L	0.246767	0.308036	0.202331	0.160629	0.0822371	0.242046	0.304876	0.204659	0.163552	0.0848666	2
Xelaev18001534m	prss8.L	prss8.L	0.230897	0.303074	0.182771	0.182421	0.100837	0.22223	0.302943	0.18512	0.185124	0.104583	2
Xelaev18001535m	fus.L	fus.L	0.246536	0.29928	0.19858	0.170605	0.0849985	0.245147	0.298056	0.198293	0.170899	0.0876048	2
Xelaev18001582m	rnf112.L	rnf112.L	0.243432	0.323628	0.18978	0.168319	0.0748416	0.244365	0.321751	0.189304	0.168774	0.0758051	2
Xelaev18001616m	Xelaev18001616m	Xelaev18001616m	0.26511	0.299033	0.19749	0.169296	0.0690713	0.255484	0.295457	0.199733	0.172974	0.0763524	2
Xelaev18001645m	Xelaev18001645m	Xelaev18001645m	0.242809	0.285303	0.191112	0.184327	0.0964493	0.240877	0.283714	0.191695	0.185477	0.098237	2
Xelaev18001677m	Xelaev18001677m	Xelaev18001677m	0.228749	0.366413	0.185569	0.146277	0.0729917	0.239786	0.352606	0.183229	0.147388	0.0769905	2
Xelaev18001744m	timm23.L	timm23.L	0.266162	0.312842	0.191394	0.147177	0.0824251	0.265139	0.309594	0.191849	0.148962	0.0844556	2
Xelaev18001745m	ncoa4.L	ncoa4.L	0.198944	0.317082	0.210227	0.176122	0.0976248	0.202046	0.314902	0.209388	0.175894	0.0977697	2
Xelaev18001750m	Xelaev18001750m	pkp2.S	0.204696	0.25233	0.177693	0.19877	0.166511	0.203899	0.250034	0.178725	0.199133	0.168209	2
Xelaev18001761m	neurl4	neurl4.L	0.230164	0.304237	0.188797	0.192824	0.083978	0.225784	0.303587	0.190288	0.193571	0.08677	2
Xelaev18001770m	pdhb.L	pdhb.L	0.22758	0.320678	0.199457	0.16641	0.0858747	0.227068	0.317865	0.200173	0.167541	0.0873532	2
Xelaev18001771m	kctd6.L	kctd6.L	0.222446	0.306242	0.207503	0.175443	0.0883661	0.222504	0.305539	0.20734	0.175225	0.0893917	2
Xelaev18001774m	appl1.L	appl1.L	0.238309	0.312729	0.199798	0.165494	0.0836704	0.238888	0.311734	0.199472	0.165621	0.0842846	2
Xelaev18001778m	il17rd.L	il17rd.L	0.303062	0.318502	0.183313	0.134459	0.0606651	0.301203	0.317762	0.183049	0.135615	0.0623716	2
Xelaev18001781m	fam208a.L	fam208a.L	0.207922	0.307225	0.207116	0.187269	0.0904686	0.209133	0.305706	0.207015	0.187359	0.0907864	2
Xelaev18001801m	dcp1a.L	dcp1a.L	0.332827	0.353535	0.162854	0.110306	0.0404783	0.329813	0.351456	0.164452	0.112503	0.0417759	2
Xelaev18001802m	tkt.L	tkt.L	0.23017	0.294093	0.209019	0.181192	0.0855257	0.231257	0.292091	0.208392	0.181448	0.0868121	2
Xelaev18001804m	Xelaev18001804m	bicd1.L	0.175159	0.348463	0.201655	0.182969	0.0917535	0.182842	0.342427	0.200102	0.181608	0.0930218	2
Xelaev18001807m	fgd3.L	fgd3.L	0.198238	0.28752	0.199771	0.202983	0.111488	0.198287	0.286641	0.200139	0.202875	0.112057	2
Xelaev18001808m	susd3.L	susd3.L	0.291752	0.318017	0.168748	0.134821	0.0866617	0.281121	0.314705	0.170845	0.140453	0.0928763	2
Xelaev18001810m	c9orf89.L	card19.L	0.058527	0.0922665	0.0923809	0.162576	0.59425	0.069598	0.0996937	0.0987389	0.163773	0.568196	4
Xelaev18001820m	bod1.L	bod1.L	0.23253	0.309061	0.200951	0.170443	0.0870148	0.233817	0.307825	0.200541	0.170384	0.0874324	2
Xelaev18001824m	Xelaev18001824m	Xelaev18001824m	0.0479093	0.0859709	0.0919531	0.279972	0.494194	0.050821	0.0888666	0.0945204	0.277713	0.488079	3
Xelaev18001825m	wnk2.L	wnk2.L	0.0369774	0.0709256	0.08856	0.289887	0.51365	0.0396462	0.0725877	0.0900433	0.289396	0.508327	3
Xelaev18001826m	fam120a.L	fam120a.L	0.199769	0.322753	0.206567	0.175585	0.0953266	0.199114	0.32216	0.206824	0.175947	0.095954	2
Xelaev18001828m	phf2.L	phf2.L	0.19566	0.327257	0.193295	0.19311	0.0906786	0.206588	0.319957	0.191274	0.190567	0.0916141	2
Xelaev18001836m	cnbp.L	cnbp.L	0.235105	0.29242	0.209137	0.180247	0.0830906	0.228528	0.29086	0.210035	0.183261	0.0873171	2
Xelaev18001837m	tsen2.L	tsen2.L	0.245959	0.29459	0.203564	0.174234	0.0816528	0.24775	0.289874	0.2022	0.175965	0.0842098	2
Xelaev18001838m	Xelaev18001838m	yipf4.L	0.186427	0.259554	0.197487	0.21101	0.145522	0.187137	0.258049	0.198078	0.209363	0.147374	2
Xelaev18001839m	nup210.L	nup210.L	0.30812	0.325855	0.178598	0.129818	0.0576099	0.307571	0.324561	0.178656	0.130409	0.0588034	2
Xelaev18001841m	Xelaev18001841m	Xelaev18001841m	0.287767	0.352036	0.165068	0.128994	0.0661356	0.279911	0.341492	0.170976	0.134349	0.0732713	2
Xelaev18001845m	Xelaev18001845m	Xelaev18001845m	0.102405	0.203299	0.13491	0.257364	0.302022	0.113524	0.202672	0.138513	0.250227	0.295065	3
Xelaev18001849m	loc100132731.L	loc100132731.L	0.196114	0.300088	0.193234	0.178613	0.131951	0.212359	0.28974	0.19128	0.174509	0.132113	2
Xelaev18001856m	atg7.L	atg7.L	0.271612	0.280973	0.192261	0.176515	0.0786402	0.264378	0.279979	0.193391	0.178842	0.0834096	2
Xelaev18001858m	vgll4.L	vgll4.L	0.219652	0.308158	0.201913	0.183385	0.0868926	0.219411	0.30738	0.201659	0.183632	0.0879178	2
Xelaev18001868m	raf1.L	raf1.L	0.25232	0.290416	0.195957	0.172332	0.0889748	0.251975	0.288712	0.196092	0.172615	0.0906056	2
Xelaev18001869m	mkrn2.L	mkrn2.L	0.247009	0.293051	0.200651	0.17381	0.0854795	0.247082	0.29122	0.200195	0.174181	0.0873229	2
Xelaev18001870m	loc100127323.L	loc100127323.L	0.258834	0.286927	0.211616	0.15495	0.087673	0.258265	0.285086	0.210117	0.155908	0.0906238	2
Xelaev18001902m	ost4	ost4	0.292059	0.29215	0.204443	0.152513	0.058835	0.286014	0.287691	0.200897	0.158644	0.0667536	2
Xelaev18001936m	lsm14a.S	lsm14a.S	0.18557	0.267993	0.193169	0.211341	0.141928	0.18465	0.268018	0.19337	0.211331	0.14263	2
Xelaev18001941m	Xelaev18001941m	Xelaev18001941m	0.218902	0.331957	0.188148	0.166982	0.0940112	0.205323	0.328931	0.193263	0.171221	0.101262	2
Xelaev18001943m	pepd.S	pepd.S	0.229419	0.312118	0.200526	0.1742	0.0837364	0.227965	0.307648	0.202485	0.175217	0.0866855	2
Xelaev18001962m	Xelaev18001962m	Xelaev18001962m	0.225045	0.310765	0.188535	0.186557	0.0890981	0.224325	0.309145	0.18903	0.187363	0.0901376	2
Xelaev18001974m	Xelaev18001974m	Xelaev18001974m	0.170144	0.311974	0.212023	0.233101	0.0727578	0.181379	0.299719	0.210092	0.229749	0.0790613	2
Xelaev18002012m	hnrnpdl.S	hnrnpdl.S	0.225766	0.303105	0.175141	0.191401	0.104586	0.229011	0.300009	0.175289	0.191603	0.104088	2
Xelaev18002023m	Xelaev18002023m	Xelaev18002023m	0.281982	0.290087	0.203187	0.14754	0.077205	0.276356	0.288793	0.202142	0.151362	0.0813465	2
Xelaev18002024m	Xelaev18002024m	Xelaev18002024m	0.232962	0.273247	0.190693	0.20272	0.100378	0.228258	0.27211	0.189255	0.204099	0.106278	2
Xelaev18002032m	Xelaev18002032m	Xelaev18002032m	0.208617	0.317928	0.190151	0.204848	0.0784562	0.211028	0.309496	0.190221	0.204857	0.0843975	2
Xelaev18002033m	Xelaev18002033m	Xelaev18002033m	0.257587	0.354272	0.190615	0.126916	0.0706096	0.260287	0.339206	0.189897	0.13275	0.0778602	2
Xelaev18002053m	Xelaev18002053m	slc16a3.S	0.269606	0.310162	0.189488	0.161038	0.0697061	0.26955	0.308036	0.190562	0.160986	0.0708653	2
Xelaev18002055m	dus1l.S	dus1l.S	0.212365	0.327585	0.198945	0.174982	0.0861227	0.214292	0.324563	0.199657	0.174024	0.0874643	2
Xelaev18002058m	csnk1d.S	csnk1d.S	0.21935	0.318619	0.192578	0.179569	0.0898835	0.219677	0.316586	0.193121	0.179947	0.0906694	2
Xelaev18002079m	mmd.S	mmd.S	0.164301	0.309678	0.203644	0.221427	0.100949	0.184598	0.293998	0.200654	0.216175	0.104574	2
Xelaev18002122m	Xelaev18002122m	Xelaev18002122m	0.214151	0.302551	0.197961	0.189256	0.0960816	0.215765	0.300324	0.197723	0.188949	0.0972394	2
Xelaev18002139m	impg1.L	impg1.L	0.243035	0.315451	0.186436	0.173305	0.0817734	0.232211	0.313872	0.190856	0.177448	0.0856125	2
Xelaev18002144m	hmgn3.L	hmgn3.L	0.180215	0.312268	0.182931	0.232609	0.0919778	0.18927	0.304099	0.182361	0.231307	0.0929637	2
Xelaev18002158m	Xelaev18002158m	Xelaev18002158m	0.185566	0.324845	0.203951	0.163892	0.121745	0.193235	0.312809	0.203417	0.166505	0.124034	2
Xelaev18002161m	Xelaev18002161m	Xelaev18002161m	0.221943	0.286436	0.197179	0.184634	0.109809	0.220853	0.28103	0.198492	0.186464	0.113161	2
Xelaev18002187m	nmral1.S	nmral1.S	0.233904	0.332162	0.173681	0.168443	0.0918104	0.23874	0.318256	0.176551	0.169304	0.0971478	2
Xelaev18002191m	hmox2.S	hmox2.S	0.322887	0.297128	0.181231	0.133231	0.0655237	0.306589	0.293407	0.18619	0.140205	0.0736088	1
Xelaev18002195m	atxn2l.S	atxn2l.S	0.24389	0.29435	0.202097	0.168995	0.0906684	0.242794	0.294355	0.201768	0.169228	0.0918553	2
Xelaev18002198m	Xelaev18002198m	Xelaev18002198m	0.290898	0.275424	0.19837	0.149134	0.0861744	0.27967	0.273527	0.200441	0.153205	0.0931571	1
Xelaev18002199m	Xelaev18002199m	ppp1ca.S	0.333303	0.30568	0.176796	0.123889	0.0603326	0.33156	0.303786	0.175861	0.125421	0.0633723	1
Xelaev18002234m	eif3c.S	eif3c.S	0.201085	0.302189	0.209783	0.188153	0.098789	0.201957	0.300643	0.209936	0.188015	0.0994488	2
Xelaev18002250m	spns1.S	spns1.S	0.237743	0.292009	0.196112	0.174049	0.100086	0.23453	0.291758	0.195486	0.174969	0.103257	2
Xelaev18002253m	Xelaev18002253m	pitpnb.S	0.233878	0.318644	0.20261	0.153481	0.0913869	0.229507	0.313879	0.205043	0.156807	0.0947644	2
Xelaev18002259m	Xelaev18002259m	Xelaev18002259m	0.198386	0.315582	0.203566	0.186694	0.0957724	0.197457	0.313816	0.204066	0.187206	0.0974546	2
Xelaev18002260m	sgf29.S	sgf29.S	0.204585	0.300399	0.197332	0.19059	0.107094	0.20869	0.297254	0.196318	0.189801	0.107938	2
Xelaev18002267m	ppp4c.S	ppp4c.S	0.243075	0.306275	0.193109	0.173145	0.0843958	0.241732	0.305249	0.193835	0.173343	0.0858415	2
Xelaev18002268m	aldoa.S	aldoa.S	0.217511	0.310314	0.197681	0.176563	0.0979309	0.21858	0.308784	0.197641	0.17668	0.0983145	2
Xelaev18002270m	mvp.S	mvp.S	0.240241	0.296178	0.200823	0.175553	0.0872055	0.234136	0.296148	0.202463	0.17683	0.0904225	2
Xelaev18002271m	pagr1.S	pagr1.S	0.21996	0.296161	0.194655	0.159622	0.129603	0.214773	0.289693	0.198224	0.164177	0.133134	2
Xelaev18002272m	kif22.S	kif22.S	0.234812	0.304625	0.194022	0.17327	0.0932708	0.235178	0.303422	0.193798	0.173066	0.0945369	2
Xelaev18002274m	maz.S	maz.S	0.223116	0.298651	0.210607	0.173022	0.0946032	0.226939	0.295279	0.209827	0.172876	0.09508	2
Xelaev18002280m	Xelaev18002280m	Xelaev18002280m	0.181584	0.325275	0.178944	0.197231	0.116966	0.18903	0.317501	0.179295	0.195147	0.119027	2
Xelaev18002282m	Xelaev18002282m	Xelaev18002282m	0.194836	0.299442	0.220594	0.202868	0.0822603	0.204196	0.292025	0.218547	0.200826	0.0844056	2
Xelaev18002284m	Xelaev18002284m	znf624.S	0.188112	0.302518	0.218381	0.190314	0.100674	0.197458	0.294899	0.216291	0.18941	0.101942	2
Xelaev18002287m	Xelaev18002287m	Xelaev18002287m	0.203363	0.311554	0.179159	0.201701	0.104223	0.206583	0.306629	0.180141	0.201405	0.105243	2
Xelaev18002291m	Xelaev18002291m	Xelaev18002291m	0.212054	0.318582	0.18693	0.195337	0.0870972	0.212674	0.314808	0.188444	0.195743	0.0883309	2
Xelaev18002292m	Xelaev18002292m	Xelaev18002292m	0.278782	0.305223	0.191546	0.14255	0.0818985	0.275383	0.301199	0.191002	0.145949	0.0864675	2
Xelaev18002293m	Xelaev18002293m	Xelaev18002293m	0.218315	0.29444	0.189101	0.198807	0.0993372	0.209913	0.29189	0.188947	0.203642	0.105608	2
Xelaev18002294m	Xelaev18002294m	Xelaev18002294m	0.2489	0.312406	0.193691	0.160009	0.0849936	0.245902	0.310418	0.192231	0.161729	0.0897206	2
Xelaev18002295m	Xelaev18002295m	Xelaev18002295m	0.262931	0.28851	0.193474	0.156813	0.0982723	0.261955	0.288021	0.192431	0.156642	0.100951	2
Xelaev18002296m	Xelaev18002296m	Xelaev18002296m	0.0878407	0.148321	0.15128	0.317021	0.295537	0.0958473	0.150019	0.15228	0.310838	0.291016	3
Xelaev18002302m	Xelaev18002302m	Xelaev18002302m	0.165608	0.322325	0.213584	0.203476	0.0950072	0.179151	0.311433	0.211058	0.201526	0.0968309	2
Xelaev18002304m	Xelaev18002304m	Xelaev18002304m	0.239222	0.265894	0.189218	0.20102	0.104645	0.239611	0.2607	0.190543	0.199966	0.10918	2
Xelaev18002305m	Xelaev18002305m	Xelaev18002305m	0.196642	0.299561	0.226082	0.187233	0.0904832	0.195132	0.29681	0.226824	0.188873	0.092361	2
Xelaev18002306m	Xelaev18002306m	Xelaev18002306m	0.190047	0.317269	0.201903	0.206108	0.0846724	0.192135	0.312694	0.201813	0.2058	0.0875586	2
Xelaev18002308m	Xelaev18002308m	Xelaev18002308m	0.144127	0.292341	0.231422	0.189409	0.142701	0.150411	0.285537	0.229956	0.190194	0.143902	2
Xelaev18002309m	Xelaev18002309m	znf182.S	0.184463	0.292348	0.216367	0.200662	0.106161	0.187488	0.288109	0.215468	0.201894	0.107041	2
Xelaev18002310m	Xelaev18002310m	Xelaev18002310m	0.208567	0.292846	0.199486	0.207479	0.091621	0.206403	0.289698	0.201283	0.208119	0.0944972	2
Xelaev18002315m	Xelaev18002315m	Xelaev18002315m	0.180088	0.294085	0.23146	0.185489	0.108877	0.180107	0.289735	0.231523	0.185839	0.112796	2
Xelaev18002318m	Xelaev18002318m	Xelaev18002318m	0.16528	0.283573	0.200835	0.220755	0.129557	0.176931	0.275691	0.199302	0.217895	0.130181	2
Xelaev18002323m	Xelaev18002323m	Xelaev18002323m	0.130909	0.321959	0.219039	0.206561	0.121532	0.145316	0.309701	0.217136	0.203795	0.124052	2
Xelaev18002328m	Xelaev18002328m	Xelaev18002328m	0.209125	0.293885	0.194957	0.205418	0.0966162	0.209639	0.292288	0.195196	0.205225	0.0976523	2
Xelaev18002331m	Xelaev18002331m	Xelaev18002331m	0.223586	0.286256	0.216036	0.194026	0.0800972	0.224512	0.282673	0.216644	0.193702	0.082469	2
Xelaev18002332m	Xelaev18002332m	Xelaev18002332m	0.185272	0.293884	0.19628	0.207646	0.116918	0.191778	0.287664	0.197025	0.20662	0.116914	2
Xelaev18002338m	Xelaev18002338m	Xelaev18002338m	0.196433	0.294724	0.195962	0.205942	0.10694	0.200163	0.291201	0.195653	0.205627	0.107356	2
Xelaev18002343m	Xelaev18002343m	Xelaev18002343m	0.276947	0.290801	0.188742	0.148995	0.0945143	0.275762	0.289696	0.188022	0.149259	0.0972609	2
Xelaev18002344m	Xelaev18002344m	Xelaev18002344m	0.292461	0.293773	0.191666	0.147703	0.0743969	0.290014	0.291747	0.191055	0.149281	0.0779024	2
Xelaev18002346m	Xelaev18002346m	Xelaev18002346m	0.254734	0.298404	0.187081	0.158953	0.100828	0.251449	0.295317	0.18706	0.161384	0.10479	2
Xelaev18002355m	ino80e.S	ino80e.S	0.27942	0.278306	0.197115	0.153349	0.0918098	0.264556	0.275328	0.200173	0.159609	0.100334	2
Xelaev18002356m	hirip3.S	hirip3.S	0.214334	0.315033	0.20009	0.177271	0.0932716	0.212854	0.314066	0.200578	0.178248	0.094254	2
Xelaev18002359m	nme2	nme2.S	0.263401	0.305298	0.191261	0.158159	0.0818805	0.264271	0.297743	0.19012	0.161288	0.0865783	2
Xelaev18002360m	unnamed	unnamed	0.247048	0.306775	0.191994	0.166967	0.0872156	0.24612	0.305473	0.192347	0.167478	0.0885824	2
Xelaev18002361m	taok2.S	taok2.S	0.214496	0.301224	0.200838	0.190437	0.0930047	0.211217	0.301153	0.201825	0.191295	0.0945095	2
Xelaev18002362m	cdipt	cdipt.S	0.256585	0.299298	0.188049	0.168291	0.0877773	0.252641	0.29873	0.18909	0.169688	0.0898521	2
Xelaev18002364m	Xelaev18002364m	Xelaev18002364m	0.198295	0.291363	0.21304	0.198754	0.0985469	0.207465	0.284855	0.209886	0.196633	0.101161	2
Xelaev18002367m	Xelaev18002367m	nlk.2.S	0.225399	0.289671	0.197614	0.186699	0.100617	0.225136	0.288111	0.197875	0.187115	0.101762	2
Xelaev18002406m	Xelaev18002406m	Xelaev18002406m	0.16791	0.294844	0.201116	0.218141	0.117989	0.184731	0.280717	0.197562	0.213223	0.123768	2
Xelaev18002407m	map2k6.L	map2k6.L	0.182535	0.296437	0.187136	0.202524	0.131368	0.190551	0.290176	0.186972	0.200912	0.131389	2
Xelaev18002410m	kcnj16.L	kcnj16.L	0.166919	0.301253	0.168876	0.22862	0.134333	0.178515	0.290446	0.169192	0.224309	0.137538	2
Xelaev18002413m	loc100496220.L	loc100496220.L	0.207298	0.330072	0.195371	0.188464	0.0787952	0.223486	0.314642	0.193502	0.185465	0.0829055	2
Xelaev18002431m	Xelaev18002431m	Xelaev18002431m	0.21771	0.31306	0.186629	0.17846	0.104141	0.218939	0.309922	0.186866	0.178777	0.105496	2
Xelaev18002447m	Xelaev18002447m	Xelaev18002447m	0.211554	0.298762	0.208939	0.190658	0.0900866	0.206838	0.299783	0.209599	0.191305	0.0924741	2
Xelaev18002454m	braf.L	braf.L	0.241176	0.305444	0.192858	0.167981	0.0925414	0.239798	0.304216	0.193114	0.168529	0.0943434	2
Xelaev18002456m	mrps33.L	mrps33.L	0.214655	0.34604	0.17997	0.186746	0.0725885	0.219539	0.336718	0.179959	0.187067	0.0767177	2
Xelaev18002462m	kiaa1147.L	kiaa1147.L	0.211249	0.301279	0.224486	0.17738	0.0856067	0.210989	0.299424	0.224667	0.177881	0.0870396	2
Xelaev18002463m	wee2.L	wee2.L	0.259871	0.297591	0.195508	0.161173	0.0858567	0.259226	0.296256	0.195011	0.161381	0.0881255	2
Xelaev18002464m	ssbp1.L	ssbp1.L	0.317008	0.287661	0.189274	0.140461	0.0655951	0.306946	0.283791	0.191595	0.145542	0.0721259	1
Xelaev18002471m	mtpn.L	mtpn.L	0.263091	0.303757	0.197886	0.162053	0.0732132	0.259856	0.302944	0.199001	0.162765	0.0754335	2
Xelaev18002475m	Xelaev18002475m	Xelaev18002475m	0.24346	0.319718	0.189396	0.168333	0.0790941	0.243837	0.315835	0.19025	0.169179	0.0808992	2
Xelaev18002476m	cnot4.L	cnot4.L	0.164322	0.228436	0.181529	0.236587	0.189125	0.16453	0.227986	0.182297	0.23613	0.189057	5
Xelaev18002506m	hipk2.L	hipk2.L	0.197428	0.290488	0.187886	0.194078	0.13012	0.196801	0.289774	0.188425	0.194305	0.130695	2
Xelaev18002508m	Xelaev18002508m	Xelaev18002508m	0.233733	0.291656	0.183383	0.187798	0.10343	0.225718	0.288336	0.187356	0.190472	0.108119	2
Xelaev18002518m	etv6.L	etv6.L	0.263803	0.307477	0.187388	0.166649	0.0746825	0.259034	0.306964	0.188977	0.16853	0.0764944	2
Xelaev18002526m	Xelaev18002526m	Xelaev18002526m	0.20101	0.32796	0.196037	0.181442	0.0935505	0.207889	0.317757	0.192756	0.182961	0.0986371	2
Xelaev18002537m	Xelaev18002537m	mical3.L	0.174983	0.313913	0.209705	0.200747	0.100651	0.177833	0.311676	0.209325	0.20005	0.101116	2
Xelaev18002539m	cecr2.L	cecr2.L	0.217978	0.307772	0.201295	0.181567	0.0913892	0.218085	0.307224	0.201242	0.181537	0.0919112	2
Xelaev18002542m	Xelaev18002542m	Xelaev18002542m	0.217126	0.298511	0.203113	0.181649	0.0996018	0.212526	0.297985	0.205061	0.183145	0.101283	2
Xelaev18002543m	Xelaev18002543m	Xelaev18002543m	0.210355	0.31383	0.19605	0.175715	0.104051	0.205088	0.312843	0.197261	0.17739	0.107418	2
Xelaev18002558m	selk.S	selk.S	0.315609	0.302739	0.169324	0.146111	0.0662172	0.30966	0.299096	0.171446	0.149135	0.0706631	1
Xelaev18002560m	cacna1d.S	cacna1d.S	0.202564	0.319529	0.186396	0.193774	0.0977373	0.206612	0.312765	0.186961	0.19423	0.099432	2
Xelaev18002562m	dcp1a.S	dcp1a.S	0.217794	0.310029	0.199569	0.17747	0.0951375	0.222324	0.306474	0.198795	0.177086	0.0953201	2
Xelaev18002564m	Xelaev18002564m	bicd1.S	0.211721	0.319855	0.186179	0.184841	0.0974037	0.210477	0.318673	0.187115	0.185358	0.0983778	2
Xelaev18002565m	fgd3.S	fgd3.S	0.189885	0.306254	0.204187	0.196408	0.103267	0.192572	0.304047	0.203732	0.195878	0.10377	2
Xelaev18002575m	bod1.S	bod1.S	0.242974	0.274664	0.196362	0.19178	0.0942204	0.228292	0.274724	0.201611	0.195988	0.0993854	2
Xelaev18002577m	Xelaev18002577m	Xelaev18002577m	0.105781	0.208815	0.147865	0.246865	0.290673	0.105631	0.209166	0.150356	0.245675	0.289173	3
Xelaev18002578m	fam120a.S	fam120a.S	0.239192	0.304072	0.198083	0.172955	0.0856976	0.236293	0.304036	0.198959	0.17378	0.086932	2
Xelaev18002582m	cnbp.S	cnbp.S	0.236616	0.294857	0.208382	0.17603	0.0841145	0.238697	0.292277	0.207715	0.17627	0.0850414	2
Xelaev18002585m	Xelaev18002585m	yipf4.S	0.241991	0.276704	0.195116	0.186017	0.100172	0.244491	0.274201	0.193421	0.185909	0.101978	2
Xelaev18002595m	vgll4.S	vgll4.S	0.221224	0.311471	0.201546	0.176763	0.0889958	0.221321	0.310559	0.201674	0.176872	0.0895734	2
Xelaev18002603m	raf1.S	raf1.S	0.222288	0.294458	0.201122	0.184372	0.0977597	0.223539	0.292835	0.201185	0.183924	0.0985165	2
Xelaev18002615m	spcs1.S	spcs1.S	0.272733	0.291419	0.197971	0.153764	0.0841132	0.273266	0.288206	0.19339	0.155743	0.0893943	2
Xelaev18002617m	pbrm1.S	pbrm1.S	0.237681	0.326675	0.201064	0.162772	0.0718082	0.240339	0.324614	0.200509	0.162478	0.0720599	2
Xelaev18002632m	Xelaev18002632m	Xelaev18002632m	0.285204	0.290205	0.206	0.148118	0.0704737	0.284535	0.289004	0.203089	0.150106	0.0732663	2
Xelaev18002633m	Xelaev18002633m	Xelaev18002633m	0.267716	0.294113	0.180549	0.166864	0.0907573	0.267581	0.292994	0.180071	0.166811	0.0925429	2
Xelaev18002635m	Xelaev18002635m	Xelaev18002635m	0.307498	0.273428	0.200728	0.149825	0.0685215	0.301931	0.273491	0.197915	0.153145	0.0735187	1
Xelaev18002636m	Xelaev18002636m	Xelaev18002636m	0.282834	0.28539	0.17349	0.16255	0.0957364	0.27912	0.283233	0.17489	0.163361	0.0993959	2
Xelaev18002637m	hist1h2bj.1	hist1h2bj.1	0.302913	0.289512	0.178176	0.145433	0.0839655	0.298544	0.28975	0.176295	0.146876	0.0885353	1
Xelaev18002661m	elovl7.S	elovl7.S	0.290382	0.329276	0.17952	0.140548	0.0602733	0.291057	0.326917	0.17957	0.141134	0.0613219	2
Xelaev18002669m	Xelaev18002669m	Xelaev18002669m	0.297863	0.282872	0.194505	0.154707	0.0700523	0.295098	0.280444	0.191647	0.157845	0.0749671	1
Xelaev18002697m	pacs2.S	pacs2.S	0.213235	0.289479	0.215011	0.183501	0.0987745	0.207831	0.289201	0.216587	0.184886	0.101495	2
Xelaev18002698m	Xelaev18002698m	Xelaev18002698m	0.234309	0.289615	0.203977	0.18149	0.0906086	0.22633	0.284753	0.205882	0.185517	0.0975181	2
Xelaev18002725m	Xelaev18002725m	Xelaev18002725m	0.24053	0.301632	0.181878	0.171591	0.104369	0.233364	0.300744	0.184079	0.174291	0.107522	2
Xelaev18002757m	jarid2.S	jarid2.S	0.203455	0.321226	0.205053	0.181493	0.0887737	0.202738	0.320213	0.205556	0.181712	0.089781	2
Xelaev18002782m	ciz1-like.L	ciz1-like.L	0.229364	0.312979	0.219374	0.160173	0.0781097	0.2358	0.299298	0.218941	0.16125	0.0847101	2
Xelaev18002792m	Xelaev18002792m	Xelaev18002792m	0.211668	0.286026	0.207223	0.184262	0.110821	0.213374	0.281319	0.206965	0.185009	0.113333	2
Xelaev18002797m	Xelaev18002797m	Xelaev18002797m	0.239943	0.329732	0.200488	0.165317	0.0645198	0.243826	0.322512	0.200698	0.165861	0.0671035	2
Xelaev18002798m	gle1.L	gle1.L	0.197137	0.319752	0.225458	0.178347	0.0793064	0.191326	0.319672	0.226776	0.180532	0.0816937	2
Xelaev18002799m	odf2.L	odf2.L	0.185593	0.315094	0.210908	0.195394	0.0930104	0.187326	0.312482	0.210761	0.194655	0.0947768	2
Xelaev18002801m	ciz1.L	ciz1.L	0.198166	0.311395	0.205234	0.196736	0.0884681	0.206177	0.305508	0.203447	0.195273	0.0895941	2
Xelaev18002806m	Xelaev18002806m	Xelaev18002806m	0.214086	0.326535	0.189633	0.181748	0.0879978	0.211388	0.324192	0.191428	0.183263	0.0897275	2
Xelaev18002810m	Xelaev18002810m	Xelaev18002810m	0.202472	0.3592	0.189511	0.169858	0.0789592	0.224952	0.334594	0.18772	0.168235	0.084499	2
Xelaev18002821m	tspyl2.L	tspyl2.L	0.225932	0.316051	0.203842	0.17048	0.0836951	0.225819	0.314353	0.203595	0.171185	0.0850477	2
Xelaev18002826m	Xelaev18002826m	Xelaev18002826m	0.121297	0.236935	0.180223	0.24982	0.211725	0.123359	0.234677	0.181211	0.248711	0.212042	5
Xelaev18002828m	Xelaev18002828m	iqsec2.L	0.143179	0.226474	0.184559	0.232795	0.212994	0.148292	0.225245	0.185119	0.229988	0.211356	5
Xelaev18002838m	fam102a.L	fam102a.L	0.230653	0.306698	0.219008	0.15844	0.0852005	0.235498	0.301775	0.217122	0.158698	0.086907	2
Xelaev18002841m	Xelaev18002841m	Xelaev18002841m	0.284015	0.322539	0.17804	0.147782	0.0676253	0.283761	0.321186	0.178213	0.148102	0.068737	2
Xelaev18002846m	loc100486894.L	loc100486894.L	0.208661	0.27983	0.225961	0.187815	0.0977323	0.207655	0.277662	0.225975	0.188716	0.099992	2
Xelaev18002856m	irak1.L	irak1.L	0.242861	0.334428	0.180625	0.162739	0.079347	0.242126	0.331402	0.181643	0.163749	0.0810795	2
Xelaev18002892m	loc100486793	loc100486793	0.177591	0.267814	0.202136	0.208372	0.144089	0.172848	0.267781	0.20427	0.20947	0.145631	2
Xelaev18002911m	Xelaev18002911m	Xelaev18002911m	0.209577	0.297678	0.213423	0.190883	0.0884397	0.203961	0.29548	0.21465	0.192613	0.0932956	2
Xelaev18002919m	Xelaev18002919m	Xelaev18002919m	0.240202	0.337082	0.20618	0.133894	0.0826421	0.244835	0.324119	0.205433	0.137228	0.0883833	2
Xelaev18002941m	psma5.L	psma5.L	0.251943	0.35197	0.177013	0.156808	0.0622652	0.254712	0.340576	0.177566	0.15852	0.0686259	2
Xelaev18003002m	erc1.L	erc1.L	0.235782	0.320318	0.207676	0.161792	0.0744322	0.235462	0.31959	0.207959	0.162112	0.0748766	2
Xelaev18003013m	adipor2.L	adipor2.L	0.198369	0.302156	0.190156	0.18611	0.123209	0.200359	0.297568	0.190663	0.186426	0.124984	2
Xelaev18003033m	wnt5a.S	wnt5a.S	0.185164	0.255897	0.169332	0.217456	0.172151	0.187163	0.253806	0.170248	0.21662	0.172163	2
Xelaev18003039m	fam208a.S	fam208a.S	0.207165	0.30778	0.201916	0.186364	0.0967745	0.207953	0.306665	0.201769	0.186605	0.0970078	2
Xelaev18003043m	il17rd.S	il17rd.S	0.233024	0.310115	0.193568	0.171816	0.0914767	0.231805	0.309478	0.193879	0.172401	0.0924368	2
Xelaev18003046m	appl1.S	appl1.S	0.222021	0.290456	0.203188	0.186268	0.0980673	0.219329	0.288653	0.204501	0.187637	0.0998793	2
Xelaev18003047m	kctd6.S	kctd6.S	0.237829	0.295477	0.214242	0.169864	0.0825883	0.232958	0.296195	0.214155	0.171588	0.0851035	2
Xelaev18003048m	pdhb.S	pdhb.S	0.214824	0.311217	0.194687	0.189268	0.0900047	0.218765	0.307695	0.193657	0.188608	0.0912747	2
Xelaev18003062m	Xelaev18003062m	Xelaev18003062m	0.286404	0.291072	0.184351	0.165365	0.0728079	0.276667	0.290986	0.187188	0.168087	0.0770731	2
Xelaev18003080m	tti1.L	tti1.L	0.222677	0.287548	0.20596	0.187994	0.0958207	0.221035	0.285458	0.206924	0.188688	0.0978947	2
Xelaev18003085m	blcap.L	blcap.L	0.281892	0.306552	0.184913	0.146	0.0806426	0.281709	0.303296	0.184824	0.147213	0.082958	2
Xelaev18003086m	src.L	src.L	0.238366	0.304888	0.194378	0.167583	0.0947845	0.237745	0.303934	0.194677	0.167611	0.0960321	2
Xelaev18003094m	tgif2.L	tgif2.L	0.235554	0.311432	0.200179	0.178555	0.0742793	0.235644	0.310696	0.200027	0.178685	0.074948	2
Xelaev18003123m	Xelaev18003123m	Xelaev18003123m	0.198417	0.344633	0.175203	0.178966	0.10278	0.206868	0.332079	0.176397	0.178777	0.105879	2
Xelaev18003128m	loc105945842.L	loc105945842.L	0.205429	0.321628	0.200646	0.18638	0.0859174	0.208614	0.31851	0.200431	0.18612	0.0863247	2
Xelaev18003154m	cdk5.L	cdk5.L	0.274906	0.315469	0.182341	0.150626	0.0766577	0.274622	0.313016	0.182918	0.1514	0.0780437	2
Xelaev18003156m	Xelaev18003156m	Xelaev18003156m	0.189587	0.306257	0.211091	0.194242	0.0988234	0.192991	0.304293	0.209756	0.193477	0.0994843	2
Xelaev18003160m	agap3.L	agap3.L	0.209558	0.302195	0.207271	0.184542	0.0964342	0.210855	0.299919	0.207291	0.184072	0.0978631	2
Xelaev18003168m	abcf2.L	abcf2.L	0.214034	0.305425	0.206853	0.181596	0.0920927	0.213658	0.304205	0.207171	0.182049	0.0929161	2
Xelaev18003187m	Xelaev18003187m	Xelaev18003187m	0.268331	0.26475	0.207237	0.186121	0.0735614	0.252395	0.266772	0.211684	0.190141	0.0790095	2
Xelaev18003193m	Xelaev18003193m	Xelaev18003193m	0.224181	0.328338	0.182563	0.173566	0.0913522	0.225474	0.31916	0.184235	0.174883	0.0962468	2
Xelaev18003216m	Xelaev18003216m	pnrc2.S	0.19476	0.314047	0.20481	0.192438	0.0939445	0.195826	0.312585	0.204708	0.19256	0.0943202	2
Xelaev18003217m	srsf10.S	srsf10.S	0.251154	0.307286	0.193442	0.166324	0.0817942	0.251402	0.305756	0.193766	0.166604	0.0824718	2
Xelaev18003257m	ptma.L	ptma.L	0.225423	0.297915	0.202218	0.170713	0.103731	0.2289	0.294584	0.201325	0.171169	0.104022	2
Xelaev18003263m	cops7b.L	cops7b.L	0.197376	0.317121	0.198277	0.18465	0.102577	0.199067	0.314601	0.19845	0.184816	0.103065	2
Xelaev18003278m	kiaa0226.L	rubcn.L	0.230934	0.317453	0.207547	0.167778	0.0762875	0.234916	0.313703	0.207031	0.167392	0.0769572	2
Xelaev18003299m	cul5.L	cul5.L	0.226666	0.331382	0.203984	0.16198	0.0759886	0.227046	0.328185	0.204771	0.162802	0.0771951	2
Xelaev18003303m	kdelc2.L	kdelc2.L	0.194244	0.289344	0.191216	0.192816	0.13238	0.205814	0.282546	0.189986	0.191208	0.130446	2
Xelaev18003304m	Xelaev18003304m	Xelaev18003304m	0.191739	0.273484	0.205704	0.227426	0.101647	0.188055	0.270992	0.206196	0.227235	0.107522	2
Xelaev18003316m	Xelaev18003316m	Xelaev18003316m	0.265364	0.294659	0.200239	0.164036	0.075702	0.256676	0.287958	0.201214	0.170833	0.0833189	2
Xelaev18003325m	tor1a.L	tor1a.L	0.226725	0.269965	0.212686	0.188078	0.102546	0.226345	0.265908	0.212306	0.189234	0.106207	2
Xelaev18003347m	Xelaev18003347m	Xelaev18003347m	0.289151	0.282111	0.200373	0.154615	0.0737503	0.280276	0.282004	0.201117	0.158268	0.0783343	2
Xelaev18003366m	Xelaev18003366m	Xelaev18003366m	0.3883	0.30595	0.165242	0.0965633	0.043945	0.374991	0.305575	0.166007	0.103178	0.0502489	1
Xelaev18003380m	atxn2l.L	atxn2l.L	0.241594	0.297232	0.196209	0.176682	0.0882833	0.238999	0.296878	0.196911	0.177164	0.0900484	2
Xelaev18003381m	sh2b1.L	sh2b1.L	0.203898	0.306604	0.188143	0.186547	0.114809	0.205157	0.304996	0.187791	0.186436	0.115621	2
Xelaev18003383m	Xelaev18003383m	ppp1ca.L	0.279043	0.303889	0.189592	0.147056	0.0804192	0.27843	0.302208	0.189438	0.147469	0.0824552	2
Xelaev18003505m	Xelaev18003505m	Xelaev18003505m	0.279766	0.288074	0.190385	0.162611	0.0791638	0.279436	0.286716	0.18984	0.162863	0.0811462	2
Xelaev18003517m	Xelaev18003517m	tbpl1.S	0.313288	0.291822	0.197151	0.131415	0.0663241	0.305937	0.285933	0.192053	0.13988	0.0761969	1
Xelaev18003528m	Xelaev18003528m	Xelaev18003528m	0.303294	0.349946	0.17851	0.126313	0.0419366	0.29782	0.343895	0.18115	0.129591	0.0475446	2
Xelaev18003533m	Xelaev18003533m	Xelaev18003533m	0.269098	0.350864	0.190054	0.129451	0.0605333	0.25659	0.329852	0.1967	0.141653	0.075204	2
Xelaev18003542m	Xelaev18003542m	Xelaev18003542m	0.215637	0.291234	0.210283	0.209136	0.0737102	0.222415	0.282809	0.20863	0.207579	0.0785674	2
Xelaev18003572m	rpl13.L	rpl13.L	0.288062	0.295145	0.192306	0.154336	0.0701512	0.287144	0.294854	0.190825	0.154794	0.0723833	2
Xelaev18003575m	ankrd11.L	ankrd11.L	0.201895	0.323065	0.208472	0.182505	0.0840619	0.202214	0.321916	0.208714	0.182991	0.0841647	2
Xelaev18003588m	piezo1.L	piezo1.L	0.182532	0.317675	0.196603	0.212553	0.0906379	0.198576	0.307271	0.192805	0.207771	0.0935773	2
Xelaev18003594m	loc100498624.L	loc100498624.L	0.233192	0.344678	0.187071	0.158233	0.0768261	0.235718	0.340942	0.186883	0.159066	0.077392	2
Xelaev18003602m	Xelaev18003602m	Xelaev18003602m	0.295996	0.264614	0.202206	0.154899	0.0822843	0.290405	0.261557	0.198833	0.159537	0.0896672	1
Xelaev18003627m	Xelaev18003627m	Xelaev18003627m	0.246982	0.296167	0.198106	0.174166	0.0845779	0.248147	0.294665	0.197802	0.174096	0.0852901	2
Xelaev18003631m	stau2.L	stau2.L	0.194312	0.318403	0.198388	0.187489	0.101408	0.195656	0.315211	0.198768	0.18796	0.102405	2
Xelaev18003638m	kif2a.S	kif2a.S	0.199995	0.310119	0.206485	0.192044	0.0913574	0.203291	0.307429	0.205912	0.191712	0.0916566	2
Xelaev18003655m	Xelaev18003655m	Xelaev18003655m	0.175015	0.268843	0.198768	0.218092	0.139282	0.174764	0.266688	0.199519	0.218026	0.141003	2
Xelaev18003678m	Xelaev18003678m	Xelaev18003678m	0.269452	0.299066	0.173799	0.179311	0.0783731	0.254433	0.296487	0.178248	0.184111	0.0867213	2
Xelaev18003684m	loc100488924.L	loc100488924.L	0.201098	0.303949	0.195655	0.19655	0.102748	0.201805	0.300253	0.195266	0.196902	0.105773	2
Xelaev18003685m	wdr54.L	wdr54.L	0.271998	0.291179	0.189028	0.160306	0.0874883	0.265186	0.291496	0.189484	0.162425	0.091409	2
Xelaev18003694m	mrps26.L	mrps26.L	0.302013	0.28031	0.199586	0.149169	0.0689227	0.297755	0.278206	0.200628	0.150414	0.0729961	1
Xelaev18003704m	pcgf1.L	pcgf1.L	0.248358	0.301923	0.201883	0.169428	0.0784084	0.24588	0.299257	0.202824	0.171041	0.0809983	2
Xelaev18003734m	Xelaev18003734m	Xelaev18003734m	0.228059	0.263566	0.199825	0.196865	0.111684	0.227222	0.258587	0.202252	0.198216	0.113722	2
Xelaev18003735m	Xelaev18003735m	Xelaev18003735m	0.26092	0.251803	0.199886	0.185585	0.101806	0.259427	0.250991	0.199745	0.18623	0.103607	1
Xelaev18003737m	Xelaev18003737m	Xelaev18003737m	0.260263	0.354693	0.208308	0.132014	0.044722	0.268195	0.341761	0.205378	0.134863	0.0498028	2
Xelaev18003747m	Xelaev18003747m	Xelaev18003747m	0.261552	0.282011	0.178052	0.17698	0.101405	0.252803	0.283082	0.180343	0.179194	0.104577	2
Xelaev18003788m	Xelaev18003788m	Xelaev18003788m	0.294412	0.270128	0.189679	0.167716	0.0780652	0.27056	0.270763	0.19612	0.175399	0.0871584	2
Xelaev18003790m	Xelaev18003790m	nmral1.L	0.20371	0.350786	0.206513	0.151379	0.0876125	0.198923	0.342416	0.209149	0.155161	0.0943504	2
Xelaev18003848m	cct5.S	cct5.S	0.218341	0.322875	0.203517	0.170816	0.084452	0.222558	0.318913	0.202752	0.170827	0.0849513	2
Xelaev18003900m	Xelaev18003900m	Xelaev18003900m	0.193951	0.308785	0.202131	0.19335	0.101783	0.196074	0.30719	0.201849	0.193073	0.101814	2
Xelaev18003902m	sfxn2.L	sfxn2.L	0.259936	0.302316	0.164438	0.179805	0.0935052	0.247567	0.301656	0.168723	0.182921	0.0991325	2
Xelaev18003918m	Xelaev18003918m	Xelaev18003918m	0.223834	0.325827	0.200673	0.170213	0.0794542	0.224329	0.324959	0.200539	0.170224	0.0799494	2
Xelaev18003922m	Xelaev18003922m	Xelaev18003922m	0.216764	0.320385	0.186122	0.197876	0.0788527	0.208241	0.311776	0.191745	0.201295	0.0869431	2
Xelaev18003966m	Xelaev18003966m	rps19.S	0.278816	0.311418	0.18498	0.157546	0.0672396	0.278502	0.309887	0.184741	0.157878	0.0689916	2
Xelaev18004050m	ak2.S	ak2.S	0.239955	0.290382	0.182578	0.180748	0.106337	0.239021	0.289227	0.182706	0.180859	0.108187	2
Xelaev18004063m	Xelaev18004063m	Xelaev18004063m	0.267566	0.301318	0.190312	0.163872	0.0769323	0.266702	0.299418	0.190669	0.16398	0.0792307	2
Xelaev18004064m	Xelaev18004064m	eef1a1o.S	0.254047	0.311978	0.201117	0.163995	0.068864	0.253976	0.310558	0.201222	0.164462	0.0697825	2
Xelaev18004066m	cap1.S	cap1.S	0.214667	0.331289	0.206315	0.162001	0.0857281	0.217666	0.328486	0.205103	0.162259	0.0864863	2
Xelaev18004079m	Xelaev18004079m	Xelaev18004079m	0.242338	0.348533	0.190638	0.160598	0.0578926	0.237364	0.347133	0.192107	0.162572	0.060824	2
Xelaev18004100m	Xelaev18004100m	Xelaev18004100m	0.282667	0.275613	0.198485	0.156041	0.0871942	0.279951	0.272685	0.195924	0.158715	0.0927254	1
Xelaev18004162m	Xelaev18004162m	Xelaev18004162m	0.218	0.301571	0.206333	0.188905	0.0851914	0.220724	0.299698	0.205709	0.188458	0.0854101	2
Xelaev18004163m	Xelaev18004163m	Xelaev18004163m	0.217406	0.312848	0.189412	0.19235	0.0879847	0.217448	0.310204	0.190337	0.192383	0.0896279	2
Xelaev18004181m	epha8.L	epha8.L	0.194357	0.338365	0.186367	0.18016	0.100751	0.201738	0.321608	0.18688	0.182696	0.107078	2
Xelaev18004182m	hp1bp3.L	hp1bp3.L	0.205619	0.323924	0.200139	0.173498	0.0968196	0.209345	0.316784	0.200538	0.174318	0.0990158	2
Xelaev18004190m	Xelaev18004190m	slc2a1.L	0.193655	0.269561	0.156196	0.246332	0.134256	0.203611	0.258259	0.158735	0.240118	0.139276	2
Xelaev18004198m	phc2.L	phc2.L	0.276892	0.298399	0.197477	0.15203	0.0752029	0.279339	0.29407	0.197301	0.152468	0.0768215	2
Xelaev18004200m	kif17.L	kif17.L	0.202952	0.335001	0.190223	0.176029	0.0957941	0.211293	0.325986	0.189552	0.175719	0.0974503	2
Xelaev18004206m	Xelaev18004206m	Xelaev18004206m	0.265247	0.282215	0.19913	0.162662	0.0907469	0.257949	0.283066	0.19996	0.163656	0.0953678	2
Xelaev18004222m	rgp1.S	rgp1.S	0.258758	0.29987	0.195222	0.163158	0.082992	0.255109	0.298808	0.196045	0.164514	0.0855242	2
Xelaev18004229m	dctn3.S	dctn3.S	0.273966	0.300453	0.190791	0.158843	0.0759476	0.26898	0.298817	0.192287	0.161285	0.0786312	2
Xelaev18004230m	rpp25l.S	rpp25l.S	0.265311	0.279626	0.199928	0.164654	0.0904804	0.259445	0.279319	0.199802	0.167058	0.0943763	2
Xelaev18004233m	creb3.S	creb3.S	0.252885	0.275351	0.211408	0.169833	0.0905233	0.251288	0.27397	0.211511	0.171006	0.0922256	2
Xelaev18004235m	tln1.S	tln1.S	0.22898	0.322696	0.196645	0.175924	0.075755	0.229575	0.321197	0.19697	0.175729	0.0765288	2
Xelaev18004239m	commd7.S	commd7.S	0.0593281	0.0972029	0.0833875	0.182253	0.577829	0.0796845	0.10324	0.0880787	0.184287	0.544709	4
Xelaev18004301m	Xelaev18004301m	Xelaev18004301m	0.196475	0.30234	0.206204	0.206661	0.0883203	0.201392	0.296785	0.204511	0.205921	0.0913901	2
Xelaev18004386m	Xelaev18004386m	Xelaev18004386m	0.276367	0.289832	0.186902	0.171128	0.0757716	0.283675	0.282819	0.183515	0.171155	0.0788369	2
Xelaev18004387m	Xelaev18004387m	Xelaev18004387m	0.295766	0.284735	0.191991	0.153953	0.0735554	0.292604	0.283129	0.189881	0.156472	0.0779138	1
Xelaev18004393m	Xelaev18004393m	Xelaev18004393m	0.221239	0.270057	0.151293	0.191314	0.166097	0.219194	0.264681	0.153971	0.19327	0.168884	2
Xelaev18004394m	Xelaev18004394m	Xelaev18004394m	0.182382	0.314914	0.231799	0.166787	0.104118	0.186654	0.309488	0.230912	0.168327	0.104618	2
Xelaev18004416m	phldb1.S	phldb1.S	0.182834	0.312894	0.207521	0.199904	0.0968464	0.183377	0.31097	0.207878	0.200237	0.0975371	2
Xelaev18004428m	carm1.L	carm1.L	0.242194	0.33034	0.192594	0.156334	0.0785377	0.242384	0.327056	0.193086	0.15734	0.0801337	2
Xelaev18004430m	c19orf52.L	c19orf52.L	0.188898	0.318552	0.22164	0.181306	0.0896038	0.201713	0.308681	0.218782	0.179558	0.091266	2
Xelaev18004432m	smarca4.L	smarca4.L	0.202677	0.339807	0.198104	0.174264	0.0851481	0.206951	0.335427	0.197555	0.174043	0.086024	2
Xelaev18004433m	ldlr.L	ldlr.L	0.117381	0.188945	0.170125	0.257275	0.266274	0.116843	0.18966	0.170743	0.256762	0.265993	3
Xelaev18004443m	ccdc151.L	ccdc151.L	0.284907	0.279616	0.149851	0.179133	0.106493	0.271208	0.278866	0.155379	0.182881	0.111666	2
Xelaev18004444m	prkcsh.L	prkcsh.L	0.222188	0.284907	0.193146	0.18372	0.116039	0.224244	0.283031	0.192746	0.183541	0.116438	2
Xelaev18004446m	znf653.L	znf653.L	0.214244	0.318765	0.190357	0.183764	0.0928707	0.217904	0.313533	0.19039	0.182941	0.0952315	2
Xelaev18004542m	ctf1.S	ctf1.S	0.211376	0.319496	0.198397	0.167277	0.103455	0.209162	0.31668	0.199568	0.168959	0.105632	2
Xelaev18004544m	znf646.S	znf646.S	0.209949	0.302328	0.207898	0.181927	0.0978974	0.210338	0.300448	0.208146	0.18238	0.098688	2
Xelaev18004545m	znf668	znf668.S	0.210104	0.298624	0.213798	0.175661	0.101813	0.210254	0.297023	0.214205	0.175708	0.10281	2
Xelaev18004546m	Xelaev18004546m	Xelaev18004546m	0.249498	0.271808	0.195704	0.167974	0.115017	0.251136	0.267845	0.195015	0.169069	0.116935	2
Xelaev18004550m	setd1a.S	setd1a.S	0.180622	0.300448	0.212075	0.196623	0.110231	0.181212	0.299349	0.211965	0.19673	0.110744	2
Xelaev18004551m	fbxl19.S	fbxl19.S	0.179652	0.302894	0.20596	0.193053	0.11844	0.17968	0.302027	0.205998	0.193014	0.11928	2
Xelaev18004554m	bckdk.S	bckdk.S	0.308854	0.338699	0.181644	0.123059	0.0477438	0.306359	0.337746	0.182105	0.124392	0.0493988	2
Xelaev18004555m	Xelaev18004555m	xnf7.S	0.252709	0.326673	0.189823	0.156495	0.0743008	0.252949	0.323556	0.190145	0.157393	0.075957	2
Xelaev18004558m	prss8	prss8.S	0.27802	0.285259	0.184148	0.168013	0.0845595	0.276085	0.285039	0.184221	0.16778	0.0868742	2
Xelaev18004559m	fus.S	fus.S	0.261015	0.318994	0.196025	0.152037	0.07193	0.259447	0.317984	0.195995	0.153142	0.0734329	2
Xelaev18004565m	loc100495617.L	loc100495617.L	0.212473	0.290403	0.180159	0.194528	0.122438	0.217575	0.282981	0.181292	0.194073	0.124079	2
Xelaev18004566m	loc100494087.L	loc100494087.L	0.164284	0.323015	0.228392	0.199252	0.0850568	0.179202	0.311922	0.222055	0.196989	0.089832	2
Xelaev18004575m	znf71.L	znf71.L	0.229037	0.309059	0.200282	0.159637	0.101985	0.22348	0.301382	0.203933	0.162947	0.108258	2
Xelaev18004670m	Xelaev18004670m	c20orf24.S	0.200981	0.285684	0.185887	0.209409	0.118039	0.205866	0.282246	0.185113	0.208283	0.118491	2
Xelaev18004681m	Xelaev18004681m	Xelaev18004681m	0.249181	0.272118	0.191472	0.182131	0.105099	0.247076	0.267722	0.193348	0.183585	0.108269	2
Xelaev18004697m	pbrm1.L	pbrm1.L	0.229626	0.328402	0.188292	0.169921	0.0837587	0.230876	0.325361	0.188434	0.1707	0.0846298	2
Xelaev18004699m	glt8d1.L	glt8d1.L	0.249072	0.28591	0.195282	0.174189	0.0955478	0.249948	0.283328	0.195648	0.174353	0.0967236	2
Xelaev18004700m	spcs1.L	spcs1.L	0.320441	0.271334	0.169181	0.163532	0.0755125	0.313702	0.271085	0.170505	0.165381	0.0793276	1
Xelaev18004738m	Xelaev18004738m	Xelaev18004738m	0.189035	0.325153	0.216451	0.192725	0.0766355	0.192535	0.320792	0.215234	0.193158	0.0782817	2
Xelaev18004742m	sec62.S	sec62.S	0.197783	0.26442	0.209177	0.210078	0.118543	0.19376	0.264116	0.21066	0.211801	0.119663	2
Xelaev18004746m	Xelaev18004746m	Xelaev18004746m	0.189858	0.317327	0.202156	0.194128	0.0965313	0.192432	0.31381	0.202039	0.193931	0.0977887	2
Xelaev18004807m	suclg1.L	suclg1.L	0.305805	0.313376	0.17595	0.14006	0.0648097	0.3025	0.311535	0.175962	0.141905	0.0680981	2
Xelaev18004836m	Xelaev18004836m	Xelaev18004836m	0.200209	0.309078	0.203817	0.180108	0.106789	0.199474	0.304803	0.205107	0.181389	0.109226	2
Xelaev18004837m	atrn.L	atrn.L	0.218422	0.298472	0.195444	0.191759	0.0959028	0.214508	0.297882	0.196846	0.193094	0.09767	2
Xelaev18004840m	c20orf194.L	c20orf194.L	0.306357	0.358284	0.172825	0.115595	0.0469384	0.306131	0.355139	0.173848	0.116567	0.0483148	2
Xelaev18004865m	Xelaev18004865m	exoc6b.L	0.189527	0.315969	0.221217	0.179449	0.0938383	0.196919	0.310263	0.218739	0.178813	0.0952659	2
Xelaev18004895m	adam33.L	adam33.L	0.165492	0.29883	0.211711	0.210036	0.113932	0.171821	0.293499	0.210614	0.208721	0.115345	2
Xelaev18004903m	smyd5.L	smyd5.L	0.208254	0.299566	0.208414	0.183692	0.100073	0.210568	0.294598	0.208881	0.183999	0.101955	2
Xelaev18004907m	cct7.L	cct7.L	0.225066	0.314675	0.200341	0.172112	0.0878063	0.224738	0.313622	0.200311	0.172517	0.0888122	2
Xelaev18004910m	alms1.L	alms1.L	0.20753	0.329054	0.198801	0.174185	0.090429	0.20685	0.32841	0.199329	0.17454	0.0908707	2
Xelaev18004920m	Xelaev18004920m	Xelaev18004920m	0.193635	0.33616	0.206611	0.169731	0.0938623	0.199304	0.328175	0.204764	0.17062	0.0971364	2
Xelaev18005004m	reep1.L	reep1.L	0.165592	0.280057	0.209538	0.229716	0.115097	0.186742	0.266622	0.205139	0.224473	0.117023	2
Xelaev18005027m	tacc3.L	tacc3.L	0.209732	0.313692	0.198495	0.186301	0.0917806	0.212092	0.311368	0.19842	0.186143	0.0919766	2
Xelaev18005030m	fgfr3.L	fgfr3.L	0.192491	0.309024	0.211371	0.194668	0.092446	0.19427	0.307417	0.211046	0.194233	0.0930328	2
Xelaev18005055m	Xelaev18005055m	Xelaev18005055m	0.199481	0.317781	0.229743	0.173111	0.0798835	0.19949	0.30998	0.228848	0.176415	0.0852669	2
Xelaev18005061m	Xelaev18005061m	Xelaev18005061m	0.253037	0.293673	0.186965	0.172307	0.0940183	0.253792	0.289916	0.187644	0.173054	0.0955938	2
Xelaev18005062m	Xelaev18005062m	Xelaev18005062m	0.239762	0.284137	0.198137	0.17648	0.101483	0.239006	0.282091	0.19885	0.177047	0.103006	2
Xelaev18005067m	rgs12.L	rgs12.L	0.191032	0.316528	0.205133	0.189556	0.0977506	0.189765	0.31557	0.20581	0.190039	0.0988162	2
Xelaev18005077m	acox3.L	acox3.L	0.249887	0.35936	0.187387	0.151687	0.0516793	0.252038	0.349693	0.187218	0.154336	0.0567151	2
Xelaev18005088m	tada2b.L	tada2b.L	0.230552	0.340583	0.185301	0.171383	0.0721809	0.234701	0.336301	0.184738	0.170775	0.0734862	2
Xelaev18005099m	jakmip1.L	jakmip1.L	0.197869	0.298791	0.199707	0.199192	0.104441	0.20122	0.295139	0.200327	0.198877	0.104437	2
Xelaev18005114m	stx18.L	stx18.L	0.214292	0.311925	0.194336	0.162488	0.11696	0.215328	0.30726	0.19503	0.163968	0.118413	2
Xelaev18005156m	lap3.L	lap3.L	0.262714	0.331074	0.194803	0.15013	0.061279	0.263491	0.329389	0.194904	0.150436	0.0617791	2
Xelaev18005170m	adgra3.L	adgra3.L	0.19731	0.313442	0.202529	0.188107	0.0986118	0.195951	0.31256	0.203278	0.188638	0.099572	2
Xelaev18005203m	rell1.L	rell1.L	0.21299	0.300725	0.19949	0.191704	0.0950909	0.217976	0.296877	0.198583	0.190812	0.095752	2
Xelaev18005213m	Xelaev18005213m	Xelaev18005213m	0.214909	0.300959	0.223325	0.176441	0.0843651	0.221837	0.290756	0.221554	0.176897	0.0889557	2
Xelaev18005219m	Xelaev18005219m	ugdh.L	0.240058	0.314771	0.208703	0.158099	0.0783692	0.238882	0.312896	0.208584	0.159254	0.0803834	2
Xelaev18005233m	nsun7.L	nsun7.L	0.228059	0.313895	0.184578	0.176097	0.0973719	0.227272	0.311566	0.185394	0.176446	0.0993231	2
Xelaev18005235m	Xelaev18005235m	Xelaev18005235m	0.232495	0.313569	0.21062	0.168078	0.0752379	0.234359	0.308735	0.21016	0.169299	0.0774474	2
Xelaev18005243m	atp8a1.L	atp8a1.L	0.228071	0.318006	0.193519	0.176131	0.0842735	0.229926	0.316259	0.192882	0.176166	0.0847671	2
Xelaev18005270m	ociad2.L	ociad2.L	0.295282	0.297328	0.203995	0.139756	0.0636397	0.293833	0.296705	0.201805	0.141038	0.066619	2
Xelaev18005286m	pdgfra.L	pdgfra.L	0.225409	0.258694	0.212756	0.220701	0.0824398	0.232151	0.252668	0.211104	0.217869	0.0862071	2
Xelaev18005289m	kdr.L	kdr.L	0.260809	0.331898	0.190853	0.148387	0.0680532	0.260126	0.32522	0.190969	0.15124	0.0724458	2
Xelaev18005341m	Xelaev18005341m	Xelaev18005341m	0.227232	0.289551	0.204414	0.191942	0.0868612	0.224669	0.288836	0.205521	0.19268	0.0882945	2
Xelaev18005346m	sorbs2.L	sorbs2.L	0.237718	0.314246	0.194644	0.169924	0.0834681	0.234211	0.311406	0.195702	0.17169	0.0869919	2
Xelaev18005359m	acsl1.L	acsl1.L	0.0499447	0.0921584	0.133954	0.312164	0.411779	0.0526849	0.0935396	0.134674	0.310836	0.408265	3
Xelaev18005367m	casp3.L	casp3.L	0.248905	0.303179	0.196012	0.172478	0.0794254	0.24983	0.300052	0.195673	0.173063	0.0813809	2
Xelaev18005369m	irf2.L	irf2.L	0.218564	0.311512	0.1955	0.177366	0.0970578	0.218618	0.309794	0.195741	0.177702	0.0981449	2
Xelaev18005374m	Xelaev18005374m	Xelaev18005374m	0.201934	0.314618	0.204329	0.189714	0.089404	0.202661	0.312616	0.20468	0.189733	0.0903097	2
Xelaev18005411m	hmgb2.L	hmgb2.L	0.229745	0.304689	0.200728	0.172823	0.0920154	0.231396	0.301189	0.201018	0.173719	0.0926778	2
Xelaev18005424m	Xelaev18005424m	palld.L	0.207859	0.308388	0.227992	0.17153	0.0842304	0.200565	0.303268	0.229978	0.175641	0.0905474	2
Xelaev18005445m	Xelaev18005445m	Xelaev18005445m	0.234463	0.289886	0.194196	0.182357	0.0990992	0.240312	0.28452	0.193808	0.181195	0.100166	2
Xelaev18005479m	trim2.L	trim2.L	0.218996	0.31467	0.199662	0.183974	0.0826975	0.230339	0.308029	0.196515	0.181997	0.0831205	2
Xelaev18005505m	arhgap10.L	arhgap10.L	0.227747	0.297032	0.190663	0.191099	0.0934586	0.227696	0.296461	0.190451	0.190598	0.0947937	2
Xelaev18005529m	anapc10.L	anapc10.L	0.236805	0.314043	0.196086	0.171924	0.0811411	0.237203	0.311327	0.19561	0.172623	0.083237	2
Xelaev18005531m	otud4.L	otud4.L	0.206573	0.324554	0.204101	0.181702	0.0830705	0.208369	0.321353	0.204131	0.181997	0.0841498	2
Xelaev18005591m	larp1b.L	larp1b.L	0.241072	0.297275	0.179656	0.182715	0.0992823	0.23848	0.296267	0.180948	0.183834	0.100471	2
Xelaev18005615m	kiaa1109.L	kiaa1109.L	0.176836	0.2911	0.211325	0.214657	0.106081	0.178069	0.290169	0.211061	0.21442	0.106282	2
Xelaev18005628m	rpl34.L	rpl34.L	0.278067	0.296291	0.176914	0.179126	0.0696024	0.277599	0.293495	0.177492	0.179588	0.071826	2
Xelaev18005694m	papss1.L	papss1.L	0.233485	0.311537	0.196529	0.176184	0.0822653	0.2336	0.308857	0.197133	0.176494	0.0839166	2
Xelaev18005703m	arhgef38.L	arhgef38.L	0.214095	0.245814	0.164535	0.207954	0.167603	0.206321	0.245978	0.169971	0.208464	0.169266	2
Xelaev18005728m	ppp3ca.L	ppp3ca.L	0.184499	0.342072	0.211778	0.182261	0.0793895	0.187709	0.339002	0.211288	0.182106	0.0798949	2
Xelaev18005734m	lamtor3.L	lamtor3.L	0.203931	0.333354	0.186573	0.175143	0.101	0.21939	0.314037	0.18553	0.175189	0.105854	2
Xelaev18005748m	adh5.L	adh5.L	0.227025	0.333419	0.198365	0.165031	0.0761613	0.2285	0.331449	0.197342	0.165434	0.0772742	2
Xelaev18005753m	rap1gds1.L	rap1gds1.L	0.255337	0.332085	0.198749	0.156401	0.0574277	0.262694	0.32561	0.19688	0.156016	0.0588	2
Xelaev18005767m	smarcad1.L	smarcad1.L	0.210711	0.321966	0.20803	0.1802	0.0790918	0.211435	0.319642	0.208246	0.180764	0.0799129	2
Xelaev18005788m	Xelaev18005788m	Xelaev18005788m	0.227624	0.331772	0.193265	0.171961	0.0753772	0.229088	0.329704	0.193085	0.172119	0.0760045	2
Xelaev18005792m	Xelaev18005792m	Xelaev18005792m	0.217143	0.327532	0.205609	0.167755	0.0819605	0.215314	0.325071	0.206971	0.168901	0.0837425	2
Xelaev18005812m	uso1.L	uso1.L	0.211481	0.306467	0.202162	0.188366	0.0915232	0.211919	0.305076	0.202284	0.188717	0.0920042	2
Xelaev18005850m	nup54.L	nup54.L	0.215819	0.32015	0.18975	0.184025	0.090256	0.218067	0.317428	0.189556	0.184126	0.0908237	2
Xelaev18005853m	Xelaev18005853m	Xelaev18005853m	0.196852	0.306331	0.208355	0.185739	0.102723	0.202106	0.301377	0.207517	0.18584	0.103159	2
Xelaev18005866m	cnot6l.L	cnot6l.L	0.222282	0.327079	0.20389	0.169376	0.0773735	0.222612	0.32575	0.203933	0.169729	0.077976	2
Xelaev18005888m	gtf2e2.L	gtf2e2.L	0.222283	0.320834	0.212305	0.172944	0.0716348	0.223571	0.317289	0.212298	0.173537	0.0733044	2
Xelaev18005920m	hnrnpdl.L	hnrnpdl.L	0.264065	0.307697	0.188035	0.156898	0.0833045	0.264499	0.303333	0.188396	0.158439	0.0853337	2
Xelaev18005925m	ptpn13.L	ptpn13.L	0.215432	0.347592	0.193997	0.16734	0.0756387	0.214868	0.345376	0.194732	0.168363	0.0766605	2
Xelaev18006024m	uhrf1.L	uhrf1.L	0.229412	0.333295	0.19063	0.165208	0.0814558	0.230413	0.330423	0.190745	0.16568	0.0827388	2
Xelaev18006074m	lmnb2.L	lmnb2.L	0.168859	0.296386	0.221434	0.201714	0.111607	0.178769	0.291496	0.218868	0.199555	0.111311	2
Xelaev18006079m	loc100494408.L	loc100494408.L	0.246187	0.295337	0.224018	0.158245	0.0762129	0.246175	0.288648	0.221655	0.16158	0.081942	2
Xelaev18006094m	tjp3.L	tjp3.L	0.246135	0.312307	0.201848	0.165361	0.0743478	0.251455	0.306795	0.200563	0.165307	0.0758807	2
Xelaev18006123m	aptx.L	aptx.L	0.221477	0.30904	0.19424	0.180629	0.0946145	0.227761	0.303533	0.193218	0.180366	0.0951227	2
Xelaev18006130m	paqr3.L	paqr3.L	0.222792	0.329705	0.219527	0.162354	0.0656211	0.225608	0.326438	0.218833	0.162675	0.0664456	2
Xelaev18006173m	ppp2cb.L	ppp2cb.L	0.250035	0.30546	0.194099	0.158695	0.0917115	0.246198	0.304929	0.195125	0.160188	0.09356	2
Xelaev18006191m	tcf3.L	tcf3.L	0.226712	0.317848	0.192841	0.180502	0.0820963	0.226591	0.316525	0.193109	0.180644	0.083131	2
Xelaev18006192m	uqcr11.L	uqcr11.L	0.306964	0.299796	0.172615	0.153511	0.0671146	0.30693	0.295779	0.172205	0.154428	0.0706572	1
Xelaev18006193m	mbd3.L	mbd3.L	0.237127	0.326909	0.192806	0.168651	0.0745063	0.237755	0.324236	0.193185	0.169018	0.0758056	2
Xelaev18006227m	rps15.L	rps15.L	0.290844	0.296498	0.195537	0.150866	0.0662556	0.290428	0.293904	0.195347	0.150562	0.0697595	2
Xelaev18006240m	midn.L	midn.L	0.196447	0.27747	0.199394	0.203906	0.122782	0.195797	0.276844	0.198896	0.204564	0.123898	2
Xelaev18006246m	hmha1.L	hmha1.L	0.182958	0.313493	0.21451	0.200593	0.0884459	0.192861	0.300347	0.211814	0.200847	0.0941322	2
Xelaev18006249m	Xelaev18006249m	Xelaev18006249m	0.168749	0.326737	0.216987	0.185681	0.101846	0.179323	0.315063	0.214395	0.186825	0.104395	2
Xelaev18006256m	arid3a.L	arid3a.L	0.315374	0.358419	0.175154	0.111964	0.0390882	0.316521	0.3565	0.175159	0.112393	0.0394279	2
Xelaev18006262m	med16.L	med16.L	0.238385	0.329025	0.198075	0.159774	0.0747412	0.241092	0.325662	0.197783	0.159761	0.0757017	2
Xelaev18006266m	ptbp1.L	ptbp1.L	0.270412	0.30605	0.190643	0.152424	0.0804708	0.271251	0.303697	0.190487	0.153038	0.0815269	2
Xelaev18006307m	acsbg2.L	acsbg2.L	0.0947547	0.147183	0.143093	0.295967	0.319002	0.0959117	0.147906	0.143788	0.294801	0.317593	3
Xelaev18006347m	btbd2.L	btbd2.L	0.262126	0.338949	0.195956	0.151976	0.0509942	0.267171	0.332343	0.194794	0.152371	0.0533213	2
Xelaev18006356m	arhgef18.L	arhgef18.L	0.210196	0.305436	0.205413	0.187468	0.0914868	0.211513	0.303063	0.205089	0.188437	0.0918982	2
Xelaev18006377m	rab3a.L	rab3a.L	0.209676	0.302829	0.209968	0.183159	0.0943672	0.208219	0.300997	0.210762	0.183964	0.0960574	2
Xelaev18006382m	mast3.L	mast3.L	0.224927	0.332062	0.196891	0.168411	0.0777093	0.224047	0.331144	0.197529	0.16889	0.0783905	2
Xelaev18006390m	tpm4.L	tpm4.L	0.225453	0.333307	0.189748	0.161244	0.0902488	0.232431	0.32294	0.189148	0.163218	0.0922623	2
Xelaev18006394m	elavl1.L	elavl1.L	0.246124	0.309975	0.208641	0.16527	0.0699904	0.245576	0.308698	0.208951	0.166085	0.070689	2
Xelaev18006472m	isyna1.L	isyna1.L	0.260275	0.32152	0.173662	0.157541	0.0870018	0.256659	0.321224	0.174996	0.158707	0.0884142	2
Xelaev18006476m	Xelaev18006476m	Xelaev18006476m	0.304024	0.293414	0.179224	0.148884	0.0744544	0.301452	0.290483	0.179345	0.151368	0.077352	1
Xelaev18006512m	Xelaev18006512m	Xelaev18006512m	0.204918	0.335292	0.19583	0.173025	0.0909347	0.210832	0.329482	0.195287	0.173091	0.0913087	2
Xelaev18006513m	Xelaev18006513m	Xelaev18006513m	0.173091	0.324445	0.228499	0.201953	0.0720113	0.185988	0.309303	0.226091	0.199673	0.0789447	2
Xelaev18006539m	zcchc7.L	zcchc7.L	0.192156	0.322622	0.206951	0.188828	0.0894441	0.197081	0.31869	0.206167	0.188388	0.0896742	2
Xelaev18006549m	clta.L	clta.L	0.301459	0.305578	0.182688	0.139464	0.0708114	0.298434	0.303144	0.183324	0.141536	0.0735628	2
Xelaev18006556m	Xelaev18006556m	Xelaev18006556m	0.0653258	0.158152	0.103525	0.207866	0.465132	0.0811567	0.160405	0.111346	0.206067	0.441026	3
Xelaev18006607m	ano8.L	ano8.L	0.20069	0.324295	0.190902	0.199897	0.0842164	0.204068	0.317266	0.191868	0.19928	0.0875176	2
Xelaev18006613m	Xelaev18006613m	Xelaev18006613m	0.2247	0.324695	0.206515	0.173416	0.0706741	0.221135	0.323494	0.207242	0.175341	0.0727879	2
Xelaev18006617m	sugp1.L	sugp1.L	0.199554	0.352952	0.20862	0.163942	0.0749327	0.208887	0.341939	0.206758	0.164387	0.0780286	2
Xelaev18006631m	Xelaev18006631m	Xelaev18006631m	0.196412	0.327006	0.230921	0.178657	0.0670043	0.205268	0.316501	0.22645	0.17955	0.0722301	2
Xelaev18006638m	ncln.L	ncln.L	0.229319	0.275097	0.193765	0.186134	0.115685	0.228635	0.274762	0.192231	0.186	0.118371	2
Xelaev18006642m	tle2.L	tle2.L	0.233206	0.31497	0.194613	0.170403	0.0868085	0.233226	0.313436	0.194458	0.170702	0.0881776	2
Xelaev18006647m	aes.L	aes.L	0.210495	0.306296	0.198717	0.183165	0.101326	0.219171	0.301569	0.195825	0.181556	0.101878	2
Xelaev18006666m	klf2.L	klf2.L	0.236251	0.30818	0.195706	0.1748	0.085063	0.235679	0.307679	0.195872	0.17519	0.08558	2
Xelaev18006667m	eps15l1.L	eps15l1.L	0.219478	0.318006	0.202557	0.169188	0.0907701	0.220021	0.315583	0.202931	0.169693	0.0917717	2
Xelaev18006717m	sh3gl2.L	sh3gl2.L	0.207977	0.316059	0.211958	0.176381	0.0876247	0.21816	0.307617	0.208544	0.175549	0.0901296	2
Xelaev18006725m	plin2.L	plin2.L	0.114704	0.169535	0.151297	0.28398	0.280485	0.115731	0.169993	0.151762	0.282905	0.279608	3
Xelaev18006729m	acer2.L	acer2.L	0.319609	0.284785	0.154747	0.164544	0.0763158	0.306933	0.280341	0.159654	0.169827	0.0832448	1
Xelaev18006817m	uhrf2.L	uhrf2.L	0.187785	0.313722	0.211789	0.191318	0.0953865	0.193076	0.308416	0.210718	0.190923	0.0968667	2
Xelaev18006874m	fam189a2.L	fam189a2.L	0.228863	0.287984	0.205731	0.180537	0.0968849	0.233436	0.285117	0.204214	0.179798	0.0974342	2
Xelaev18006901m	carnmt1.L	carnmt1.L	0.286715	0.32325	0.167501	0.151717	0.0708163	0.286602	0.318752	0.168629	0.152794	0.0732234	2
Xelaev18006910m	gcnt1.L	gcnt1.L	0.242014	0.335182	0.210916	0.145784	0.0661046	0.244212	0.330152	0.21039	0.146889	0.0683566	2
Xelaev18006917m	gna14.L	gna14.L	0.190552	0.328496	0.207608	0.172043	0.101301	0.190985	0.324951	0.208137	0.173466	0.102462	2
Xelaev18006931m	hnrnpk.L	hnrnpk.L	0.259127	0.316093	0.177442	0.165735	0.0816026	0.259075	0.312663	0.178214	0.16695	0.0830977	2
Xelaev18006935m	agtpbp1.L	agtpbp1.L	0.238797	0.304399	0.192742	0.180404	0.0836568	0.232006	0.303622	0.195538	0.182516	0.0863172	2
Xelaev18006956m	ptch1.L	ptch1.L	0.211065	0.323397	0.200218	0.176145	0.0891749	0.210411	0.321784	0.20084	0.176775	0.0901893	2
Xelaev18006966m	habp4.L	habp4.L	0.226355	0.306931	0.204028	0.171412	0.0912739	0.228671	0.303693	0.204018	0.17215	0.0914681	2
Xelaev18006967m	Xelaev18006967m	Xelaev18006967m	0.233224	0.32368	0.203226	0.1617	0.0781699	0.23568	0.317563	0.202831	0.16294	0.0809853	2
Xelaev18006987m	cks2.L	cks2.L	0.299969	0.307442	0.185824	0.140059	0.0667059	0.296999	0.303805	0.186797	0.142125	0.0702731	2
Xelaev18006990m	Xelaev18006990m	Xelaev18006990m	0.201445	0.288664	0.198088	0.204335	0.107468	0.201168	0.288143	0.198239	0.204168	0.108282	2
Xelaev18007010m	tm9sf1.L	tm9sf1.L	0.210022	0.277157	0.198499	0.197281	0.117041	0.214029	0.273241	0.197592	0.197057	0.118081	2
Xelaev18007016m	irf9.L	irf9.L	0.198697	0.346951	0.189548	0.18145	0.0833533	0.206297	0.340412	0.188077	0.180668	0.0845464	2
Xelaev18007031m	bcl2l2.L	bcl2l2.L	0.213195	0.306664	0.217105	0.159177	0.103859	0.21489	0.302657	0.217371	0.159729	0.105352	2
Xelaev18007032m	pabpn1.L	pabpn1.L	0.196952	0.308866	0.197082	0.18266	0.11444	0.201254	0.304305	0.196959	0.182761	0.114721	2
Xelaev18007040m	zfhx2.L	zfhx2.L	0.186627	0.302787	0.213254	0.20223	0.0951013	0.190072	0.299939	0.212628	0.201772	0.0955889	2
Xelaev18007378m	hnrnpc.L	hnrnpc.L	0.237098	0.3055	0.196557	0.170752	0.0900925	0.238914	0.30242	0.196451	0.170943	0.0912716	2
Xelaev18007381m	ndrg2.L	ndrg2.L	0.267958	0.296824	0.202391	0.159098	0.0737292	0.264554	0.297385	0.20213	0.160026	0.0759055	2
Xelaev18007387m	smtn.L	smtn.L	0.356408	0.337959	0.156296	0.105168	0.044169	0.355864	0.336004	0.157038	0.106219	0.0448741	1
Xelaev18007411m	Xelaev18007411m	Xelaev18007411m	0.215768	0.323577	0.190248	0.178506	0.0919001	0.216643	0.321475	0.190604	0.17857	0.0927076	2
Xelaev18007428m	emid1.L	emid1.L	0.246859	0.27794	0.195967	0.181292	0.0979411	0.236109	0.277264	0.199334	0.185126	0.102167	2
Xelaev18007461m	Xelaev18007461m	coro1c.L	0.220151	0.312193	0.196782	0.174747	0.0961268	0.221339	0.310146	0.196885	0.175047	0.0965826	2
Xelaev18007480m	gltp.L	gltp.L	0.246448	0.304661	0.199008	0.172917	0.0769665	0.24636	0.302909	0.198995	0.17307	0.0786665	2
Xelaev18007483m	git2.L	git2.L	0.243968	0.309271	0.190419	0.170127	0.0862147	0.242179	0.308784	0.190905	0.170932	0.0872001	2
Xelaev18007554m	msi1.L	msi1.L	0.227836	0.308573	0.200716	0.168449	0.0944269	0.227845	0.305648	0.199823	0.170255	0.0964297	2
Xelaev18007555m	cox6a1.L	cox6a1.L	0.326424	0.295022	0.181488	0.134572	0.0624941	0.323045	0.293769	0.181487	0.136309	0.0653894	1
Xelaev18007558m	Xelaev18007558m	Xelaev18007558m	0.266103	0.297919	0.187215	0.171732	0.0770304	0.265231	0.295961	0.187025	0.172869	0.0789145	2
Xelaev18007567m	unc119b.L	unc119b.L	0.209529	0.317724	0.207004	0.184369	0.081374	0.214156	0.314092	0.206062	0.183931	0.0817593	2
Xelaev18007569m	Xelaev18007569m	Xelaev18007569m	0.229573	0.315518	0.208369	0.167917	0.0786228	0.228675	0.306631	0.208026	0.170511	0.086157	2
Xelaev18007581m	eif4enif1.L	eif4enif1.L	0.212624	0.306276	0.202098	0.182712	0.0962898	0.213669	0.304784	0.202006	0.183067	0.0964736	2
Xelaev18007595m	specc1l.L	specc1l.L	0.217753	0.330156	0.199246	0.175669	0.0771766	0.220773	0.327017	0.198579	0.175399	0.0782315	2
Xelaev18007598m	snrpd3.L	snrpd3.L	0.256992	0.31601	0.192941	0.156738	0.0773185	0.257979	0.311272	0.192946	0.157861	0.0799423	2
Xelaev18007606m	med15.L	med15.L	0.207948	0.297185	0.190415	0.197147	0.107305	0.210788	0.29426	0.19052	0.196883	0.107548	2
Xelaev18007613m	vegt.L	vegt.L	0.0339346	0.0707486	0.135413	0.374729	0.385174	0.035882	0.0733382	0.137203	0.371431	0.382146	3
Xelaev18007619m	Xelaev18007619m	Xelaev18007619m	0.2622	0.309009	0.179558	0.159642	0.0895921	0.261955	0.305924	0.179815	0.160404	0.0919022	2
Xelaev18007692m	ypel1.L	ypel1.L	0.211914	0.301617	0.215405	0.183202	0.0878619	0.213006	0.300042	0.214909	0.182457	0.0895862	2
Xelaev18007708m	arvcf.L	arvcf.L	0.211089	0.315073	0.200231	0.181894	0.0917131	0.212096	0.31399	0.200044	0.181829	0.0920413	2
Xelaev18007710m	Xelaev18007710m	Xelaev18007710m	0.169955	0.218453	0.174292	0.25707	0.180229	0.16753	0.219125	0.175617	0.256884	0.180845	5
Xelaev18007711m	Xelaev18007711m	Xelaev18007711m	0.126537	0.247677	0.17628	0.27769	0.171816	0.137811	0.242873	0.17647	0.27174	0.171107	5
Xelaev18007714m	ranbp1.L	ranbp1.L	0.194193	0.312661	0.206866	0.192591	0.0936902	0.201516	0.306759	0.206602	0.191346	0.0937773	2
Xelaev18007720m	chfr.L	chfr.L	0.212891	0.313449	0.193204	0.185603	0.0948534	0.217279	0.310374	0.192591	0.184859	0.0948974	2
Xelaev18007722m	fbrsl1.L	fbrsl1.L	0.200437	0.291845	0.20369	0.198244	0.105783	0.200424	0.29047	0.203882	0.198702	0.106522	2
Xelaev18007739m	adgrd1.L	adgrd1.L	0.238974	0.2966	0.192672	0.171501	0.100253	0.238357	0.292543	0.19388	0.172271	0.102949	2
Xelaev18007761m	Xelaev18007761m	Xelaev18007761m	0.200489	0.322152	0.205322	0.187683	0.0843541	0.202257	0.320397	0.205043	0.187715	0.0845879	2
Xelaev18007765m	Xelaev18007765m	ncor2.L	0.2388	0.306349	0.201137	0.179548	0.0741663	0.23993	0.304342	0.201256	0.179627	0.0748449	2
Xelaev18007777m	tmed2.L	tmed2.L	0.265317	0.26931	0.190038	0.182033	0.0933018	0.25914	0.269698	0.191378	0.184223	0.0955606	2
Xelaev18007783m	kmt5a.L	kmt5a.L	0.217822	0.328569	0.191721	0.171629	0.0902593	0.223366	0.324595	0.191089	0.171086	0.0898639	2
Xelaev18007805m	clip1.L	clip1.L	0.168136	0.300832	0.183474	0.229701	0.117857	0.177543	0.296142	0.182106	0.226945	0.117264	2
Xelaev18007814m	Xelaev18007814m	Xelaev18007814m	0.224298	0.336459	0.194377	0.159803	0.0850631	0.224554	0.333059	0.194742	0.161162	0.0864837	2
Xelaev18007825m	orai2.L	orai2.L	0.245981	0.305506	0.1991	0.167439	0.0819744	0.246141	0.304431	0.198867	0.167756	0.0828048	2
Xelaev18007826m	kdm2b.L	kdm2b.L	0.222608	0.324797	0.208973	0.163723	0.0798996	0.224447	0.321929	0.208632	0.163995	0.0809964	2
Xelaev18007836m	atp2a2.L	atp2a2.L	0.176535	0.276263	0.209293	0.211882	0.126026	0.179072	0.274695	0.208791	0.211465	0.125978	2
Xelaev18007841m	gpn3.L	gpn3.L	0.22857	0.320497	0.211338	0.166364	0.0732314	0.230037	0.31765	0.211274	0.167046	0.0739932	2
Xelaev18007843m	vps29.L	vps29.L	0.216914	0.324614	0.201754	0.182705	0.0740126	0.221042	0.314223	0.200421	0.184241	0.0800738	2
Xelaev18007849m	ppp1cc.L	ppp1cc.L	0.258527	0.32847	0.190978	0.155468	0.0665573	0.258482	0.324757	0.191595	0.156718	0.068448	2
Xelaev18007868m	rpl6.L	rpl6.L	0.265685	0.309262	0.185673	0.164341	0.075039	0.266236	0.306372	0.186006	0.165018	0.0763689	2
Xelaev18007915m	Xelaev18007915m	Xelaev18007915m	0.211166	0.305943	0.201154	0.18782	0.0939167	0.214704	0.303052	0.200695	0.187597	0.0939516	2
Xelaev18007916m	Xelaev18007916m	Xelaev18007916m	0.261975	0.293136	0.189135	0.180291	0.075463	0.265119	0.289454	0.188118	0.180112	0.0771973	2
Xelaev18007925m	Xelaev18007925m	Xelaev18007925m	0.234998	0.323976	0.206992	0.161452	0.0725808	0.2344	0.320166	0.207652	0.163233	0.0745482	2
Xelaev18007926m	lztr1.L	lztr1.L	0.208675	0.342319	0.200254	0.168114	0.0806374	0.210055	0.338629	0.201411	0.168181	0.0817247	2
Xelaev18007932m	lyrm7.L	lyrm7.L	0.239436	0.323336	0.197478	0.159957	0.0797928	0.24051	0.314942	0.197109	0.162876	0.0845634	2
Xelaev18007940m	isoc1.L	isoc1.L	0.247811	0.307335	0.192626	0.178141	0.0740871	0.242372	0.306072	0.194401	0.18062	0.0765344	2
Xelaev18007942m	slc27a6.L	slc27a6.L	0.210965	0.316649	0.205427	0.184045	0.0829139	0.212473	0.314943	0.204816	0.184101	0.0836675	2
Xelaev18007943m	fbn2.L	fbn2.L	0.255741	0.325374	0.187717	0.162061	0.0691069	0.247169	0.320718	0.19236	0.165133	0.0746195	2
Xelaev18007950m	march3.L	march3.L	0.19067	0.307499	0.215048	0.189618	0.0971657	0.198235	0.300158	0.21297	0.188691	0.0999456	2
Xelaev18007951m	lmnb1.L	lmnb1.L	0.231232	0.293416	0.201609	0.177353	0.0963906	0.230751	0.292487	0.201159	0.177237	0.0983659	2
Xelaev18007956m	gramd3.L	gramd3.L	0.248769	0.298281	0.18254	0.176788	0.0936223	0.247157	0.298126	0.183311	0.177047	0.0943584	2
Xelaev18007995m	pggt1b.L	pggt1b.L	0.201677	0.334745	0.188877	0.190944	0.0837572	0.20384	0.330758	0.188892	0.191397	0.0851118	2
Xelaev18007996m	trim36.L	trim36.L	0.0181884	0.0310394	0.0598581	0.230958	0.659956	0.0206941	0.0332303	0.0615149	0.232515	0.652045	4
Xelaev18008014m	slc25a46.L	slc25a46.L	0.256822	0.31176	0.182505	0.163379	0.0855348	0.256718	0.308288	0.183303	0.164568	0.0871242	2
Xelaev18008019m	Xelaev18008019m	Xelaev18008019m	0.215396	0.310027	0.17594	0.203233	0.0954029	0.199263	0.309574	0.181497	0.207958	0.101708	2
Xelaev18008044m	chd1.L	chd1.L	0.183627	0.324197	0.201978	0.198551	0.0916483	0.185574	0.321925	0.202508	0.198109	0.0918837	2
Xelaev18008052m	lnpep.L	lnpep.L	0.168165	0.280406	0.204781	0.211064	0.135584	0.169476	0.279043	0.204884	0.210644	0.135953	2
Xelaev18008060m	glrx.L	glrx.L	0.258346	0.312282	0.197708	0.158078	0.0735862	0.256155	0.306346	0.197631	0.160656	0.0792119	2
Xelaev18008101m	edil3.L	edil3.L	0.264531	0.290643	0.178697	0.158373	0.107756	0.263364	0.282219	0.180203	0.162001	0.112213	2
Xelaev18008110m	ssbp2.L	ssbp2.L	0.244946	0.311939	0.197386	0.163067	0.0826615	0.243022	0.311164	0.196875	0.163453	0.085486	2
Xelaev18008142m	tnpo1.L	tnpo1.L	0.28257	0.351784	0.190181	0.1297	0.0457646	0.284144	0.348618	0.190161	0.130616	0.0464609	2
Xelaev18008167m	hmgcr.L	hmgcr.L	0.240541	0.32591	0.197221	0.168986	0.0673419	0.239501	0.325119	0.197654	0.169502	0.0682233	2
Xelaev18008178m	Xelaev18008178m	f2rl1.L	0.2088	0.285941	0.198492	0.197046	0.109721	0.212368	0.283498	0.197275	0.196007	0.110851	2
Xelaev18008188m	scamp1.L	scamp1.L	0.191777	0.269715	0.211268	0.190859	0.136381	0.192819	0.268336	0.210278	0.191163	0.137404	2
Xelaev18008191m	lhfpl2.L	lhfpl2.L	0.205649	0.325052	0.193931	0.177892	0.0974766	0.202876	0.31828	0.195154	0.180662	0.103028	2
Xelaev18008213m	ccnb1.L	ccnb1.L	0.256737	0.317149	0.188823	0.155992	0.081299	0.256082	0.313209	0.189262	0.156672	0.0847745	2
Xelaev18008225m	sgtb.L	sgtb.L	0.249308	0.303472	0.203649	0.169858	0.0737123	0.252919	0.296026	0.201581	0.171248	0.0782253	2
Xelaev18008243m	kif2a.L	kif2a.L	0.215731	0.310149	0.197702	0.188603	0.087815	0.221994	0.306169	0.196441	0.187463	0.0879338	2
Xelaev18008251m	elovl7.L	elovl7.L	0.30137	0.314279	0.192513	0.138214	0.0536243	0.297919	0.314233	0.193231	0.139784	0.0548332	2
Xelaev18008262m	Xelaev18008262m	Xelaev18008262m	0.173782	0.255659	0.188147	0.209523	0.17289	0.174855	0.253848	0.189089	0.209246	0.172961	2
Xelaev18008278m	Xelaev18008278m	Xelaev18008278m	0.264479	0.285464	0.192651	0.171317	0.0860884	0.26102	0.283864	0.193998	0.172129	0.0889893	2
Xelaev18008297m	arl15.L	arl15.L	0.237224	0.298591	0.207764	0.165843	0.0905789	0.234389	0.298152	0.207613	0.167563	0.0922822	2
Xelaev18008302m	Xelaev18008302m	Xelaev18008302m	0.294286	0.273681	0.183408	0.171666	0.0769595	0.274695	0.27604	0.188277	0.176498	0.0844904	2
Xelaev18008321m	hmgcs1.L	hmgcs1.L	0.214274	0.307982	0.198002	0.190473	0.0892686	0.210788	0.307452	0.199584	0.191237	0.0909397	2
Xelaev18008330m	c5orf51.L	c5orf51.L	0.197893	0.284633	0.205772	0.20135	0.110353	0.201495	0.2819	0.205138	0.200286	0.111182	2
Xelaev18008335m	rpl37.L	rpl37.L	0.302083	0.284293	0.190663	0.153071	0.0698903	0.298398	0.284632	0.190779	0.154457	0.0717346	1
Xelaev18008357m	Xelaev18008357m	Xelaev18008357m	0.215861	0.331051	0.205146	0.17098	0.076962	0.21767	0.329226	0.20483	0.171051	0.0772237	2
Xelaev18008395m	Xelaev18008395m	Xelaev18008395m	0.234896	0.296512	0.199913	0.178174	0.0905052	0.233437	0.296096	0.200259	0.178853	0.0913552	2
Xelaev18008410m	nedd4l.L	nedd4l.L	0.21195	0.278182	0.191909	0.168185	0.149774	0.213283	0.276322	0.191177	0.168322	0.150895	2
Xelaev18008423m	Xelaev18008423m	Xelaev18008423m	0.257559	0.310857	0.175487	0.171903	0.0841936	0.247598	0.305339	0.180295	0.176447	0.090322	2
Xelaev18008427m	rab27b.L	rab27b.L	0.210168	0.325398	0.202004	0.180613	0.0818179	0.213665	0.321839	0.201448	0.180461	0.0825878	2
Xelaev18008447m	me2.L	me2.L	0.217395	0.349032	0.209521	0.158357	0.0656948	0.222295	0.344091	0.208693	0.158277	0.0666434	2
Xelaev18008450m	smad4.1.L	smad4.1.L	0.202967	0.332217	0.169734	0.197191	0.0978904	0.192911	0.32267	0.17505	0.202037	0.107332	2
Xelaev18008463m	c18orf32.L	c18orf32.L	0.128158	0.190949	0.18197	0.241386	0.257537	0.135189	0.189592	0.18242	0.238852	0.253946	5
Xelaev18008469m	ier3ip1.L	ier3ip1.L	0.273225	0.277961	0.194865	0.164973	0.0889765	0.267878	0.277915	0.193373	0.167764	0.09307	2
Xelaev18008487m	Xelaev18008487m	Xelaev18008487m	0.308837	0.323721	0.163645	0.14292	0.060877	0.298269	0.321184	0.16688	0.14749	0.0661774	2
Xelaev18008554m	unc13b.L	unc13b.L	0.216715	0.334574	0.215223	0.152036	0.0814518	0.228057	0.321917	0.213072	0.152205	0.0847495	2
Xelaev18008566m	Xelaev18008566m	Xelaev18008566m	0.208004	0.315641	0.202722	0.181052	0.0925809	0.210808	0.310925	0.202602	0.181005	0.0946597	2
Xelaev18008612m	tmem8b.L	tmem8b.L	0.227917	0.285135	0.202448	0.179866	0.104633	0.216361	0.283117	0.205177	0.184418	0.110927	2
Xelaev18008615m	rgp1.L	rgp1.L	0.278457	0.297727	0.186075	0.153821	0.0839196	0.27411	0.296131	0.18614	0.156071	0.0875477	2
Xelaev18008620m	dctn3.L	dctn3.L	0.239952	0.277114	0.213497	0.181085	0.0883515	0.236167	0.277644	0.214594	0.181671	0.0899238	2
Xelaev18008621m	Xelaev18008621m	Xelaev18008621m	0.246823	0.298302	0.184416	0.176019	0.0944406	0.245417	0.294723	0.185748	0.176713	0.097399	2
Xelaev18008627m	loc100490559.L	loc100490559.L	0.195269	0.293632	0.189632	0.211327	0.11014	0.20208	0.28687	0.189331	0.210173	0.111546	2
Xelaev18008634m	Xelaev18008634m	Xelaev18008634m	0.230513	0.328146	0.205597	0.164337	0.0714081	0.231941	0.326168	0.205278	0.164273	0.0723409	2
Xelaev18008659m	pcgf1.S	pcgf1.S	0.220048	0.300637	0.193934	0.184661	0.10072	0.223614	0.296746	0.191863	0.184713	0.103064	2
Xelaev18008661m	ccdc142.S	ccdc142.S	0.266622	0.286814	0.192786	0.163664	0.0901139	0.264525	0.286596	0.191225	0.164921	0.0927335	2
Xelaev18008670m	Xelaev18008670m	Xelaev18008670m	0.226586	0.310417	0.20894	0.169278	0.0847793	0.227843	0.308786	0.208616	0.168761	0.0859941	2
Xelaev18008741m	alms1.S	alms1.S	0.228416	0.328931	0.208656	0.162898	0.0710992	0.229104	0.327268	0.208804	0.163159	0.0716652	2
Xelaev18008749m	cct7.S	cct7.S	0.222646	0.314552	0.197132	0.176883	0.0887871	0.22333	0.312273	0.197232	0.17704	0.0901242	2
Xelaev18008773m	Xelaev18008773m	exoc6b.S	0.215016	0.294093	0.210372	0.189693	0.0908264	0.215743	0.292869	0.21011	0.189674	0.0916049	2
Xelaev18008789m	c20orf194.S	c20orf194.S	0.21947	0.313483	0.186601	0.194557	0.0858895	0.218322	0.312142	0.187077	0.194457	0.0880028	2
Xelaev18008792m	atrn.S	atrn.S	0.2289	0.29204	0.204137	0.17727	0.0976532	0.227781	0.291195	0.204631	0.177593	0.0987989	2
Xelaev18008814m	Xelaev18008814m	Xelaev18008814m	0.26757	0.322229	0.210038	0.135252	0.0649114	0.262097	0.321324	0.211666	0.137377	0.0675359	2
Xelaev18008826m	suclg1.S	suclg1.S	0.270702	0.297149	0.190966	0.163161	0.0780222	0.268531	0.294675	0.191411	0.163896	0.0814868	2
Xelaev18008863m	tacc3.S	tacc3.S	0.246311	0.324894	0.193959	0.153621	0.0812153	0.246701	0.322566	0.194047	0.154136	0.0825507	2
Xelaev18008865m	fgfr3.S	fgfr3.S	0.207482	0.308331	0.215586	0.182148	0.086452	0.208076	0.306827	0.215449	0.182289	0.0873587	2
Xelaev18008891m	rgs12.S	rgs12.S	0.194205	0.327905	0.204463	0.182609	0.0908183	0.196343	0.325608	0.204413	0.182266	0.0913704	2
Xelaev18008909m	tada2b.S	tada2b.S	0.208639	0.323171	0.211478	0.174564	0.0821483	0.210078	0.320637	0.211533	0.174824	0.0829283	2
Xelaev18008919m	jakmip1.S	jakmip1.S	0.156659	0.287357	0.191223	0.208079	0.156682	0.161965	0.283112	0.192273	0.208051	0.154599	2
Xelaev18008925m	stx18.S	stx18.S	0.237192	0.278186	0.20439	0.188779	0.0914534	0.242317	0.273862	0.203099	0.188532	0.0921904	2
Xelaev18008962m	adgra3.S	adgra3.S	0.227032	0.313758	0.192146	0.176448	0.0906159	0.227744	0.312355	0.192227	0.176603	0.0910723	2
Xelaev18008988m	rell1.S	rell1.S	0.251033	0.305932	0.191583	0.164994	0.0864583	0.2493	0.305197	0.191674	0.165807	0.0880225	2
Xelaev18008998m	Xelaev18008998m	ugdh.S	0.250811	0.322021	0.19685	0.152607	0.0777119	0.251188	0.320353	0.196255	0.153321	0.0788831	2
Xelaev18009009m	nsun7.S	nsun7.S	0.217006	0.314066	0.208692	0.176437	0.0837994	0.219362	0.311374	0.208542	0.17638	0.0843421	2
Xelaev18009011m	Xelaev18009011m	Xelaev18009011m	0.257301	0.306415	0.199817	0.155997	0.08047	0.25841	0.303322	0.199926	0.156392	0.0819498	2
Xelaev18009022m	atp8a1.S	atp8a1.S	0.236422	0.330448	0.192791	0.168086	0.072253	0.237538	0.328475	0.192873	0.168247	0.0728664	2
Xelaev18009125m	acsl1.S	acsl1.S	0.0240638	0.0722744	0.107672	0.326773	0.469216	0.0290399	0.0746489	0.109221	0.324795	0.462295	3
Xelaev18009128m	casp3.S	casp3.S	0.167223	0.278101	0.16905	0.22603	0.159596	0.180537	0.270636	0.169025	0.22136	0.158442	2
Xelaev18009129m	irf2.S	irf2.S	0.181733	0.31984	0.200467	0.198877	0.0990828	0.185637	0.316799	0.200089	0.198206	0.0992687	2
Xelaev18009132m	Xelaev18009132m	Xelaev18009132m	0.215653	0.322642	0.204974	0.172585	0.0841455	0.215744	0.321562	0.205158	0.173005	0.0845312	2
Xelaev18009158m	hmgb2.S	hmgb2.S	0.241395	0.31299	0.191549	0.171199	0.0828676	0.241247	0.311301	0.191802	0.171725	0.0839262	2
Xelaev18009241m	arhgap10.S	arhgap10.S	0.224132	0.321093	0.194535	0.17266	0.0875807	0.224506	0.318418	0.194804	0.173427	0.0888449	2
Xelaev18009254m	Xelaev18009254m	Xelaev18009254m	0.260485	0.299667	0.212479	0.150945	0.0764243	0.255437	0.299615	0.213803	0.153125	0.0780195	2
Xelaev18009259m	anapc10.S	anapc10.S	0.19943	0.289877	0.222804	0.189313	0.0985754	0.21033	0.283951	0.218181	0.187248	0.10029	2
Xelaev18009262m	otud4.S	otud4.S	0.200412	0.303876	0.193987	0.179267	0.122458	0.202764	0.301645	0.193709	0.179261	0.122622	2
Xelaev18009264m	gab1.S	gab1.S	0.232497	0.338947	0.19503	0.158127	0.0753986	0.232254	0.337151	0.195461	0.158687	0.0764474	2
Xelaev18009272m	znf330.S	znf330.S	0.221241	0.296191	0.208161	0.180552	0.0938556	0.21602	0.296638	0.209581	0.182298	0.0954631	2
Xelaev18009275m	Xelaev18009275m	Xelaev18009275m	0.163994	0.320577	0.194873	0.225535	0.0950201	0.176924	0.307321	0.194664	0.221942	0.0991486	2
Xelaev18009292m	Xelaev18009292m	noct.S	0.249564	0.290442	0.202814	0.174182	0.0829977	0.24596	0.291354	0.202621	0.17542	0.0846452	2
Xelaev18009309m	larp1b.S	larp1b.S	0.23116	0.315097	0.198426	0.163782	0.0915352	0.232459	0.312578	0.198542	0.164229	0.0921922	2
Xelaev18009329m	rpl34.S	rpl34.S	0.259878	0.29958	0.185294	0.171011	0.0842375	0.259812	0.297644	0.185526	0.171143	0.0858758	2
Xelaev18009352m	Xelaev18009352m	Xelaev18009352m	0.278041	0.272639	0.203353	0.158279	0.0876876	0.26927	0.272641	0.205408	0.160607	0.0920744	2
Xelaev18009356m	neurog2.S	neurog2.S	0.200906	0.301918	0.221499	0.187013	0.0886642	0.211827	0.294476	0.218101	0.185098	0.0904982	2
Xelaev18009389m	papss1.S	papss1.S	0.222082	0.319505	0.197449	0.164278	0.0966865	0.224802	0.316126	0.196974	0.164684	0.0974129	2
Xelaev18009418m	ppp3ca.S	ppp3ca.S	0.227215	0.322847	0.194184	0.178299	0.0774553	0.230446	0.318876	0.194144	0.178188	0.0783458	2
Xelaev18009439m	adh5.S	adh5.S	0.248173	0.299971	0.206012	0.152283	0.0935614	0.247779	0.292021	0.203847	0.155986	0.100367	2
Xelaev18009442m	tspan5.S	tspan5.S	0.261952	0.219898	0.197187	0.183756	0.137207	0.253833	0.221309	0.197249	0.186551	0.141057	1
Xelaev18009456m	smarcad1.S	smarcad1.S	0.179234	0.325461	0.201758	0.207936	0.0856115	0.184533	0.321415	0.199926	0.20683	0.0872959	2
Xelaev18009472m	Xelaev18009472m	Xelaev18009472m	0.273205	0.312694	0.195079	0.143909	0.0751128	0.267031	0.305478	0.196569	0.149201	0.0817204	2
Xelaev18009473m	Xelaev18009473m	Xelaev18009473m	0.237128	0.305676	0.201736	0.183218	0.0722423	0.237102	0.304022	0.201745	0.183722	0.0734076	2
Xelaev18009488m	uso1.S	uso1.S	0.227858	0.316354	0.17702	0.190531	0.0882367	0.227426	0.313476	0.178679	0.190737	0.0896817	2
Xelaev18009519m	nup54.S	nup54.S	0.219489	0.312054	0.205401	0.180547	0.0825083	0.224433	0.308506	0.20416	0.179825	0.083076	2
Xelaev18009532m	Xelaev18009532m	Xelaev18009532m	0.312525	0.293709	0.186501	0.138348	0.0689167	0.298661	0.290319	0.190605	0.14482	0.0755964	1
Xelaev18009534m	cnot6l.S	cnot6l.S	0.227596	0.317792	0.19876	0.172816	0.0830363	0.227383	0.316915	0.198893	0.172711	0.0840986	2
Xelaev18009580m	uhrf1.S	uhrf1.S	0.241297	0.31483	0.201909	0.163066	0.0788966	0.241222	0.313199	0.201934	0.163305	0.0803399	2
Xelaev18009628m	sppl2b.S	sppl2b.S	0.14181	0.334254	0.191812	0.210768	0.121357	0.157129	0.323321	0.190189	0.207613	0.121748	2
Xelaev18009631m	lmnb2.S	lmnb2.S	0.204132	0.308788	0.190144	0.193654	0.103282	0.212212	0.303237	0.188847	0.192223	0.103481	2
Xelaev18009647m	tjp3.S	tjp3.S	0.234614	0.31115	0.197238	0.176905	0.0800934	0.234714	0.307793	0.198711	0.176935	0.0818473	2
Xelaev18009681m	paqr3.S	paqr3.S	0.225334	0.316948	0.200646	0.171644	0.0854286	0.226332	0.312033	0.200664	0.173187	0.0877843	2
Xelaev18009707m	ppp2cb.S	ppp2cb.S	0.255071	0.313586	0.20178	0.159188	0.0703733	0.253126	0.311478	0.203108	0.159922	0.0723664	2
Xelaev18009714m	Xelaev18009714m	tnks.S	0.22152	0.313939	0.200054	0.180184	0.0843032	0.220995	0.313007	0.20043	0.180509	0.0850581	2
Xelaev18009726m	tcf3.S	tcf3.S	0.244136	0.334394	0.190324	0.158145	0.0730009	0.244937	0.332726	0.190373	0.158443	0.0735213	2
Xelaev18009728m	uqcr11.S	uqcr11.S	0.320588	0.295329	0.196583	0.132127	0.0553732	0.315889	0.291431	0.195582	0.136629	0.0604687	1
Xelaev18009729m	mbd3.S	mbd3.S	0.247596	0.310723	0.196561	0.167245	0.0778737	0.245503	0.310321	0.19669	0.16807	0.0794154	2
Xelaev18009743m	atp5i.S	atp5i.S	0.30013	0.310057	0.17241	0.14758	0.0698218	0.303203	0.302733	0.171378	0.148979	0.0737062	2
Xelaev18009759m	rps15.S	rps15.S	0.314309	0.285561	0.192999	0.147833	0.0592974	0.312458	0.284907	0.191663	0.149311	0.0616611	1
Xelaev18009770m	midn.S	midn.S	0.171604	0.22244	0.170266	0.216677	0.219013	0.171232	0.222843	0.170654	0.215945	0.219325	5
Xelaev18009776m	hmha1.S	hmha1.S	0.202192	0.327698	0.188685	0.174379	0.107045	0.208545	0.321092	0.187696	0.174477	0.10819	2
Xelaev18009782m	Xelaev18009782m	Xelaev18009782m	0.220748	0.330755	0.185416	0.169274	0.093808	0.229002	0.316581	0.185184	0.170967	0.0982661	2
Xelaev18009788m	arid3a.S	arid3a.S	0.280073	0.350473	0.178542	0.135834	0.0550775	0.280661	0.348519	0.178803	0.13645	0.0555665	2
Xelaev18009792m	med16.S	med16.S	0.243088	0.319707	0.18897	0.166287	0.0819481	0.242339	0.316977	0.189647	0.167409	0.0836284	2
Xelaev18009796m	ptbp1.S	ptbp1.S	0.218471	0.316824	0.195149	0.177016	0.0925402	0.219746	0.314874	0.195123	0.177238	0.093019	2
Xelaev18009837m	acsbg2.S	acsbg2.S	0.257556	0.354883	0.175376	0.141095	0.0710896	0.259515	0.345087	0.177337	0.143626	0.0744356	2
Xelaev18009864m	btbd2.S	btbd2.S	0.224432	0.326295	0.204272	0.18013	0.064872	0.225703	0.324175	0.203847	0.180428	0.0658476	2
Xelaev18009865m	arhgef18.S	arhgef18.S	0.259827	0.353324	0.189851	0.134792	0.0622052	0.263378	0.348588	0.189703	0.135137	0.0631932	2
Xelaev18009872m	Xelaev18009872m	lsm4.S	0.0806622	0.136243	0.159482	0.282425	0.341189	0.106546	0.137567	0.158573	0.271257	0.326058	3
Xelaev18009878m	rab3a.S	rab3a.S	0.261124	0.31778	0.200695	0.144522	0.0758797	0.253087	0.313329	0.202906	0.149515	0.0811631	2
Xelaev18009884m	mast3.S	mast3.S	0.22514	0.32441	0.203771	0.170206	0.0764733	0.225053	0.323377	0.204125	0.17056	0.0768841	2
Xelaev18009894m	tpm4.S	tpm4.S	0.19365	0.312357	0.194166	0.172209	0.127618	0.199114	0.307523	0.194766	0.173098	0.125499	2
Xelaev18009896m	rab8a.S	rab8a.S	0.223544	0.288694	0.194932	0.180084	0.112746	0.218305	0.287884	0.196786	0.181877	0.115148	2
Xelaev18009899m	elavl1.S	elavl1.S	0.249498	0.309607	0.196464	0.165684	0.078747	0.248978	0.307739	0.19673	0.166288	0.0802645	2
Xelaev18009924m	znf420.S	znf420.S	0.179492	0.322674	0.19934	0.190999	0.107495	0.191339	0.312649	0.197644	0.189229	0.10914	2
Xelaev18009948m	isyna1.S	isyna1.S	0.236633	0.305023	0.193594	0.173164	0.0915858	0.238204	0.302487	0.193159	0.173443	0.0927072	2
Xelaev18009955m	Xelaev18009955m	Xelaev18009955m	0.263729	0.319852	0.191844	0.150844	0.0737308	0.263284	0.31743	0.191219	0.152385	0.0756819	2
Xelaev18010006m	sh3gl2.S	sh3gl2.S	0.269557	0.316724	0.184421	0.157495	0.0718033	0.256724	0.311613	0.189317	0.162958	0.0793887	2
Xelaev18010011m	plin2.S	plin2.S	0.123887	0.192415	0.16153	0.264274	0.257895	0.126827	0.191865	0.161731	0.263264	0.256314	3
Xelaev18010013m	acer2.S	acer2.S	0.28199	0.269568	0.194088	0.158784	0.0955692	0.277708	0.266031	0.193009	0.162516	0.100738	1
Xelaev18010073m	uhrf2.S	uhrf2.S	0.173221	0.344226	0.215183	0.191277	0.0760937	0.185906	0.333119	0.212391	0.18913	0.0794547	2
Xelaev18010085m	Xelaev18010085m	Xelaev18010085m	0.22355	0.253417	0.198077	0.203284	0.121671	0.224851	0.250257	0.197527	0.202944	0.124421	2
Xelaev18010117m	Xelaev18010117m	Xelaev18010117m	0.26815	0.319781	0.194442	0.152193	0.065434	0.264994	0.316048	0.195056	0.154574	0.0693281	2
Xelaev18010122m	carnmt1.S	carnmt1.S	0.230403	0.336063	0.19638	0.153096	0.0840582	0.227676	0.332652	0.198055	0.155142	0.0864753	2
Xelaev18010132m	gna14.S	gna14.S	0.227162	0.292089	0.205709	0.179288	0.0957519	0.224459	0.291097	0.205809	0.180831	0.0978038	2
Xelaev18010148m	gkap1.S	gkap1.S	0.247888	0.28706	0.201325	0.167907	0.09582	0.233874	0.288049	0.203969	0.172825	0.101283	2
Xelaev18010151m	hnrnpk.S	hnrnpk.S	0.240372	0.32036	0.190509	0.158903	0.0898558	0.241415	0.317364	0.190403	0.159231	0.0915872	2
Xelaev18010170m	ptch1.S	ptch1.S	0.202258	0.314405	0.192712	0.186665	0.103961	0.200602	0.311683	0.194118	0.187775	0.105822	2
Xelaev18010175m	habp4.S	habp4.S	0.211972	0.314656	0.204144	0.178613	0.0906147	0.213916	0.31166	0.204696	0.179188	0.0905415	2
Xelaev18010191m	cks2.S	cks2.S	0.263995	0.308775	0.192701	0.16217	0.0723586	0.264227	0.305763	0.19215	0.162995	0.0748655	2
Xelaev18010193m	Xelaev18010193m	Xelaev18010193m	0.199025	0.30089	0.203511	0.193986	0.102588	0.201027	0.299172	0.203365	0.19365	0.102786	2
Xelaev18010210m	tm9sf1.S	tm9sf1.S	0.198527	0.281159	0.198247	0.211599	0.110468	0.199422	0.278813	0.198958	0.210876	0.111931	2
Xelaev18010212m	irf9.S	irf9.S	0.164625	0.325174	0.211573	0.19717	0.101458	0.175048	0.317211	0.20895	0.194988	0.103803	2
Xelaev18010214m	rnf31.S	rnf31.S	0.214767	0.314672	0.191943	0.184805	0.0938127	0.211356	0.313216	0.19368	0.186203	0.0955452	2
Xelaev18010224m	bcl2l2.S	bcl2l2.S	0.206609	0.315695	0.216032	0.178845	0.0828198	0.213656	0.307197	0.213827	0.179466	0.0858536	2
Xelaev18010226m	pabpn1.S	pabpn1.S	0.231646	0.319693	0.200003	0.165869	0.0827884	0.231496	0.316871	0.200455	0.166824	0.0843542	2
Xelaev18010232m	zfhx2.S	zfhx2.S	0.214562	0.332929	0.206037	0.160816	0.0856559	0.213512	0.331145	0.206615	0.161626	0.0871012	2
Xelaev18010239m	mrpl52.S	mrpl52.S	0.220614	0.312143	0.1969	0.178055	0.0922873	0.233305	0.301504	0.194097	0.176896	0.0941982	2
Xelaev18010325m	hnrnpc.S	hnrnpc.S	0.287347	0.315715	0.185082	0.143131	0.068726	0.287298	0.312691	0.185433	0.143786	0.0707925	2
Xelaev18010326m	ndrg2.S	ndrg2.S	0.234358	0.31755	0.19319	0.17703	0.0778729	0.231615	0.317608	0.193497	0.177955	0.079325	2
Xelaev18010336m	smtn.S	smtn.S	0.353937	0.369646	0.16058	0.0861691	0.0296682	0.352612	0.366388	0.161833	0.0882969	0.0308694	2
Xelaev18010349m	Xelaev18010349m	Xelaev18010349m	0.207751	0.297053	0.198553	0.19351	0.103133	0.203686	0.297289	0.200138	0.194225	0.104662	2
Xelaev18010352m	Xelaev18010352m	Xelaev18010352m	0.298615	0.299641	0.194631	0.143949	0.0631639	0.297207	0.294155	0.193206	0.147945	0.0674877	2
Xelaev18010355m	Xelaev18010355m	Xelaev18010355m	0.194088	0.30017	0.204972	0.19255	0.10822	0.193093	0.299591	0.205488	0.19288	0.108948	2
Xelaev18010357m	Xelaev18010357m	Xelaev18010357m	0.321423	0.293612	0.185211	0.139059	0.0606945	0.313801	0.290951	0.185879	0.143291	0.0660776	1
Xelaev18010362m	Xelaev18010362m	Xelaev18010362m	0.225545	0.307876	0.192255	0.175887	0.0984371	0.229053	0.302881	0.191752	0.176012	0.100303	2
Xelaev18010392m	Xelaev18010392m	coro1c.S	0.219525	0.310883	0.200299	0.178587	0.0907061	0.218974	0.309817	0.200708	0.179239	0.0912609	2
Xelaev18010403m	gltp.S	gltp.S	0.210746	0.317239	0.194307	0.183755	0.0939529	0.214663	0.313563	0.193999	0.18329	0.0944846	2
Xelaev18010405m	git2.S	git2.S	0.230899	0.288571	0.19804	0.175589	0.106901	0.231735	0.287108	0.19645	0.176365	0.108342	2
Xelaev18010413m	Xelaev18010413m	Xelaev18010413m	0.23924	0.336124	0.192078	0.152673	0.0798859	0.22896	0.333986	0.193074	0.156702	0.0872782	2
Xelaev18010459m	cox6a1.S	cox6a1.S	0.307158	0.286351	0.19053	0.141117	0.0748442	0.304162	0.283506	0.191597	0.142808	0.0779269	1
Xelaev18010463m	Xelaev18010463m	Xelaev18010463m	0.264432	0.290212	0.201851	0.16161	0.0818958	0.26087	0.289043	0.202451	0.163438	0.0841984	2
Xelaev18010468m	unc119b.S	unc119b.S	0.216424	0.32387	0.189782	0.185666	0.0842582	0.218558	0.321602	0.189603	0.185307	0.0849291	2
Xelaev18010480m	eif4enif1.S	eif4enif1.S	0.206854	0.30882	0.204009	0.185356	0.0949612	0.208843	0.30632	0.203617	0.185643	0.0955776	2
Xelaev18010491m	specc1l.S	specc1l.S	0.202998	0.314208	0.20599	0.186511	0.0902926	0.20632	0.311661	0.205504	0.186114	0.0904006	2
Xelaev18010496m	snrpd3.S	snrpd3.S	0.27625	0.310411	0.188136	0.144593	0.0806093	0.273997	0.304754	0.189293	0.146881	0.0850753	2
Xelaev18010504m	med15.S	med15.S	0.189449	0.34219	0.200602	0.172871	0.0948881	0.198762	0.334559	0.198987	0.172093	0.095599	2
Xelaev18010507m	vegt.S	vegt.S	0.0387189	0.082184	0.137075	0.378411	0.363611	0.0388423	0.0837174	0.138222	0.377096	0.362122	3
Xelaev18010535m	ypel1.S	ypel1.S	0.226333	0.282404	0.183428	0.186417	0.121417	0.227586	0.280334	0.18314	0.186304	0.122636	2
Xelaev18010552m	arvcf.S	arvcf.S	0.202072	0.321149	0.201742	0.182778	0.0922599	0.203731	0.319818	0.201345	0.182791	0.0923146	2
Xelaev18010555m	ranbp1.S	ranbp1.S	0.212541	0.296402	0.193716	0.207491	0.0898509	0.217767	0.291247	0.193448	0.206836	0.0907024	2
Xelaev18010562m	chfr.S	chfr.S	0.208371	0.308901	0.230044	0.160726	0.0919574	0.215765	0.302158	0.227971	0.1606	0.0935066	2
Xelaev18010564m	fbrsl1.S	fbrsl1.S	0.181935	0.269341	0.197115	0.212386	0.139222	0.184961	0.266621	0.19809	0.211152	0.139176	2
Xelaev18010593m	Xelaev18010593m	Xelaev18010593m	0.224326	0.31312	0.209013	0.175524	0.0780161	0.223311	0.312823	0.209257	0.175919	0.0786905	2
Xelaev18010598m	Xelaev18010598m	ncor2.S	0.200475	0.316512	0.206363	0.186699	0.0899503	0.199936	0.315441	0.206695	0.186958	0.0909696	2
Xelaev18010607m	tmed2.S	tmed2.S	0.224577	0.294121	0.198349	0.178787	0.104166	0.222831	0.293866	0.198409	0.179488	0.105406	2
Xelaev18010608m	rilpl1.S	rilpl1.S	0.151931	0.328618	0.211029	0.193309	0.115113	0.15425	0.321808	0.212074	0.194684	0.117184	2
Xelaev18010609m	kmt5a.S	kmt5a.S	0.203155	0.303017	0.207531	0.190203	0.0960942	0.205466	0.300774	0.207448	0.190055	0.0962578	2
Xelaev18010623m	clip1.S	clip1.S	0.178708	0.278457	0.200739	0.225796	0.116301	0.180598	0.276576	0.20038	0.225923	0.116523	2
Xelaev18010630m	Xelaev18010630m	Xelaev18010630m	0.239391	0.32746	0.191678	0.164851	0.0766205	0.23773	0.326772	0.192153	0.16587	0.0774745	2
Xelaev18010644m	orai2.S	orai2.S	0.226546	0.293519	0.208465	0.184831	0.0866398	0.227339	0.291685	0.207683	0.185227	0.0880658	2
Xelaev18010645m	kdm2b.S	kdm2b.S	0.220141	0.315276	0.19862	0.179963	0.086	0.222138	0.312421	0.198142	0.179879	0.0874191	2
Xelaev18010647m	camkk2.S	camkk2.S	0.179959	0.248067	0.192816	0.234737	0.144421	0.182675	0.246188	0.191487	0.232767	0.146884	2
Xelaev18010651m	atp2a2.S	atp2a2.S	0.20848	0.296698	0.200962	0.192781	0.101079	0.209277	0.295038	0.201113	0.192763	0.101809	2
Xelaev18010654m	Xelaev18010654m	Xelaev18010654m	0.285151	0.310763	0.17452	0.166428	0.0631375	0.274599	0.307371	0.177961	0.170636	0.069433	2
Xelaev18010655m	vps29.S	vps29.S	0.23425	0.316073	0.187842	0.175927	0.0859091	0.239673	0.307736	0.186152	0.176543	0.0898963	2
Xelaev18010659m	ppp1cc.S	ppp1cc.S	0.233343	0.286786	0.193564	0.176719	0.109589	0.23332	0.284701	0.193507	0.177187	0.111285	2
Xelaev18010675m	rpl6.S	rpl6.S	0.268125	0.303275	0.180539	0.168802	0.0792581	0.268415	0.300761	0.181124	0.169476	0.0802241	2
Xelaev18010679m	Xelaev18010679m	Xelaev18010679m	0.274023	0.324849	0.183275	0.141569	0.0762836	0.265139	0.321076	0.185772	0.145689	0.0823231	2
Xelaev18010695m	pebp1.S	pebp1.S	0.205329	0.31318	0.223531	0.184968	0.0729916	0.206813	0.307798	0.222397	0.185795	0.0771978	2
Xelaev18010711m	Xelaev18010711m	Xelaev18010711m	0.217827	0.310779	0.196436	0.18591	0.0890469	0.219263	0.308822	0.196532	0.185875	0.0895089	2
Xelaev18010718m	lztr1.S	lztr1.S	0.246046	0.284306	0.209926	0.169782	0.0899395	0.242855	0.283714	0.210577	0.171234	0.0916202	2
Xelaev18010732m	march3.S	march3.S	0.227688	0.29703	0.216746	0.177183	0.0813534	0.230249	0.290364	0.217743	0.177281	0.0843622	2
Xelaev18010734m	lmnb1.S	lmnb1.S	0.214859	0.294318	0.202179	0.190308	0.0983359	0.215234	0.29302	0.202234	0.190582	0.0989292	2
Xelaev18010736m	Xelaev18010736m	Xelaev18010736m	0.149818	0.338108	0.207805	0.17959	0.12468	0.165397	0.321923	0.206401	0.180926	0.125352	2
Xelaev18010739m	gramd3.S	gramd3.S	0.200324	0.289855	0.211831	0.196731	0.101259	0.198549	0.289289	0.212414	0.197522	0.102226	2
Xelaev18010767m	pggt1b.S	pggt1b.S	0.25411	0.311149	0.188372	0.170302	0.0760666	0.250971	0.309445	0.189447	0.17161	0.0785274	2
Xelaev18010769m	trim36.S	trim36.S	0.0305676	0.0567962	0.0791482	0.273689	0.559799	0.0325705	0.0592892	0.0806724	0.272939	0.554529	4
Xelaev18010781m	slc25a46.S	slc25a46.S	0.234925	0.303566	0.184663	0.186637	0.0902083	0.232906	0.302326	0.18519	0.187713	0.0918634	2
Xelaev18010794m	pam.S	pam.S	0.215428	0.277952	0.184228	0.216556	0.105835	0.224026	0.268876	0.185115	0.213315	0.108669	2
Xelaev18010800m	chd1.S	chd1.S	0.196027	0.332524	0.206561	0.179671	0.0852163	0.197037	0.331152	0.206437	0.179903	0.0854705	2
Xelaev18010805m	lnpep.S	lnpep.S	0.225232	0.326269	0.180096	0.177202	0.0912005	0.225063	0.318105	0.181018	0.180196	0.0956174	2
Xelaev18010808m	Xelaev18010808m	Xelaev18010808m	0.170185	0.371373	0.197282	0.196174	0.0649857	0.173538	0.357321	0.199396	0.197459	0.0722852	2
Xelaev18010829m	cetn3.S	cetn3.S	0.250141	0.317829	0.197277	0.150688	0.0840653	0.25413	0.311751	0.197503	0.151728	0.0848887	2
Xelaev18010851m	ssbp2.S	ssbp2.S	0.254494	0.289795	0.191081	0.16946	0.0951703	0.250517	0.288794	0.191415	0.171484	0.0977903	2
Xelaev18010871m	tnpo1.S	tnpo1.S	0.264659	0.340232	0.198517	0.142833	0.053758	0.265134	0.338015	0.198712	0.143601	0.054538	2
Xelaev18010881m	Xelaev18010881m	Xelaev18010881m	0.217619	0.301813	0.220324	0.18508	0.0751631	0.215258	0.300954	0.221331	0.185944	0.0765138	2
Xelaev18010889m	hmgcr.S	hmgcr.S	0.217377	0.315541	0.209155	0.176669	0.0812584	0.221231	0.313219	0.207852	0.175953	0.0817442	2
Xelaev18010901m	Xelaev18010901m	f2rl1.S	0.265008	0.291131	0.187223	0.165413	0.0912241	0.265701	0.288801	0.187446	0.165938	0.0921136	2
Xelaev18010914m	scamp1.S	scamp1.S	0.20811	0.302601	0.2029	0.187817	0.0985715	0.208624	0.301409	0.202888	0.187888	0.0991907	2
Xelaev18010916m	lhfpl2.S	lhfpl2.S	0.230446	0.321922	0.193672	0.174947	0.0790135	0.230586	0.320879	0.193537	0.17517	0.0798285	2
Xelaev18010928m	ccnb1.S	ccnb1.S	0.263822	0.321588	0.180464	0.15283	0.0812957	0.262981	0.318386	0.181072	0.153771	0.0837909	2
Xelaev18010947m	Xelaev18010947m	Xelaev18010947m	0.239808	0.324538	0.203242	0.144574	0.0878375	0.245074	0.315572	0.201904	0.146812	0.0906383	2
Xelaev18010956m	Xelaev18010956m	Xelaev18010956m	0.20672	0.317452	0.174378	0.202446	0.0990041	0.219318	0.306153	0.174198	0.199333	0.100998	2
Xelaev18010964m	arl15.S	arl15.S	0.238637	0.283523	0.179884	0.205165	0.092791	0.223637	0.278367	0.185632	0.209767	0.102597	2
Xelaev18010988m	hmgcs1.S	hmgcs1.S	0.211515	0.288679	0.199973	0.197566	0.102267	0.211341	0.287742	0.20013	0.197932	0.102855	2
Xelaev18010999m	Xelaev18010999m	Xelaev18010999m	0.282309	0.273269	0.197819	0.170373	0.07623	0.276869	0.273744	0.197495	0.172368	0.0795243	1
Xelaev18011014m	Xelaev18011014m	Xelaev18011014m	0.197967	0.331029	0.205682	0.184835	0.0804871	0.199572	0.329314	0.205502	0.184796	0.0808155	2
Xelaev18011015m	Xelaev18011015m	Xelaev18011015m	0.217598	0.335109	0.194199	0.165746	0.0873485	0.218511	0.33348	0.194432	0.16618	0.0873975	2
Xelaev18011044m	Xelaev18011044m	Xelaev18011044m	0.230312	0.356218	0.20778	0.142323	0.0633672	0.226105	0.35171	0.209942	0.145342	0.0669008	2
Xelaev18011058m	nedd4l.S	nedd4l.S	0.263828	0.321058	0.173407	0.159492	0.0822154	0.262441	0.318949	0.174468	0.160353	0.0837888	2
Xelaev18011074m	rab27b.S	rab27b.S	0.180056	0.307101	0.210371	0.19887	0.103602	0.18604	0.302153	0.209564	0.197564	0.104679	2
Xelaev18011095m	me2.S	me2.S	0.175925	0.238277	0.179631	0.216288	0.189879	0.177422	0.237863	0.17986	0.214895	0.18996	5
Xelaev18011096m	smad4.1.S	smad4.1.S	0.230198	0.298895	0.194224	0.200555	0.0761287	0.22304	0.296889	0.197118	0.202267	0.0806861	2
Xelaev18011108m	c18orf32.S	c18orf32.S	0.262875	0.281389	0.232388	0.143426	0.0799212	0.263137	0.277442	0.227788	0.146347	0.0852861	2
Xelaev18011117m	ier3ip1.S	ier3ip1.S	0.297984	0.297669	0.189153	0.144737	0.0704576	0.298294	0.293438	0.18747	0.146168	0.0746289	1
Xelaev18011182m	Xelaev18011182m	Xelaev18011182m	0.215444	0.323466	0.194813	0.180875	0.085403	0.219532	0.316989	0.195693	0.1808	0.0869868	2
Xelaev18011209m	Xelaev18011209m	Xelaev18011209m	0.235258	0.287766	0.180083	0.189731	0.107162	0.235559	0.285399	0.180176	0.188702	0.110164	2
Xelaev18011210m	timmdc1.L	timmdc1.L	0.218852	0.31951	0.199266	0.166078	0.0962941	0.223185	0.311755	0.19847	0.166572	0.100017	2
Xelaev18011218m	u2af1.L	u2af1.L	0.259487	0.313299	0.189515	0.156089	0.0816108	0.256994	0.311631	0.189792	0.157673	0.0839096	2
Xelaev18011222m	pdxk.L	pdxk.L	0.224208	0.325818	0.191969	0.170556	0.0874482	0.223631	0.323243	0.192397	0.171374	0.0893535	2
Xelaev18011223m	agpat3.L	agpat3.L	0.20352	0.286032	0.199693	0.196638	0.114116	0.203023	0.284905	0.200205	0.197047	0.11482	2
Xelaev18011243m	nr1i2.L	nr1i2.L	0.204084	0.296421	0.201087	0.189717	0.108691	0.205993	0.294394	0.200919	0.189786	0.108907	2
Xelaev18011255m	loc100049121.L	loc100049121.L	0.281597	0.318961	0.174068	0.143024	0.0823502	0.281874	0.3132	0.174683	0.144399	0.0858438	2
Xelaev18011281m	Xelaev18011281m	atp6v1a.L	0.252015	0.315812	0.193335	0.163616	0.0752226	0.251732	0.315394	0.192907	0.163983	0.0759831	2
Xelaev18011282m	gramd1c.L	gramd1c.L	0.1866	0.323332	0.203909	0.19235	0.0938088	0.191482	0.319056	0.203335	0.191863	0.0942644	2
Xelaev18011286m	taf13.L	taf13.L	0.235972	0.325953	0.180857	0.163878	0.0933405	0.236465	0.320523	0.182033	0.165616	0.0953616	2
[truncated: 13,007 more rows]
