# Supplementary material for: Asymmetric distribution of biomolecules of maternal origin in the Xenopus laevis egg and their impact on the developmental plan
Source: Sci Rep. 2018 May 29;8:8315. doi: 10.1038/s41598-018-26592-1 (PMC5974320; doi:10.1038/s41598-018-26592-1)
Supplement: Supplementary file 2 — Supplement dataset 2 [file 41598_2018_26592_MOESM2_ESM.xlsx]

## Sheet: Legend
1 - extremely animal
2 - animal
3 - vegetal
4 - extremely vegetal
5 - other

## Sheet: L and S forms categories
	DESeq - relative quantity					DESeq2 - relative quantity
id	A	B	C	D	E	A	B	C	D	E	Group
abhd17a.L	0.326756	0.321134	0.177408	0.12098	0.0537207	0.326852	0.315968	0.177617	0.123299	0.056264	1
abhd17a.S	0.227181	0.288982	0.212467	0.17669	0.0946806	0.230597	0.285542	0.210693	0.17724	0.0959286	2
abhd2.L	0.130084	0.173001	0.166222	0.288649	0.242044	0.132588	0.174094	0.167327	0.284963	0.241028	3
abhd2.S	0.233401	0.318615	0.178021	0.178846	0.091117	0.22381	0.315945	0.182071	0.181868	0.096306	2
acp1.L	0.294759	0.286936	0.175285	0.154598	0.0884228	0.2976	0.283741	0.173102	0.154985	0.090572	1
acp1.S	0.260224	0.298255	0.179077	0.16204	0.100403	0.257705	0.291742	0.182149	0.164395	0.104009	2
acsbg2.L	0.0947547	0.147183	0.143093	0.295967	0.319002	0.0959117	0.147906	0.143788	0.294801	0.317593	3
acsbg2.S	0.257556	0.354883	0.175376	0.141095	0.0710896	0.259515	0.345087	0.177337	0.143626	0.0744356	2
acvr1.L	0.11778	0.182436	0.168265	0.263857	0.267662	0.12209	0.182173	0.168386	0.261262	0.266089	3
acvr1.S	0.201089	0.294549	0.198474	0.198551	0.107337	0.1996	0.294581	0.198903	0.198807	0.108109	2
adgrg1.L	0.315333	0.300744	0.15562	0.160679	0.0676233	0.310548	0.293376	0.157878	0.163429	0.0747692	1
adgrg1.S	0.244065	0.305061	0.187963	0.173264	0.0896477	0.243734	0.303204	0.1886	0.173404	0.0910583	2
adipor2.L	0.198369	0.302156	0.190156	0.18611	0.123209	0.200359	0.297568	0.190663	0.186426	0.124984	2
adipor2.S	0.0729015	0.129723	0.14379	0.308929	0.344656	0.0744946	0.131532	0.145038	0.305822	0.343112	3
aftph.L	0.0832896	0.15863	0.151962	0.281083	0.325036	0.0927426	0.159136	0.15099	0.276743	0.320388	3
aftph.S	0.188081	0.317044	0.204955	0.190834	0.0990861	0.184781	0.315945	0.206864	0.191811	0.100599	2
akt2.L	0.361739	0.360547	0.154709	0.0951623	0.0278431	0.361957	0.357617	0.155139	0.0964902	0.0287968	1
akt2.S	0.236424	0.324746	0.201095	0.164387	0.0733467	0.238421	0.322542	0.200834	0.164411	0.0737915	2
aktip.L	0.21476	0.310481	0.198921	0.180484	0.0953532	0.217588	0.306558	0.198672	0.180817	0.0963659	2
aktip.S	0.146517	0.200749	0.154601	0.258365	0.239768	0.146068	0.2009	0.155565	0.258051	0.239416	5
ankrd37.L	0.304309	0.26894	0.181946	0.171514	0.0732909	0.298738	0.270444	0.181347	0.173242	0.0762291	1
ankrd37.S	0.24179	0.296271	0.194618	0.181994	0.0853272	0.241541	0.295259	0.194527	0.182212	0.0864611	2
ap2s1.L	0.26836	0.318738	0.183808	0.154363	0.0747306	0.267986	0.31062	0.186344	0.15615	0.0788997	2
ap2s1.S	0.339304	0.278502	0.174664	0.14633	0.061199	0.320698	0.27635	0.180507	0.152447	0.0699986	1
aplp2.L	0.206565	0.277312	0.187943	0.20694	0.12124	0.205672	0.276813	0.188454	0.207504	0.121557	2
aplp2.S	0.156225	0.251021	0.174088	0.232684	0.185982	0.158452	0.250118	0.174201	0.231776	0.185453	5
arfip1.L	0.150737	0.216336	0.177213	0.235888	0.219826	0.155046	0.215428	0.177574	0.233789	0.218162	5
arfip1.S	0.213254	0.320732	0.187222	0.182495	0.096297	0.212386	0.319602	0.18786	0.183234	0.0969187	2
arid1b.L	0.11597	0.164797	0.15713	0.273571	0.288532	0.116404	0.165739	0.157785	0.272359	0.287713	3
arid1b.S	0.195313	0.300418	0.178755	0.200968	0.124545	0.19939	0.296379	0.178973	0.199816	0.125442	2
arl4a.L	0.217797	0.304415	0.203894	0.182836	0.0910585	0.218977	0.303293	0.20355	0.182799	0.091381	2
arl4a.S	0.160017	0.245993	0.181451	0.235401	0.177139	0.160544	0.245938	0.181414	0.234744	0.177361	5
arl5c.L	0.232702	0.304068	0.192837	0.176463	0.0939298	0.233406	0.302382	0.192662	0.176752	0.0947979	2
arl5c.S	0.189749	0.198041	0.174842	0.225151	0.212217	0.191239	0.197585	0.174287	0.222778	0.214111	5
arl6ip1.L	0.272317	0.281381	0.161166	0.181222	0.103915	0.27185	0.278489	0.162425	0.181921	0.105316	2
arl6ip1.S	0.267492	0.236791	0.18774	0.195339	0.112638	0.254998	0.238586	0.190017	0.197564	0.118835	1
arl8b.L	0.123121	0.160184	0.156367	0.26175	0.298578	0.128102	0.160661	0.156061	0.259463	0.295714	3
arl8b.S	0.16846	0.262391	0.196403	0.232772	0.139974	0.174854	0.259386	0.195094	0.230894	0.139772	2
arv1.L	0.304819	0.280438	0.192203	0.149396	0.0731437	0.298926	0.275859	0.194117	0.152491	0.078607	1
arv1.S	0.233935	0.295744	0.207365	0.168053	0.0949021	0.228923	0.29305	0.207481	0.171355	0.0991919	2
atf6b.L	0.194331	0.27841	0.189009	0.202691	0.135559	0.19124	0.276151	0.191205	0.20419	0.137214	2
atf6b.S	0.09847	0.194549	0.181419	0.256792	0.26877	0.115062	0.193	0.179359	0.24987	0.262709	3
atp2a3.L	0.0965583	0.156181	0.167759	0.311277	0.268225	0.0979455	0.157456	0.16864	0.308825	0.267133	3
atp2a3.S	0.185548	0.284694	0.207183	0.209606	0.112969	0.190366	0.280958	0.206736	0.208449	0.113492	2
atp5d.L	0.343035	0.295071	0.170506	0.130419	0.0609696	0.338529	0.294268	0.170724	0.13227	0.0642092	1
atp5d.S	0.289547	0.301472	0.198081	0.141579	0.0693217	0.288438	0.301947	0.196131	0.142122	0.0713613	2
atp5j.L	0.324864	0.291433	0.172658	0.138952	0.072093	0.321706	0.288205	0.173304	0.141145	0.0756394	1
atp5j.S	0.277542	0.307263	0.185346	0.156729	0.0731199	0.275967	0.303498	0.185869	0.158643	0.0760235	2
atp5j2.L	0.280074	0.290632	0.206849	0.150577	0.0718682	0.271651	0.289033	0.207951	0.153565	0.0778002	2
atp5j2.S	0.314857	0.302082	0.178113	0.141712	0.0632359	0.312781	0.300486	0.17624	0.143633	0.0668603	1
atp5o.L	0.25681	0.296058	0.202843	0.157947	0.0863418	0.255409	0.294305	0.203166	0.159071	0.088049	2
atp5o.S	0.316093	0.280426	0.19184	0.140152	0.0714889	0.313434	0.279597	0.189815	0.142379	0.0747747	1
atp6v0e1.L	0.319316	0.270244	0.182601	0.139082	0.0887566	0.313409	0.267722	0.181545	0.142144	0.0951795	1
atp6v0e1.S	0.261288	0.274293	0.194575	0.175151	0.0946941	0.258183	0.271229	0.195736	0.176976	0.0978762	2
aurka.L	0.286092	0.335613	0.185682	0.135407	0.0572059	0.28588	0.333601	0.186037	0.136086	0.0583967	2
aurka.S	0.340975	0.337783	0.169953	0.107747	0.043541	0.339056	0.335611	0.170764	0.109341	0.0452286	1
bckdhb.L	0.312745	0.286017	0.170134	0.157189	0.0739161	0.305557	0.28148	0.173155	0.15994	0.0798677	1
bckdhb.S	0.242738	0.307532	0.202998	0.172738	0.0739933	0.246586	0.302272	0.200799	0.173271	0.077072	2
bet1.L	0.250473	0.299428	0.202918	0.164453	0.0827271	0.253495	0.288106	0.203009	0.166174	0.0892154	2
bet1.S	0.290302	0.289719	0.190658	0.145318	0.0840024	0.284262	0.283882	0.193293	0.148242	0.0903206	1
btbd6.L	0.246449	0.231752	0.178848	0.258874	0.0840763	0.234257	0.221321	0.186685	0.24144	0.116297	5
btbd6.S	0.224554	0.295009	0.202781	0.18698	0.0906767	0.223392	0.294984	0.203008	0.187013	0.091602	2
btrc.L	0.114578	0.172733	0.1523	0.263356	0.297032	0.114942	0.173158	0.152765	0.263236	0.295898	3
btrc.S	0.16625	0.250474	0.181811	0.218198	0.183268	0.168286	0.248971	0.182012	0.217643	0.183088	5
c18orf32.L	0.128158	0.190949	0.18197	0.241386	0.257537	0.135189	0.189592	0.18242	0.238852	0.253946	5
c18orf32.S	0.262875	0.281389	0.232388	0.143426	0.0799212	0.263137	0.277442	0.227788	0.146347	0.0852861	2
c19orf53.L	0.278947	0.272235	0.198108	0.157259	0.0934506	0.272846	0.270623	0.199398	0.158633	0.0985006	1
c19orf53.S	0.288513	0.300897	0.183622	0.151461	0.0755073	0.286017	0.298861	0.183394	0.152865	0.0788632	2
c1orf21.L	0.348698	0.333363	0.154535	0.121938	0.041465	0.349819	0.327333	0.154746	0.12398	0.0441222	1
c1orf21.S	0.262381	0.308443	0.188506	0.168084	0.0725863	0.261562	0.300734	0.189424	0.168927	0.0793538	2
c7orf43.L	0.429232	0.327494	0.144916	0.0807301	0.0176287	0.424168	0.328009	0.145887	0.0827236	0.0192118	1
c7orf43.S	0.239976	0.299822	0.198747	0.168049	0.0934047	0.238856	0.297675	0.197307	0.169428	0.096735	2
c9orf69.L	0.274322	0.284759	0.210803	0.160989	0.0691268	0.265055	0.285197	0.209464	0.164756	0.0755274	2
c9orf69.S	0.291019	0.263864	0.219424	0.144675	0.0810189	0.28151	0.265739	0.219307	0.147189	0.0862548	1
cab39.L	0.108581	0.159334	0.158129	0.268575	0.30538	0.107469	0.160641	0.159277	0.268068	0.304546	3
cab39.S	0.219069	0.305138	0.21287	0.173669	0.0892539	0.214659	0.303861	0.214664	0.175365	0.09145	2
camsap1.L	0.112006	0.173718	0.142682	0.246067	0.325526	0.114035	0.174186	0.14388	0.244513	0.323387	3
camsap1.S	0.220909	0.316599	0.198596	0.169598	0.0942987	0.22062	0.315415	0.198768	0.169983	0.0952141	2
camsap2.L	0.115154	0.167769	0.152539	0.287435	0.277103	0.116399	0.168181	0.153184	0.286467	0.275769	3
camsap2.S	0.201849	0.261928	0.197065	0.223342	0.115817	0.200762	0.261116	0.19771	0.222603	0.117809	2
cbx7.L	0.133452	0.180894	0.166555	0.24771	0.271389	0.137873	0.181273	0.16919	0.242491	0.269173	3
cbx7.S	0.142074	0.192582	0.168492	0.259797	0.237055	0.153534	0.191458	0.167132	0.254288	0.233588	5
ccdc71.L	0.207675	0.320515	0.202512	0.181634	0.0876638	0.208388	0.319271	0.202586	0.181682	0.0880736	2
ccdc71.S	0.134259	0.211722	0.178094	0.262449	0.213475	0.143404	0.210406	0.176362	0.25849	0.211339	5
ccne2.L	0.289723	0.277444	0.201458	0.153995	0.0773798	0.280548	0.276667	0.20448	0.156985	0.0813201	1
ccne2.S	0.241338	0.305872	0.194286	0.1702	0.0883035	0.237647	0.305776	0.195482	0.171439	0.0896566	2
cd63.L	0.216893	0.306018	0.185783	0.184937	0.106369	0.219939	0.302696	0.185779	0.18467	0.106915	2
cd63.S	0.311568	0.308159	0.182915	0.133655	0.0637034	0.311687	0.306405	0.182928	0.134516	0.0644634	1
cdk5r2.L	0.15822	0.250352	0.173915	0.223678	0.193835	0.159056	0.248725	0.175182	0.223016	0.194021	5
cdk5r2.S	0.0395026	0.0769772	0.128811	0.336742	0.417966	0.0405407	0.0788103	0.130251	0.33483	0.415568	3
cdr2l.L	0.0324548	0.0745876	0.064734	0.202625	0.625599	0.0550938	0.081184	0.074816	0.201097	0.587809	4
cdr2l.S	0.00470235	0.0484811	0.101089	0.364992	0.480735	0.035624	0.0589396	0.105631	0.345289	0.454517	3
cenpe.L	0.122279	0.209481	0.166638	0.257339	0.244263	0.124021	0.209154	0.166856	0.257285	0.242684	3
cenpe.S	0.18902	0.326483	0.212591	0.1878	0.0841065	0.191115	0.324297	0.212381	0.187825	0.084383	2
cenpn.L	0.142141	0.22734	0.175874	0.24689	0.207756	0.145043	0.226633	0.175389	0.245854	0.20708	5
cenpn.S	0.184856	0.272133	0.179176	0.20149	0.162345	0.185838	0.269601	0.179404	0.20114	0.164016	2
cers3.L	0.220648	0.290227	0.193933	0.191514	0.103678	0.222488	0.287734	0.193878	0.1913	0.104601	2
cers3.S	0.130654	0.195453	0.157144	0.2643	0.252448	0.13341	0.195045	0.157494	0.262601	0.251449	3
cib1.L	0.237418	0.320057	0.191685	0.163436	0.0874037	0.236104	0.317789	0.191411	0.1653	0.0893957	2
cib1.S	0.327389	0.303165	0.183561	0.117565	0.0683203	0.315072	0.30131	0.185963	0.123217	0.0744379	1
clcc1.L	0.16359	0.217243	0.164032	0.23193	0.223204	0.159231	0.217913	0.16615	0.232312	0.224393	5
clcc1.S	0.197133	0.298645	0.19434	0.200923	0.108959	0.208022	0.291441	0.192541	0.198399	0.109597	2
cldn6.1.L	0.268711	0.253368	0.184921	0.182066	0.110934	0.269065	0.25244	0.183606	0.181437	0.113451	1
cldn6.1.S	0.231631	0.258582	0.189537	0.202517	0.117733	0.232298	0.257787	0.188892	0.201695	0.119329	2
cldn6.2.L	0.276455	0.270464	0.180685	0.169844	0.102551	0.276078	0.269199	0.180122	0.16925	0.10535	1
cldn6.2.S	0.24749	0.275547	0.195473	0.187913	0.0935774	0.248561	0.273192	0.194733	0.18782	0.095693	2
clip4.L	0.0986934	0.160316	0.147044	0.271025	0.322923	0.101239	0.161361	0.148	0.268222	0.321179	3
clip4.S	0.258889	0.328414	0.17192	0.166206	0.0745713	0.25282	0.326814	0.172662	0.169495	0.0782089	2
cmtm7.L	0.293368	0.246316	0.180988	0.187397	0.0919314	0.284637	0.246912	0.183896	0.188581	0.0959743	1
cmtm7.S	0.25806	0.288187	0.186915	0.167712	0.0991249	0.25603	0.28583	0.187766	0.168798	0.101576	2
cnot4.L	0.164322	0.228436	0.181529	0.236587	0.189125	0.16453	0.227986	0.182297	0.23613	0.189057	5
cnot4.S	0.193231	0.303503	0.196091	0.197813	0.109363	0.196205	0.301159	0.195707	0.197317	0.109613	2
cnppd1.L	0.0251453	0.0521355	0.0996936	0.308932	0.514093	0.026298	0.0551127	0.101969	0.307692	0.508928	3
cnppd1.S	0.225464	0.302311	0.214296	0.17385	0.0840778	0.225586	0.300744	0.214438	0.174222	0.0850102	2
cox6c.L	0.302912	0.298606	0.180007	0.152349	0.066126	0.298688	0.297595	0.181213	0.153937	0.0685662	1
cox6c.S	0.292181	0.302285	0.17993	0.148206	0.0773981	0.290721	0.297677	0.180077	0.150301	0.0812242	2
cox7a2.L	0.324781	0.304026	0.174382	0.139723	0.0570875	0.323809	0.299568	0.174176	0.141789	0.0606581	1
cox7a2.S	0.274499	0.311923	0.194756	0.146292	0.0725301	0.277393	0.308825	0.192616	0.14682	0.0743461	2
cox7c.L	0.308676	0.297139	0.188278	0.143872	0.0620357	0.308341	0.293514	0.184965	0.146329	0.0668509	1
cox7c.S	0.302867	0.308157	0.187172	0.142347	0.0594566	0.300638	0.306218	0.187026	0.144137	0.0619819	2
crem.L	0.0807801	0.156129	0.148731	0.271028	0.343332	0.0904826	0.155047	0.149471	0.267331	0.337668	3
crem.S	0.281023	0.311508	0.161167	0.164274	0.0820285	0.256305	0.314002	0.167307	0.171494	0.0908912	2
ctdnep1.L	0.27544	0.284541	0.190465	0.161771	0.0877828	0.273139	0.282036	0.189326	0.16402	0.0914786	2
ctdnep1.S	0.294429	0.289151	0.19135	0.142947	0.0821241	0.291377	0.286883	0.190658	0.144747	0.0863354	1
ctdspl-like.L	0.196361	0.298389	0.205453	0.191541	0.108257	0.19651	0.297266	0.205549	0.191784	0.108892	2
ctdspl-like.S	0.0470956	0.0980694	0.127181	0.308423	0.419232	0.0463938	0.0997059	0.128388	0.308727	0.416786	3
ctsc.L	0.138625	0.19335	0.163773	0.252629	0.251623	0.138062	0.194817	0.164657	0.251479	0.250984	3
ctsc.S	0.214261	0.26203	0.19801	0.20018	0.125519	0.214081	0.261796	0.197888	0.199208	0.127027	2
ctsv.L	0.25623	0.283627	0.181314	0.180196	0.0986328	0.256285	0.28237	0.181439	0.180296	0.09961	2
ctsv.S	0.323584	0.313734	0.163681	0.131932	0.0670693	0.323443	0.311571	0.164132	0.13274	0.0681138	1
cyb561d2.L	0.271827	0.255241	0.190345	0.183461	0.0991261	0.268124	0.253778	0.191701	0.18342	0.102977	1
cyb561d2.S	0.283527	0.298936	0.177913	0.137428	0.102196	0.28474	0.294211	0.177759	0.138739	0.104551	2
cyb5r3.L	0.285456	0.330312	0.19284	0.139222	0.0521701	0.285981	0.328295	0.192938	0.139834	0.0529519	2
cyb5r3.S	0.328141	0.293274	0.183267	0.143817	0.0515012	0.300094	0.294293	0.190897	0.153237	0.0614784	1
cyth1-like.L	0.133044	0.208312	0.178798	0.247325	0.232522	0.133818	0.207975	0.179891	0.246	0.232316	5
cyth1-like.S	0.233642	0.31256	0.199841	0.170376	0.0835804	0.232811	0.311647	0.200336	0.170912	0.084294	2
dact3.L	0.149625	0.244998	0.17798	0.247341	0.180057	0.154268	0.243389	0.177467	0.245392	0.179484	5
dact3.S	0.234068	0.326949	0.200326	0.1664	0.0722567	0.236075	0.324364	0.200051	0.166549	0.0729608	2
dand5.L	0.286388	0.335552	0.18164	0.141408	0.0550119	0.286282	0.334498	0.181891	0.141847	0.0554817	2
dand5.S	0.414412	0.345878	0.134574	0.0782354	0.026901	0.41221	0.343971	0.136099	0.0796986	0.0280212	1
dap.L	0.326515	0.30728	0.170447	0.141451	0.0543067	0.310137	0.308576	0.175295	0.147139	0.0588528	1
dap.S	0.319514	0.321565	0.168079	0.127431	0.0634109	0.311668	0.317002	0.170614	0.131836	0.06888	2
ddx6.L	0.100515	0.166479	0.15747	0.309686	0.26585	0.100436	0.167293	0.15853	0.308624	0.265116	3
ddx6.S	0.201613	0.303385	0.203754	0.191902	0.099346	0.20376	0.302005	0.203347	0.191495	0.0993932	2
dennd5a.L	0.161664	0.254908	0.179115	0.225518	0.178795	0.167914	0.252188	0.178757	0.223295	0.177847	5
dennd5a.S	0.225697	0.287534	0.223034	0.159868	0.103868	0.227056	0.283928	0.222439	0.161076	0.105501	2
dnajc5g.L	0.266328	0.295666	0.177318	0.164221	0.0964673	0.262206	0.295089	0.178448	0.165723	0.0985344	2
dnajc5g.S	0.106073	0.14451	0.130053	0.254158	0.365206	0.110669	0.146725	0.132799	0.250672	0.359135	3
dpm1.L	0.364514	0.307193	0.186503	0.0972026	0.0445874	0.355136	0.302131	0.18603	0.104712	0.0519898	1
dpm1.S	0.23608	0.331485	0.212152	0.138984	0.0812995	0.246754	0.316098	0.206731	0.141619	0.0887978	2
dusp1.L	0.263239	0.294011	0.173572	0.185477	0.0837018	0.259795	0.291491	0.174942	0.18692	0.0868525	2
dusp1.S	0.286007	0.279965	0.188769	0.160747	0.0845119	0.285302	0.278379	0.188484	0.160753	0.0870815	1
dynll1.L	0.258126	0.310087	0.193055	0.165758	0.0729744	0.257469	0.30659	0.193632	0.166639	0.0756697	2
dynll1.S	0.318622	0.29565	0.173713	0.139708	0.0723069	0.315881	0.293154	0.174416	0.141392	0.0751569	1
e2f1.L	0.0830662	0.134096	0.144638	0.287522	0.350678	0.0845267	0.135067	0.145497	0.285567	0.349342	3
e2f1.S	0.207748	0.262128	0.189363	0.198041	0.142721	0.208293	0.260907	0.189508	0.197952	0.14334	2
eif4e3.L	0.264099	0.336434	0.204106	0.140495	0.0548661	0.264094	0.335172	0.203523	0.141349	0.0558619	2
eif4e3.S	0.398654	0.321276	0.160772	0.0899474	0.0293512	0.39556	0.321277	0.16027	0.0920405	0.0308523	1
elovl1.L	0.182927	0.245216	0.169228	0.219928	0.182701	0.184114	0.244132	0.169441	0.219028	0.183285	5
elovl1.S	0.0826813	0.137954	0.163441	0.306211	0.309714	0.0848085	0.138644	0.163729	0.304565	0.308253	3
emc6.L	0.258687	0.303877	0.202171	0.153843	0.0814208	0.254676	0.297729	0.20233	0.157108	0.0881579	2
emc6.S	0.302005	0.295222	0.170461	0.150539	0.0817732	0.29754	0.293518	0.171532	0.152143	0.0852677	1
emc7.L	0.215483	0.285912	0.191685	0.200704	0.106215	0.213516	0.285868	0.192	0.201131	0.107485	2
emc7.S	0.154199	0.197208	0.168194	0.263221	0.217178	0.152687	0.198252	0.168607	0.261881	0.218573	5
eny2.L	0.241941	0.364957	0.177677	0.128248	0.0871763	0.235274	0.349155	0.18395	0.136566	0.0950557	2
eny2.S	0.310832	0.303075	0.178489	0.143046	0.0645581	0.308261	0.300288	0.178858	0.144594	0.0679996	1
ep300.L	0.105266	0.179011	0.17061	0.277395	0.267718	0.10587	0.18015	0.171116	0.275706	0.267158	3
ep300.S	0.179778	0.291077	0.190972	0.205217	0.132956	0.179911	0.290581	0.191165	0.205072	0.133271	2
ephb3.L	0.260831	0.288185	0.189115	0.169205	0.0926658	0.259668	0.286707	0.189627	0.169847	0.0941524	2
ephb3.S	0.345846	0.33268	0.162478	0.110767	0.0482297	0.344075	0.331297	0.162901	0.112108	0.0496186	1
erbb2.L	0.137873	0.243825	0.183899	0.232158	0.202245	0.137104	0.24354	0.184794	0.231577	0.202985	5
erbb2.S	0.17394	0.323516	0.202722	0.205237	0.0945849	0.183534	0.31733	0.20075	0.202996	0.0953914	2
exd2.L	0.352198	0.345126	0.164606	0.102588	0.035482	0.351638	0.343689	0.164878	0.103564	0.0362313	1
exd2.S	0.224404	0.22521	0.104155	0.0901368	0.356095	0.226034	0.224755	0.104875	0.0909143	0.353421	5
fam102a.L	0.230653	0.306698	0.219008	0.15844	0.0852005	0.235498	0.301775	0.217122	0.158698	0.086907	2
fam102a.S	0.139141	0.251323	0.152913	0.241862	0.214761	0.146222	0.248355	0.153708	0.238878	0.212838	5
fam168b.L	0.1524	0.237899	0.180692	0.228813	0.200196	0.156633	0.237575	0.179328	0.226738	0.199727	5
fam168b.S	0.0559016	0.102986	0.130519	0.323851	0.386742	0.0569126	0.104566	0.131747	0.322771	0.384004	3
fam208b.L	0.171096	0.309114	0.20084	0.199116	0.119832	0.171169	0.306957	0.201723	0.199555	0.120597	2
fam208b.S	0.157176	0.237829	0.181652	0.229589	0.193754	0.158082	0.237214	0.182202	0.229396	0.193106	5
fam3c.L	0.181752	0.216712	0.180005	0.247944	0.173587	0.179224	0.217623	0.182121	0.248263	0.172768	5
fam3c.S	0.227962	0.281085	0.173379	0.197343	0.120231	0.228658	0.277586	0.174884	0.197793	0.121079	2
far1.L	0.207351	0.291194	0.195263	0.199573	0.106619	0.206238	0.290461	0.195829	0.200109	0.107363	2
far1.S	0.126464	0.152258	0.152979	0.258615	0.309684	0.127508	0.154093	0.154575	0.256715	0.307109	3
farp2.L	0.0252849	0.0297377	0.0390356	0.202458	0.703484	0.0426114	0.0461526	0.0517543	0.202641	0.656841	4
farp2.S	0.129577	0.204389	0.16667	0.251682	0.247682	0.132258	0.203947	0.167177	0.24952	0.247097	5
fau.L	0.278426	0.307699	0.192606	0.149852	0.0714174	0.278685	0.30568	0.19179	0.150965	0.0728793	2
fau.S	0.293417	0.291203	0.198172	0.157036	0.0601713	0.292297	0.289037	0.196746	0.158835	0.0630855	1
fis1.L	0.369154	0.275207	0.165771	0.130982	0.0588865	0.347968	0.27425	0.169223	0.138578	0.0699815	1
fis1.S	0.259541	0.268995	0.194734	0.17449	0.10224	0.255531	0.26616	0.195932	0.176933	0.105444	2
fkbp1a.L	0.314803	0.300448	0.183395	0.135714	0.06564	0.311624	0.299148	0.18331	0.137169	0.068748	1
fkbp1a.S	0.27387	0.295375	0.19955	0.153714	0.0774907	0.272511	0.294874	0.198508	0.154601	0.079505	2
fndc3a.L	0.161295	0.267341	0.184502	0.218734	0.168127	0.160226	0.266987	0.18509	0.219223	0.168473	2
fndc3a.S	0.0640261	0.102297	0.100626	0.25197	0.481081	0.0660447	0.103655	0.102121	0.25127	0.47691	3
fnip2.L	0.366312	0.362058	0.157806	0.0867719	0.0270515	0.36668	0.357258	0.158759	0.0886044	0.0286989	1
fnip2.S	0.337287	0.337423	0.164916	0.112702	0.0476725	0.337165	0.335849	0.165444	0.113156	0.0483856	2
foxp1.L	0.196402	0.242333	0.159588	0.224689	0.176988	0.189736	0.243386	0.162313	0.22547	0.179095	5
foxp1.S	0.192651	0.291452	0.215344	0.200962	0.0995912	0.197332	0.288829	0.214046	0.19939	0.100403	2
fzd1.L	0.124017	0.172894	0.167702	0.282322	0.253065	0.124686	0.174362	0.168304	0.279982	0.252666	3
fzd1.S	0.213953	0.302869	0.19763	0.174999	0.110549	0.209576	0.302181	0.197535	0.176615	0.114093	2
gab2.L	0.169835	0.335769	0.192459	0.190644	0.111293	0.161073	0.331999	0.197207	0.194092	0.115629	2
gab2.S	0.0632866	0.111473	0.104852	0.263128	0.45726	0.0681105	0.11258	0.106398	0.261475	0.451437	3
gan.L	0.150789	0.198441	0.167609	0.262567	0.220594	0.152247	0.199652	0.168054	0.259049	0.220998	5
gan.S	0.216263	0.296481	0.194934	0.18771	0.104612	0.213539	0.292155	0.197273	0.187896	0.109137	2
gdpd5.L	0.148433	0.252055	0.195056	0.230694	0.173762	0.159414	0.24867	0.19277	0.22695	0.172196	5
gdpd5.S	0.133987	0.186054	0.158492	0.268735	0.252732	0.137272	0.185414	0.159446	0.266489	0.251379	3
glrx3.L	0.301636	0.299255	0.190653	0.136461	0.0719944	0.29913	0.297704	0.190857	0.137851	0.0744588	1
glrx3.S	0.296148	0.304551	0.194283	0.1507	0.054318	0.297808	0.299436	0.191726	0.152432	0.0585978	2
gnal.L	0.229263	0.319648	0.19612	0.177732	0.0772378	0.229801	0.317826	0.1963	0.177989	0.078084	2
gnal.S	0.165553	0.247847	0.184213	0.24438	0.158006	0.168022	0.246822	0.184378	0.243169	0.157609	5
gnb4.L	0.160932	0.226425	0.173542	0.236177	0.202924	0.160967	0.22691	0.173587	0.235343	0.203193	5
gnb4.S	0.215989	0.301075	0.191073	0.202994	0.0888691	0.223476	0.293025	0.191066	0.201237	0.0911969	2
gng10.L	0.319661	0.29761	0.172562	0.149275	0.060891	0.317498	0.296624	0.17182	0.150192	0.0638661	1
gng10.S	0.2097	0.363443	0.18205	0.176171	0.0686363	0.225158	0.344558	0.178745	0.175738	0.0758013	2
gng5.L	0.333324	0.292258	0.174953	0.134037	0.0654276	0.330836	0.289027	0.175158	0.136075	0.0689035	1
gng5.S	0.278381	0.31021	0.187593	0.143172	0.0806442	0.277984	0.306627	0.187429	0.144523	0.0834359	2
gpx4.L	0.331376	0.31323	0.184551	0.129021	0.0418209	0.328213	0.311286	0.184423	0.13159	0.0444881	1
gpx4.S	0.272639	0.329097	0.174469	0.156158	0.0676364	0.277073	0.320568	0.174821	0.157362	0.0701769	2
grhl1.L	0.311005	0.346792	0.171399	0.120581	0.0502223	0.312126	0.34477	0.171432	0.120903	0.0507689	2
grhl1.S	0.373176	0.331895	0.149969	0.102739	0.0422205	0.374029	0.329838	0.150187	0.103251	0.0426943	1
grinl1a.L	0.167653	0.231517	0.178812	0.234685	0.187332	0.169529	0.230738	0.17899	0.233998	0.186745	5
grinl1a.S	0.206513	0.313173	0.210777	0.194637	0.0748998	0.215801	0.306101	0.209062	0.192968	0.076068	2
grpel2.L	0.0770042	0.161107	0.133673	0.296986	0.33123	0.0839532	0.162962	0.135148	0.292876	0.325061	3
grpel2.S	0.216548	0.254696	0.221514	0.194915	0.112327	0.211089	0.253517	0.223003	0.197255	0.115136	2
hcfc1.L	0.209078	0.302734	0.204838	0.185182	0.0981679	0.208458	0.302438	0.205058	0.185475	0.0985713	2
hcfc1.S	0.156522	0.248177	0.182332	0.241011	0.171958	0.157062	0.247817	0.182775	0.240213	0.172132	5
higd2a.L	0.337199	0.300986	0.172719	0.12375	0.065346	0.324777	0.298402	0.178037	0.128048	0.0707354	1
higd2a.S	0.29879	0.307297	0.187414	0.137254	0.0692448	0.2965	0.302793	0.188158	0.1395	0.0730487	2
homer2.L	0.130832	0.212614	0.189724	0.279579	0.187251	0.130274	0.212641	0.191119	0.278329	0.187638	5
homer2.S	0.190902	0.350111	0.202754	0.170899	0.0853338	0.189573	0.345442	0.203636	0.172622	0.0887275	2
hpgds.L	0.363574	0.295845	0.160022	0.120864	0.0596945	0.349489	0.293042	0.163056	0.126738	0.0676756	1
hpgds.S	0.259128	0.312035	0.188888	0.157028	0.0829212	0.259731	0.309535	0.189041	0.157112	0.0845814	2
hrsp12.L	0.292971	0.315692	0.175334	0.149837	0.0661655	0.287456	0.313186	0.176932	0.152322	0.0701039	2
hrsp12.S	0.300929	0.2776	0.194218	0.147705	0.0795481	0.290419	0.274819	0.194082	0.153302	0.0873786	1
hsbp1.L	0.275536	0.311275	0.197425	0.140329	0.0754359	0.275289	0.305748	0.196898	0.142789	0.0792765	2
hsbp1.S	0.311189	0.276807	0.195253	0.149093	0.0676584	0.298587	0.27406	0.197644	0.154484	0.0752238	1
ier2.L	0.28596	0.28846	0.186849	0.153465	0.0852662	0.283148	0.289058	0.185913	0.153813	0.0880685	2
ier2.S	0.290921	0.267405	0.193761	0.161629	0.0862848	0.287405	0.268539	0.191516	0.162278	0.0902618	1
ier3ip1.L	0.273225	0.277961	0.194865	0.164973	0.0889765	0.267878	0.277915	0.193373	0.167764	0.09307	2
ier3ip1.S	0.297984	0.297669	0.189153	0.144737	0.0704576	0.298294	0.293438	0.18747	0.146168	0.0746289	1
ifrd2.L	0.410878	0.338473	0.149817	0.0771279	0.0237029	0.409217	0.336127	0.150871	0.0787862	0.0249983	1
ifrd2.S	0.240692	0.317712	0.182174	0.16847	0.0909517	0.2399	0.313417	0.182821	0.169995	0.0938668	2
igf1r.L	0.275999	0.3207	0.18587	0.142455	0.0749752	0.276535	0.318384	0.186147	0.143054	0.0758796	2
igf1r.S	0.136516	0.206038	0.1679	0.249848	0.239698	0.135907	0.206457	0.168785	0.249159	0.239692	5
immp1l.L	0.274111	0.304848	0.182704	0.151672	0.0866659	0.273495	0.30069	0.181735	0.153348	0.0907327	2
immp1l.S	0.313594	0.285983	0.183528	0.142849	0.0740457	0.305797	0.283491	0.184102	0.146043	0.0805663	1
iqsec2.L	0.143179	0.226474	0.184559	0.232795	0.212994	0.148292	0.225245	0.185119	0.229988	0.211356	5
iqsec2.S	0.105774	0.168214	0.16408	0.264618	0.297313	0.108559	0.169571	0.164238	0.262806	0.294827	3
itm2a.L	0.174638	0.255326	0.163841	0.232153	0.174042	0.176137	0.253669	0.164269	0.231434	0.17449	5
itm2a.S	0.207776	0.274814	0.164289	0.209018	0.144102	0.21033	0.271397	0.164461	0.208535	0.145277	2
jagn1.L	0.274527	0.284153	0.196962	0.159111	0.0852473	0.271744	0.283218	0.196784	0.160185	0.0880685	2
jagn1.S	0.297969	0.280489	0.200854	0.146881	0.0738075	0.285405	0.281933	0.202015	0.151111	0.0795358	1
jsrp1.L	0.276291	0.309507	0.186489	0.151101	0.0766122	0.27609	0.306656	0.186493	0.151846	0.0789162	2
jsrp1.S	0.293143	0.2897	0.181008	0.156752	0.0793979	0.289957	0.28751	0.181672	0.158192	0.0826697	1
kdm6b.L	0.165133	0.278241	0.196015	0.21224	0.148372	0.164979	0.277576	0.196322	0.212324	0.148798	2
kdm6b.S	0.139793	0.229279	0.174375	0.225961	0.230592	0.143516	0.227938	0.174239	0.224947	0.229359	5
kiaa0226l.L	0.193874	0.300136	0.208814	0.197638	0.099538	0.194955	0.299085	0.20876	0.197536	0.0996636	2
kiaa0226l.S	0.154733	0.25505	0.188837	0.232258	0.169122	0.157751	0.253907	0.188544	0.231627	0.168171	5
kiaa1522.L	0.114472	0.202236	0.171804	0.262094	0.249393	0.114489	0.203047	0.172986	0.259887	0.249591	3
kiaa1522.S	0.220198	0.318761	0.199697	0.168726	0.0926177	0.219621	0.317062	0.200293	0.169433	0.0935911	2
kif13b.L	0.0284399	0.0501515	0.0559027	0.157863	0.707643	0.0312352	0.0518594	0.0574268	0.158713	0.700765	4
kif13b.S	0.0612569	0.111734	0.134655	0.293787	0.398568	0.0728765	0.115364	0.13444	0.287158	0.390162	3
klf13.L	0.22462	0.290873	0.205208	0.180209	0.0990893	0.22266	0.288962	0.204586	0.18187	0.101922	2
klf13.S	0.31953	0.272681	0.171212	0.163671	0.0729061	0.306983	0.271915	0.174175	0.167225	0.0797026	1
ldlr.L	0.117381	0.188945	0.170125	0.257275	0.266274	0.116843	0.18966	0.170743	0.256762	0.265993	3
ldlr.S	0.180992	0.275506	0.202072	0.209984	0.131445	0.182134	0.274581	0.201982	0.20974	0.131563	2
leng8.L	0.157536	0.243525	0.188106	0.231557	0.179277	0.159238	0.242544	0.188215	0.231768	0.178235	5
leng8.S	0.202534	0.318279	0.196738	0.181851	0.100599	0.205972	0.314782	0.196371	0.181843	0.101032	2
lima1.L	0.399376	0.312423	0.144121	0.0989135	0.0451661	0.397582	0.311007	0.145102	0.100029	0.046279	1
lima1.S	0.343066	0.35031	0.164109	0.110741	0.0317737	0.341657	0.347559	0.165323	0.11249	0.0329701	2
lmf2.L	0.270606	0.307732	0.189734	0.155813	0.0761154	0.271082	0.306086	0.189679	0.156108	0.0770451	2
lmf2.S	0.346895	0.319093	0.168155	0.117188	0.0486696	0.342556	0.317225	0.169701	0.119373	0.0511445	1
loc100049121.L	0.281597	0.318961	0.174068	0.143024	0.0823502	0.281874	0.3132	0.174683	0.144399	0.0858438	2
loc100049121.S	0.312325	0.290371	0.188487	0.145745	0.0630715	0.306384	0.289676	0.186121	0.14901	0.0688098	1
loc100485037-like.L	0.207961	0.317836	0.198281	0.179299	0.096623	0.208714	0.316959	0.198175	0.179203	0.0969488	2
loc100485037-like.S	0.142264	0.213191	0.158061	0.2291	0.257383	0.142922	0.21314	0.158612	0.228494	0.256832	5
loc100485638.L	0.209315	0.331814	0.181258	0.18937	0.0882426	0.211694	0.325521	0.182792	0.188216	0.0917758	2
loc100485638.S	0.298889	0.270717	0.184778	0.161339	0.0842776	0.276218	0.271364	0.189227	0.168996	0.0941951	1
loc100487455.L	0.292059	0.278095	0.18528	0.158388	0.0861773	0.289938	0.277846	0.183312	0.159568	0.0893368	1
loc100487455.S	0.272704	0.285388	0.187338	0.16409	0.090479	0.271565	0.284766	0.186509	0.164943	0.0922165	2
loc101730247.1	0.0533974	0.0706897	0.07282	0.211819	0.591274	0.0567867	0.0729928	0.0755592	0.211791	0.582871	4
loc101730247.L	0.13906	0.21668	0.191157	0.25536	0.197743	0.139974	0.217722	0.190326	0.253854	0.198123	5
loc101732597.L	0.137717	0.216744	0.186075	0.259133	0.200331	0.143676	0.215598	0.185293	0.256763	0.198669	5
loc101732597.S	0.112023	0.184944	0.140154	0.234148	0.328731	0.120635	0.183769	0.140525	0.232797	0.322274	3
loc101734319.L	0.203328	0.259879	0.182583	0.219477	0.134734	0.207801	0.251077	0.183679	0.219333	0.13811	2
loc101734319.S	0.304084	0.263704	0.170686	0.148576	0.11295	0.28366	0.262769	0.177155	0.156225	0.120192	1
loc733561.L	0.290568	0.300024	0.187264	0.141749	0.080394	0.289007	0.296316	0.187048	0.143799	0.0838294	2
loc733561.S	0.312407	0.293721	0.180514	0.13621	0.0771477	0.311276	0.291208	0.179296	0.137398	0.080822	1
loc733735.L	0.0599039	0.121149	0.137332	0.323374	0.358241	0.0629574	0.122271	0.138202	0.320845	0.355724	3
loc733735.S	0.206578	0.300278	0.197227	0.188221	0.107696	0.206724	0.299355	0.197296	0.188204	0.108422	2
lrig1.L	0.166534	0.252109	0.171439	0.229133	0.180785	0.170088	0.248716	0.173028	0.226836	0.181332	5
lrig1.S	0.262219	0.278373	0.180088	0.199252	0.0800679	0.254794	0.270307	0.185755	0.200963	0.088181	2
lrp1.L	0.139922	0.227426	0.17608	0.241291	0.215281	0.140075	0.2276	0.176458	0.240652	0.215215	5
lrp1.S	0.0830536	0.135422	0.142936	0.301953	0.336636	0.083767	0.136659	0.143961	0.300253	0.33536	3
lsm1.L	0.298794	0.287047	0.197872	0.139956	0.0763306	0.292876	0.28123	0.198456	0.145171	0.0822681	1
lsm1.S	0.279606	0.286178	0.184762	0.167062	0.082392	0.27153	0.286693	0.186595	0.169674	0.0855084	2
lsm14b.L	0.157328	0.212941	0.176232	0.248117	0.205381	0.158026	0.21299	0.176475	0.24633	0.206179	5
lsm14b.S	0.211103	0.299626	0.199757	0.19251	0.097003	0.210757	0.298918	0.199956	0.192595	0.0977733	2
lurap1.L	0.085911	0.167271	0.150257	0.276094	0.320467	0.0902003	0.167272	0.150594	0.274342	0.317592	3
lurap1.S	0.210975	0.296512	0.216921	0.182908	0.0926834	0.21575	0.29245	0.21519	0.182785	0.0938255	2
magi1.L	0.121576	0.232547	0.18259	0.251358	0.211929	0.124261	0.23172	0.18262	0.250705	0.210695	5
magi1.S	0.0785424	0.15134	0.14035	0.292431	0.337336	0.0831994	0.151898	0.140617	0.289782	0.334503	3
magoh.L	0.295442	0.296111	0.172148	0.153878	0.0824207	0.295168	0.290464	0.173061	0.155743	0.0855647	2
magoh.S	0.322177	0.294985	0.177814	0.130431	0.0745927	0.318823	0.291192	0.179059	0.132718	0.0782082	1
man2a1.L	0.223548	0.292305	0.200504	0.192307	0.0913352	0.221518	0.291516	0.201636	0.192579	0.0927508	2
man2a1.S	0.359912	0.339924	0.153898	0.103305	0.0429611	0.358494	0.33853	0.15451	0.104575	0.0438908	1
map2k1.L	0.371333	0.338506	0.159532	0.0971472	0.0334816	0.368773	0.336134	0.160905	0.0988262	0.0353622	1
map2k1.S	0.269666	0.337352	0.192707	0.145582	0.0546926	0.270974	0.334118	0.192706	0.146457	0.0557464	2
march2.L	0.190061	0.332514	0.212438	0.168889	0.0960978	0.200525	0.32141	0.208918	0.170299	0.0988477	2
march2.S	0.283913	0.265636	0.183784	0.181071	0.085596	0.285781	0.259483	0.184023	0.180793	0.0899201	1
marveld2.L	0.175749	0.248745	0.16684	0.22099	0.187676	0.178825	0.247507	0.166754	0.220009	0.186906	5
marveld2.S	0.198136	0.320261	0.20514	0.191845	0.0846173	0.1972	0.318155	0.206007	0.192306	0.0863318	2
mcts1.L	0.276026	0.308146	0.185639	0.150064	0.0801254	0.276159	0.30483	0.185125	0.150987	0.0828991	2
mcts1.S	0.301241	0.294851	0.181927	0.147563	0.0744183	0.299069	0.293113	0.182186	0.14826	0.0773721	1
me2.L	0.217395	0.349032	0.209521	0.158357	0.0656948	0.222295	0.344091	0.208693	0.158277	0.0666434	2
me2.S	0.175925	0.238277	0.179631	0.216288	0.189879	0.177422	0.237863	0.17986	0.214895	0.18996	5
mff.L	0.132042	0.228995	0.173327	0.259707	0.205929	0.133715	0.228687	0.17465	0.257397	0.205552	5
mff.S	0.252103	0.317425	0.200185	0.155136	0.0751515	0.251439	0.315635	0.200295	0.156048	0.0765835	2
mgarp.L	0.267577	0.294555	0.202357	0.163171	0.0723404	0.267533	0.293265	0.200147	0.164308	0.0747477	2
mgarp.S	0.302266	0.287158	0.19408	0.154129	0.0623662	0.30039	0.286424	0.194579	0.154493	0.0641144	1
mgat4a.L	0.144201	0.24275	0.172856	0.253287	0.186906	0.150537	0.240558	0.173197	0.249934	0.185773	5
mgat4a.S	0.204639	0.296886	0.20537	0.192169	0.100935	0.201612	0.296468	0.206839	0.193072	0.102009	2
MGC75714.L	0.17841	0.281112	0.182814	0.227819	0.129846	0.186064	0.276029	0.182334	0.225633	0.12994	2
MGC75714.S	0.120728	0.235471	0.170012	0.262071	0.211718	0.118687	0.236038	0.172379	0.261022	0.211874	5
MGC76064.L	0.285578	0.279402	0.196414	0.162248	0.076358	0.280028	0.278453	0.198733	0.164204	0.0785817	1
MGC76064.S	0.225166	0.318261	0.209585	0.159192	0.0877956	0.230328	0.313347	0.208002	0.159512	0.0888108	2
mical3.L	0.174983	0.313913	0.209705	0.200747	0.100651	0.177833	0.311676	0.209325	0.20005	0.101116	2
mical3.S	0.0719727	0.107069	0.0949043	0.235072	0.490983	0.0728872	0.109238	0.09705	0.234807	0.486018	3
midn.L	0.196447	0.27747	0.199394	0.203906	0.122782	0.195797	0.276844	0.198896	0.204564	0.123898	2
midn.S	0.171604	0.22244	0.170266	0.216677	0.219013	0.171232	0.222843	0.170654	0.215945	0.219325	5
mief2.L	0.202779	0.255198	0.175717	0.204197	0.162109	0.200366	0.25452	0.17704	0.20451	0.163564	2
mief2.S	0.176716	0.209785	0.160346	0.249425	0.203728	0.174353	0.210528	0.161579	0.249142	0.204398	5
mier1.L	0.218577	0.3036	0.19615	0.191341	0.0903318	0.220145	0.301909	0.196073	0.19118	0.0906933	2
mier1.S	0.100654	0.188582	0.162383	0.278544	0.269837	0.112646	0.187854	0.162476	0.274224	0.262801	3
minos1.L	0.31501	0.26274	0.191707	0.163444	0.0671	0.30769	0.262769	0.190595	0.16707	0.0718752	1
minos1.S	0.284453	0.329213	0.209309	0.117384	0.0596408	0.277554	0.3215	0.207267	0.125192	0.0684875	2
mllt10-like.L	0.122342	0.179636	0.169167	0.281933	0.246922	0.11977	0.181007	0.170431	0.281315	0.247476	3
mllt10-like.S	0.210086	0.317582	0.207516	0.177821	0.0869945	0.211746	0.315745	0.207352	0.177496	0.0876608	2
mmp15.L	0.18917	0.229735	0.184835	0.229722	0.166539	0.187599	0.229029	0.184715	0.230057	0.1686	5
mmp15.S	0.232625	0.302185	0.188433	0.179419	0.0973389	0.234869	0.298402	0.189034	0.179138	0.0985575	2
mob1a.L	0.173121	0.226923	0.181379	0.247637	0.17094	0.172474	0.227344	0.181743	0.246763	0.171677	5
mob1a.S	0.244745	0.326218	0.205606	0.160905	0.0625254	0.241922	0.32525	0.206666	0.162191	0.0639702	2
mob3a.L	0.232636	0.294654	0.195771	0.176631	0.100308	0.232618	0.293075	0.195963	0.176828	0.101515	2
mob3a.S	0.0779458	0.148631	0.149152	0.32833	0.295941	0.0828974	0.150133	0.149243	0.324148	0.293578	3
mob4.L	0.283315	0.309242	0.190206	0.154243	0.0629932	0.285676	0.304677	0.190241	0.154362	0.0650443	2
mob4.S	0.316772	0.312113	0.17095	0.140655	0.0595109	0.313373	0.308514	0.171723	0.142498	0.0638926	1
mpi.L	0.29169	0.273122	0.199196	0.161873	0.0741179	0.284995	0.271562	0.199548	0.164861	0.0790336	1
mpi.S	0.266615	0.308575	0.191781	0.140974	0.0920541	0.266612	0.303069	0.192557	0.142564	0.0951984	2
mpst.L	0.167173	0.240641	0.166378	0.224334	0.201475	0.169385	0.238942	0.166378	0.22399	0.201305	5
mpst.S	0.223455	0.310089	0.189617	0.183258	0.093581	0.216835	0.309497	0.191869	0.183465	0.0983344	2
mpzl1.L	0.263161	0.244516	0.168761	0.161007	0.162555	0.255019	0.245836	0.170637	0.161967	0.166541	1
mpzl1.S	0.264837	0.315991	0.177897	0.165246	0.0760294	0.253528	0.315719	0.180772	0.169779	0.0802024	2
mrps30.L	0.22172	0.316349	0.191862	0.178235	0.0918334	0.218578	0.315447	0.192453	0.179649	0.0938741	2
mrps30.S	0.303473	0.296235	0.175386	0.145764	0.0791424	0.299571	0.295186	0.175821	0.147944	0.081479	1
naa38-like.L	0.228901	0.356025	0.165148	0.169739	0.0801876	0.237279	0.341161	0.166421	0.170997	0.0841415	2
naa38-like.S	0.329924	0.291429	0.179008	0.125747	0.0738911	0.32378	0.288262	0.179897	0.128524	0.0795368	1
naa40.L	0.230658	0.28679	0.188087	0.179405	0.11506	0.230428	0.284831	0.188021	0.179705	0.117015	2
naa40.S	0.309356	0.307595	0.173304	0.141888	0.0678574	0.305632	0.304212	0.173766	0.144043	0.0723476	1
naga.L	0.182918	0.274081	0.222383	0.206522	0.114096	0.191817	0.270074	0.219327	0.204274	0.114507	2
naga.S	0.0541942	0.0804805	0.0906536	0.236239	0.538433	0.0549582	0.0824562	0.0925372	0.23763	0.532418	4
nbeal2.L	0.170797	0.268871	0.178048	0.213373	0.16891	0.169368	0.268751	0.178725	0.213575	0.169581	2
nbeal2.S	0.138963	0.20227	0.153039	0.239064	0.266664	0.141944	0.201448	0.154338	0.237415	0.264855	3
ndufa11.L	0.297479	0.289323	0.193781	0.150465	0.0689517	0.289543	0.288657	0.195157	0.152833	0.0738101	1
ndufa11.S	0.270681	0.348386	0.191293	0.136784	0.0528558	0.259541	0.338791	0.191995	0.144789	0.0648837	2
ndufa5.L	0.257614	0.297727	0.201527	0.157115	0.0860168	0.255721	0.292283	0.200249	0.159859	0.0918888	2
ndufa5.S	0.309911	0.28494	0.169475	0.161524	0.0741493	0.310966	0.280498	0.168843	0.162559	0.0771331	1
ndufb6.L	0.264955	0.331616	0.195817	0.141414	0.0661985	0.261405	0.327694	0.196596	0.143788	0.0705175	2
ndufb6.S	0.298223	0.287051	0.187284	0.155124	0.0723174	0.291068	0.287854	0.187877	0.15762	0.0755806	1
ndufb8.L	0.303026	0.301303	0.181748	0.144832	0.0690911	0.296465	0.300475	0.181331	0.148796	0.0729338	2
ndufb8.S	0.306328	0.301145	0.179075	0.147383	0.066069	0.301957	0.299024	0.178319	0.150889	0.0698106	1
ndufc1.L	0.28107	0.317363	0.194793	0.141109	0.0656657	0.277549	0.315724	0.193797	0.144181	0.0687504	2
ndufc1.S	0.328768	0.292226	0.175692	0.152173	0.051141	0.324848	0.287458	0.175178	0.156104	0.0564124	1
ndufs7.L	0.323846	0.276319	0.19714	0.136656	0.0660392	0.319932	0.273092	0.198387	0.139014	0.0695745	1
ndufs7.S	0.263237	0.320796	0.189106	0.158603	0.0682581	0.263377	0.317722	0.189224	0.15952	0.070157	2
nme2.L	0.299248	0.284931	0.193808	0.146405	0.0756086	0.298324	0.283326	0.191657	0.147859	0.0788342	1
nme2.S	0.263401	0.305298	0.191261	0.158159	0.0818805	0.264271	0.297743	0.19012	0.161288	0.0865783	2
nme7.L	0.192641	0.302372	0.183057	0.203345	0.118585	0.20379	0.292103	0.183418	0.2014	0.119289	2
nme7.S	0.190723	0.237054	0.170649	0.235095	0.166479	0.189041	0.236005	0.173117	0.234698	0.16714	5
nptn.L	0.201007	0.278865	0.194251	0.187386	0.13849	0.201729	0.277177	0.194119	0.187707	0.139268	2
nptn.S	0.144204	0.2304	0.194031	0.24224	0.189125	0.148312	0.229282	0.193539	0.240469	0.188398	5
nrf1.L	0.213384	0.314703	0.203055	0.177865	0.0909927	0.213279	0.313963	0.203323	0.17813	0.091305	2
nrf1.S	0.146777	0.245754	0.181337	0.242808	0.183324	0.15123	0.244764	0.180686	0.240516	0.182805	5
ntng2.L	0.259904	0.331935	0.192714	0.152705	0.0627414	0.261064	0.32912	0.192968	0.153036	0.0638122	2
ntng2.S	0.161847	0.238711	0.181351	0.231551	0.186539	0.164785	0.23839	0.180463	0.22965	0.186712	5
nudcd3.L	0.329913	0.32464	0.184005	0.125933	0.0355081	0.320234	0.318172	0.187658	0.131232	0.0427041	1
nudcd3.S	0.205506	0.296223	0.207794	0.186735	0.103741	0.206043	0.293517	0.207814	0.186856	0.10577	2
nxn.L	0.228771	0.307575	0.189629	0.174842	0.0991823	0.226971	0.305529	0.189007	0.177116	0.101377	2
nxn.S	0.157521	0.217742	0.180281	0.241903	0.202553	0.158959	0.217174	0.180936	0.240729	0.202203	5
oser1.L	0.32263	0.3076	0.184641	0.139487	0.0456422	0.312577	0.305837	0.188667	0.142545	0.0503745	1
oser1.S	0.299173	0.345621	0.184925	0.125686	0.0445946	0.298982	0.343769	0.184774	0.126747	0.0457281	2
otud6b.L	0.271585	0.271336	0.183985	0.174163	0.0989305	0.270516	0.270026	0.184242	0.174992	0.100224	1
otud6b.S	0.206017	0.294834	0.202974	0.200901	0.0952733	0.204258	0.291706	0.204186	0.20228	0.0975709	2
p4ha1-like.1.L	0.189845	0.301481	0.191639	0.201056	0.115978	0.191519	0.299348	0.191118	0.200953	0.117062	2
p4ha1-like.1.S	0.251817	0.244854	0.189316	0.197412	0.116602	0.25479	0.242452	0.187569	0.196093	0.119097	1
pafah1b3.L	0.276681	0.271263	0.185519	0.171422	0.0951159	0.271803	0.268931	0.186175	0.173528	0.0995639	1
pafah1b3.S	0.264372	0.293917	0.191801	0.165181	0.0847291	0.262011	0.292264	0.192382	0.166264	0.0870791	2
papola.L	0.0935105	0.156127	0.157752	0.292006	0.300605	0.094059	0.156927	0.158445	0.291164	0.299405	3
papola.S	0.203678	0.307588	0.207908	0.18381	0.0970167	0.204468	0.306069	0.208087	0.183793	0.097584	2
pbx1.L	0.116338	0.18767	0.161952	0.251631	0.28241	0.117816	0.188566	0.16282	0.250772	0.280026	3
pbx1.S	0.164598	0.226537	0.160917	0.243777	0.204172	0.164928	0.22582	0.162468	0.242451	0.204333	5
pc.L	0.140137	0.214876	0.175899	0.24204	0.227048	0.141435	0.214689	0.176325	0.240706	0.226845	5
pc.S	0.223383	0.316264	0.204993	0.172911	0.0824487	0.222501	0.31476	0.206102	0.173113	0.0835245	2
pdia5.L	0.20824	0.294668	0.203622	0.195938	0.0975318	0.205224	0.294148	0.204969	0.196865	0.0987939	2
pdia5.S	0.153396	0.253649	0.190177	0.245968	0.15681	0.154693	0.251695	0.189986	0.245688	0.157938	5
phb2.L	0.264065	0.304894	0.185183	0.159674	0.0861842	0.260358	0.301674	0.185049	0.162986	0.0899323	2
phb2.S	0.293873	0.293553	0.184804	0.147246	0.0805239	0.293086	0.292442	0.183823	0.147446	0.0832024	1
pld1.L	0.158878	0.229886	0.191063	0.231077	0.189096	0.153147	0.231048	0.19307	0.232123	0.190611	5
pld1.S	0.193169	0.294246	0.233396	0.185131	0.0940589	0.194973	0.290703	0.232194	0.185961	0.0961688	2
plekha3.L	0.220721	0.300938	0.194701	0.184073	0.0995675	0.21731	0.298232	0.196901	0.185545	0.102013	2
plekha3.S	0.114849	0.17069	0.159726	0.296418	0.258316	0.116766	0.171363	0.162787	0.292697	0.256388	3
plk3.L	0.0671961	0.132397	0.161362	0.321622	0.317423	0.0676762	0.133744	0.161813	0.318887	0.31788	3
plk3.S	0.229905	0.282097	0.194489	0.188737	0.104772	0.229686	0.281162	0.194515	0.188447	0.106191	2
pop7.L	0.25381	0.286298	0.197824	0.171488	0.090581	0.255472	0.283432	0.194937	0.171817	0.0943423	2
pop7.S	0.302324	0.270936	0.193563	0.148128	0.0850487	0.303896	0.265848	0.188524	0.151394	0.0903385	1
pphln1.L	0.149408	0.24249	0.171719	0.240368	0.196015	0.152915	0.241293	0.171874	0.239118	0.194799	5
pphln1.S	0.227695	0.308022	0.207241	0.16684	0.090203	0.228858	0.305594	0.207099	0.167251	0.0911978	2
ppp1ca.L	0.279043	0.303889	0.189592	0.147056	0.0804192	0.27843	0.302208	0.189438	0.147469	0.0824552	2
ppp1ca.S	0.333303	0.30568	0.176796	0.123889	0.0603326	0.33156	0.303786	0.175861	0.125421	0.0633723	1
ppp1r3b.L	0.153206	0.20416	0.167665	0.244204	0.230765	0.15418	0.204123	0.167439	0.243227	0.231031	5
ppp1r3b.S	0.207666	0.274006	0.182064	0.204837	0.131427	0.206377	0.274013	0.18251	0.205069	0.132032	2
ppp1r3c.2.L	0.300198	0.280053	0.186702	0.143624	0.0894234	0.295743	0.276327	0.186251	0.146748	0.0949297	1
ppp1r3c.2.S	0.285339	0.293792	0.188537	0.152486	0.0798464	0.283804	0.290924	0.18821	0.153929	0.0831323	2
pqlc1.1.L	0.345013	0.317412	0.166119	0.12472	0.0467362	0.340008	0.312412	0.168883	0.12809	0.0506071	1
pqlc1.1.S	0.272756	0.290361	0.190343	0.161674	0.0848663	0.271261	0.288544	0.189912	0.162952	0.0873295	2
prkag1.L	0.413224	0.305379	0.150503	0.0883455	0.0425486	0.401142	0.305027	0.153398	0.0931721	0.047261	1
prkag1.S	0.240428	0.314544	0.185002	0.154321	0.105705	0.242192	0.306639	0.185093	0.157144	0.108933	2
prpsap2.L	0.220275	0.308737	0.197282	0.184088	0.0896181	0.218143	0.308082	0.198136	0.184593	0.0910467	2
prpsap2.S	0.0921781	0.135765	0.141467	0.287327	0.343263	0.0965677	0.137181	0.142277	0.284111	0.339863	3
prrg4.L	0.378935	0.336364	0.163349	0.0956865	0.0256652	0.376423	0.334758	0.164328	0.0974567	0.0270343	1
prrg4.S	0.199853	0.278367	0.195967	0.204051	0.121763	0.200149	0.277742	0.195896	0.203855	0.122358	2
psap.L	0.23931	0.334085	0.196343	0.161024	0.0692366	0.240677	0.330558	0.196451	0.161867	0.070447	2
psap.S	0.391651	0.314975	0.146925	0.10159	0.0448582	0.389647	0.313312	0.147761	0.103125	0.0461544	1
psenen.L	0.276429	0.28559	0.190989	0.149136	0.0978561	0.264799	0.2853	0.190762	0.154298	0.104841	2
psenen.S	0.289982	0.202992	0.174381	0.202794	0.12985	0.268404	0.209077	0.18003	0.205657	0.136832	1
psma6.L	0.326419	0.294968	0.182506	0.132941	0.0631664	0.321392	0.292118	0.183772	0.135636	0.0670819	1
psma6.S	0.24292	0.32009	0.198379	0.151334	0.087278	0.245752	0.315731	0.197528	0.152341	0.0886485	2
psmb4.L	0.262005	0.301727	0.196308	0.154335	0.0856249	0.262278	0.297488	0.195841	0.156085	0.0883078	2
psmb4.S	0.30659	0.289839	0.180897	0.148676	0.0739973	0.302884	0.287238	0.181047	0.1511	0.0777304	1
ptbp3.L	0.281028	0.263454	0.190212	0.174737	0.090569	0.270775	0.263379	0.192587	0.178237	0.0950223	1
ptbp3.S	0.264236	0.309575	0.158098	0.176876	0.0912138	0.257984	0.306867	0.160287	0.17953	0.0953323	2
pttg1ip.2.L	0.168442	0.198439	0.168037	0.257536	0.207545	0.163215	0.199131	0.171062	0.258268	0.208324	5
pttg1ip.2.S	0.225354	0.307634	0.177592	0.19374	0.0956802	0.231229	0.299605	0.177368	0.193732	0.0980653	2
r3hdm2.L	0.107115	0.174153	0.150748	0.265571	0.302413	0.108512	0.174392	0.15142	0.264393	0.301282	3
r3hdm2.S	0.184137	0.268911	0.197279	0.213495	0.136178	0.181603	0.269335	0.197914	0.214101	0.137047	2
rab20.L	0.315493	0.292823	0.197245	0.136608	0.0578309	0.303429	0.291901	0.199576	0.14173	0.0633627	1
rab20.S	0.242349	0.302211	0.21305	0.176329	0.066061	0.236878	0.301948	0.213317	0.178512	0.0693452	2
ralgds.L	0.12468	0.206779	0.162034	0.275793	0.230714	0.127228	0.207394	0.162489	0.273124	0.229764	3
ralgds.S	0.193566	0.290332	0.201207	0.209373	0.105522	0.1928	0.289604	0.201701	0.208982	0.106913	2
raph1.L	0.155659	0.236079	0.158039	0.247415	0.202808	0.155968	0.235959	0.159239	0.246165	0.202669	5
raph1.S	0.0719956	0.127392	0.145857	0.27862	0.376136	0.0714375	0.129257	0.147309	0.27784	0.374156	3
raver1.L	0.136121	0.183935	0.145165	0.244927	0.289851	0.137171	0.185184	0.146037	0.242867	0.28874	3
raver1.S	0.29902	0.313771	0.179773	0.140205	0.0672301	0.297826	0.312047	0.179953	0.141292	0.0688824	2
rbm6.L	0.205756	0.29446	0.209366	0.200392	0.0900259	0.20758	0.291515	0.209632	0.200165	0.0911071	2
rbm6.S	0.293828	0.290325	0.184513	0.163925	0.0674081	0.292388	0.290299	0.184107	0.164356	0.0688498	1
rbpms2.L	0.176819	0.253357	0.182035	0.213964	0.173825	0.179384	0.252234	0.181781	0.213497	0.173103	2
rbpms2.S	0.131898	0.199841	0.176893	0.248415	0.242952	0.130973	0.200023	0.177406	0.248885	0.242713	5
rdh10.L	0.155108	0.187496	0.164167	0.245178	0.248051	0.153661	0.190547	0.165482	0.24219	0.24812	5
rdh10.S	0.140236	0.181636	0.165782	0.258142	0.254205	0.140188	0.183434	0.166317	0.255485	0.254576	3
ric1.L	0.115902	0.186092	0.180017	0.29417	0.223819	0.11721	0.186667	0.180395	0.292049	0.223679	3
ric1.S	0.162661	0.264932	0.190127	0.218523	0.163757	0.164371	0.263847	0.19025	0.217947	0.163585	2
rnf103.L	0.0598717	0.118651	0.126424	0.26188	0.433173	0.0623843	0.120678	0.127491	0.260208	0.429239	3
rnf103.S	0.23501	0.297118	0.197158	0.176376	0.0943382	0.232649	0.296064	0.197532	0.177536	0.0962191	2
rnf111.L	0.152947	0.26588	0.20311	0.219306	0.158757	0.157986	0.263856	0.20192	0.217845	0.158393	2
rnf111.S	0.163047	0.254583	0.18264	0.222184	0.177546	0.161625	0.253996	0.183556	0.222493	0.17833	5
rnf144b.L	0.217968	0.304927	0.199321	0.193118	0.0846663	0.220977	0.299956	0.200257	0.191917	0.0868939	2
rnf144b.S	0.323463	0.258403	0.179803	0.165421	0.0729095	0.315298	0.256525	0.180472	0.168807	0.0788985	1
rnf168.L	0.200223	0.320577	0.194172	0.19919	0.0858376	0.20325	0.317116	0.194071	0.198832	0.0867309	2
rnf168.S	0.133023	0.169307	0.14187	0.263359	0.292442	0.140047	0.170618	0.144026	0.257822	0.287487	3
rogdi.L	0.196688	0.259059	0.172802	0.200602	0.17085	0.193318	0.25952	0.173873	0.200759	0.17253	2
rogdi.S	0.176465	0.236507	0.183497	0.204886	0.198645	0.172544	0.235953	0.184355	0.205969	0.201179	5
rpl14.L	0.297577	0.264283	0.193193	0.153875	0.0910716	0.290798	0.264359	0.195212	0.155803	0.0938281	1
rpl14.S	0.282547	0.298305	0.180322	0.160793	0.0780331	0.2787	0.296782	0.181852	0.162527	0.0801392	2
rpl35.L	0.292639	0.288225	0.183738	0.161603	0.073796	0.290326	0.28785	0.184454	0.161783	0.0755866	1
rpl35.S	0.286529	0.289087	0.19	0.15924	0.0751442	0.285218	0.288722	0.189652	0.15924	0.0771682	2
rpl36.L	0.26638	0.298938	0.191376	0.156593	0.0867142	0.265265	0.294545	0.192724	0.15876	0.0887045	2
rpl36.S	0.321571	0.29523	0.175558	0.149042	0.0585985	0.318948	0.294004	0.174836	0.150059	0.0621533	1
rpl38.L	0.288242	0.287825	0.192241	0.161403	0.0702887	0.287924	0.285255	0.191704	0.161578	0.073538	1
rpl38.S	0.263191	0.300187	0.183717	0.169191	0.0837143	0.263015	0.297949	0.183128	0.169371	0.0865361	2
rpl8.L	0.301899	0.28914	0.187289	0.147396	0.0742767	0.2996	0.288481	0.186493	0.148447	0.0769792	1
rpl8.S	0.280721	0.292945	0.195447	0.154191	0.0766962	0.279325	0.291619	0.19472	0.155243	0.0790923	2
rps15.L	0.290844	0.296498	0.195537	0.150866	0.0662556	0.290428	0.293904	0.195347	0.150562	0.0697595	2
rps15.S	0.314309	0.285561	0.192999	0.147833	0.0592974	0.312458	0.284907	0.191663	0.149311	0.0616611	1
rps19.L	0.323265	0.271681	0.195656	0.146284	0.0631144	0.315443	0.271178	0.195359	0.15033	0.0676895	1
rps19.S	0.278816	0.311418	0.18498	0.157546	0.0672396	0.278502	0.309887	0.184741	0.157878	0.0689916	2
rps21.L	0.233711	0.287635	0.213689	0.183101	0.0818642	0.225548	0.286383	0.213938	0.1863	0.0878301	2
rps21.S	0.306416	0.280283	0.182751	0.155988	0.074562	0.303266	0.280381	0.182289	0.156341	0.0777227	1
rps26.L	0.303816	0.290192	0.193052	0.144293	0.0686465	0.299645	0.288854	0.192176	0.146939	0.0723861	1
rps26.S	0.289364	0.298956	0.195545	0.150516	0.0656182	0.287683	0.296321	0.195405	0.151944	0.0686469	2
rragc.L	0.200499	0.32227	0.204721	0.173404	0.0991058	0.205235	0.318516	0.203834	0.173083	0.0993313	2
rragc.S	0.127055	0.176849	0.168263	0.280226	0.247607	0.124794	0.177783	0.169133	0.280133	0.248157	3
rtn3.L	0.0882089	0.132138	0.151149	0.281006	0.347498	0.092076	0.132838	0.151985	0.278093	0.345008	3
rtn3.S	0.0190497	0.0331374	0.0489214	0.165923	0.732969	0.0294077	0.0371138	0.0523759	0.165984	0.715118	4
sbf2.L	0.240982	0.312007	0.201865	0.158055	0.0870922	0.23975	0.311063	0.201945	0.158831	0.0884105	2
sbf2.S	0.134165	0.207393	0.165484	0.24524	0.247718	0.134058	0.208046	0.166364	0.244188	0.247344	5
scarb1.L	0.133236	0.20237	0.205771	0.258513	0.200109	0.134769	0.202358	0.205565	0.256916	0.200392	5
scarb1.S	0.198633	0.316551	0.199783	0.186216	0.0988161	0.201838	0.313194	0.199994	0.185436	0.0995382	2
sdf2l1.L	0.203136	0.283003	0.194412	0.202083	0.117365	0.205406	0.280604	0.194345	0.202036	0.117609	2
sdf2l1.S	0.116946	0.186337	0.163424	0.262316	0.270978	0.120515	0.1866	0.163304	0.26034	0.269241	3
sec22a.L	0.299009	0.295713	0.188003	0.141976	0.0752984	0.297354	0.293585	0.18697	0.143432	0.0786597	1
sec22a.S	0.237894	0.300214	0.185622	0.180554	0.095715	0.23855	0.297705	0.185566	0.180985	0.0971938	2
sec61g.L	0.337933	0.289766	0.174575	0.134205	0.0635207	0.330995	0.28323	0.17527	0.139327	0.0711788	1
sec61g.S	0.297323	0.313298	0.191835	0.138504	0.0590404	0.295169	0.306001	0.190357	0.141803	0.0666694	2
sema3a.L	0.13132	0.261925	0.200501	0.240377	0.165876	0.140666	0.257819	0.199074	0.2375	0.164941	5
sema3a.S	0.219806	0.306089	0.203496	0.176737	0.0938715	0.223816	0.301067	0.203033	0.177183	0.0949005	2
senp1.L	0.235628	0.306602	0.206881	0.172251	0.0786379	0.236223	0.305408	0.206482	0.172703	0.0791835	2
senp1.S	0.0866727	0.199706	0.179972	0.300294	0.233354	0.0901774	0.199495	0.179635	0.298474	0.232219	3
sesn2.L	0.184915	0.226345	0.159527	0.218646	0.210567	0.18511	0.225174	0.160238	0.217361	0.212117	5
sesn2.S	0.24327	0.285791	0.193001	0.171527	0.106411	0.24316	0.284672	0.191316	0.172257	0.108596	2
shfm1.L	0.27125	0.305628	0.199189	0.150301	0.0736317	0.274354	0.294784	0.198005	0.153755	0.0791023	2
shfm1.S	0.327012	0.284889	0.172647	0.142392	0.07306	0.321116	0.282117	0.171479	0.145859	0.0794287	1
slc13a4.L	0.41786	0.303984	0.133252	0.0944213	0.0504815	0.411808	0.303668	0.135619	0.0962195	0.0526853	1
slc13a4.S	0.227674	0.303859	0.19949	0.181656	0.0873215	0.228212	0.302708	0.198615	0.181746	0.0887185	2
slc15a4.L	0.171538	0.214757	0.187846	0.248581	0.177279	0.171352	0.214985	0.187215	0.247424	0.179025	5
slc15a4.S	0.226535	0.296048	0.20472	0.18311	0.0895876	0.224418	0.295813	0.20491	0.183823	0.0910371	2
slc17a5.L	0.243556	0.301783	0.199399	0.173983	0.0812795	0.245065	0.299157	0.198127	0.17471	0.0829412	2
slc17a5.S	0.151268	0.216008	0.17205	0.244358	0.216317	0.150188	0.21542	0.173779	0.243619	0.216994	5
slc30a6.L	0.280716	0.265536	0.180749	0.178482	0.0945167	0.27624	0.263561	0.182977	0.179297	0.0979252	1
slc30a6.S	0.234215	0.319874	0.198641	0.168755	0.0785154	0.235375	0.317432	0.198104	0.169411	0.0796781	2
slc48a1.L	0.366535	0.343864	0.158969	0.0934569	0.0371756	0.362908	0.339472	0.161004	0.096832	0.0397847	1
slc48a1.S	0.234161	0.30015	0.190601	0.176852	0.0982356	0.232192	0.297978	0.190943	0.177643	0.101244	2
slc6a9.L	0.191131	0.320405	0.219874	0.181074	0.0875159	0.201098	0.312824	0.215177	0.180358	0.0905424	2
slc6a9.S	0.178717	0.221964	0.190281	0.249458	0.159579	0.171278	0.223737	0.192333	0.250606	0.162046	5
smad7.L	0.109445	0.189639	0.185042	0.289957	0.225917	0.110438	0.190554	0.185083	0.288216	0.225709	3
smad7.S	0.202081	0.334748	0.200169	0.186404	0.0765986	0.203119	0.332256	0.200619	0.186262	0.0777449	2
smco4.L	0.281623	0.277524	0.175678	0.17158	0.0935948	0.277662	0.275128	0.176847	0.173826	0.0965373	1
smco4.S	0.226272	0.292879	0.180637	0.191153	0.109059	0.227982	0.285618	0.181914	0.19265	0.111835	2
smdt1.L	0.282632	0.307058	0.20066	0.137859	0.0717906	0.273929	0.302224	0.202292	0.142724	0.0788299	2
smdt1.S	0.295493	0.287423	0.206744	0.147512	0.0628285	0.293963	0.284039	0.20472	0.149998	0.0672806	1
smtn.L	0.356408	0.337959	0.156296	0.105168	0.044169	0.355864	0.336004	0.157038	0.106219	0.0448741	1
smtn.S	0.353937	0.369646	0.16058	0.0861691	0.0296682	0.352612	0.366388	0.161833	0.0882969	0.0308694	2
snph.L	0.225812	0.314038	0.184705	0.177714	0.0977314	0.22002	0.313902	0.186394	0.17938	0.100305	2
snph.S	0.362937	0.351594	0.167943	0.0888119	0.0287146	0.361738	0.349369	0.168579	0.0904048	0.0299081	1
snrpf.L	0.296989	0.268171	0.202632	0.148958	0.0832501	0.289039	0.267048	0.201363	0.153934	0.0886168	1
snrpf.S	0.274338	0.274108	0.213058	0.162549	0.0759481	0.270508	0.27122	0.213394	0.164406	0.0804714	2
snrpg.L	0.218045	0.309518	0.195524	0.185033	0.0918813	0.217242	0.307143	0.195995	0.185353	0.0942668	2
snrpg.S	0.340417	0.302149	0.182611	0.115063	0.0597609	0.336058	0.299366	0.182305	0.117865	0.0644054	1
snx24.L	0.231193	0.318931	0.210862	0.160707	0.0783068	0.234889	0.309546	0.210199	0.162539	0.0828265	2
snx24.S	0.298142	0.273603	0.206606	0.142265	0.0793841	0.291017	0.267396	0.209027	0.147386	0.0851748	1
soat1.L	0.160221	0.30375	0.18711	0.208955	0.139964	0.171123	0.296393	0.185565	0.206852	0.140067	2
soat1.S	0.0812984	0.109467	0.120865	0.297524	0.390845	0.0806033	0.111402	0.122425	0.297015	0.388554	3
sod1.L	0.298558	0.290908	0.192036	0.143243	0.0752549	0.2962	0.290105	0.189744	0.144328	0.0796226	1
sod1.S	0.26054	0.314989	0.190346	0.156366	0.0777598	0.259807	0.312709	0.190009	0.156808	0.0806672	2
soga1.L	0.151381	0.278255	0.22427	0.24962	0.0964737	0.151324	0.277756	0.224458	0.249393	0.0970683	2
soga1.S	0.140558	0.25604	0.238418	0.265275	0.0997092	0.139651	0.256156	0.238791	0.264924	0.100477	5
sorbs1-like.L	0.133297	0.225377	0.15969	0.239982	0.241655	0.139141	0.224746	0.160407	0.237295	0.238411	5
sorbs1-like.S	0.191645	0.297496	0.197727	0.194947	0.118185	0.192634	0.293471	0.197604	0.194838	0.121452	2
sord.L	0.181872	0.310988	0.208845	0.201023	0.0972722	0.194376	0.302013	0.205048	0.198786	0.0997773	2
sord.S	0.363111	0.251125	0.172717	0.170201	0.0428458	0.337344	0.251127	0.181237	0.176129	0.0541627	1
spag9-like.1.L	0.0701159	0.159516	0.169031	0.310537	0.2908	0.0722155	0.160517	0.16974	0.308011	0.289517	3
spag9-like.1.S	0.189186	0.31096	0.20649	0.193441	0.0999225	0.188842	0.310255	0.206696	0.193649	0.100559	2
spcs1.L	0.320441	0.271334	0.169181	0.163532	0.0755125	0.313702	0.271085	0.170505	0.165381	0.0793276	1
spcs1.S	0.272733	0.291419	0.197971	0.153764	0.0841132	0.273266	0.288206	0.19339	0.155743	0.0893943	2
spdl1.L	0.154229	0.252558	0.18842	0.226795	0.177999	0.159845	0.249618	0.187735	0.226055	0.176746	5
spdl1.S	0.201521	0.310319	0.20128	0.182313	0.104568	0.203351	0.308104	0.201334	0.182288	0.104924	2
sptssa.L	0.213842	0.282148	0.197476	0.199718	0.106816	0.210611	0.280746	0.197777	0.200655	0.110212	2
sptssa.S	0.117482	0.164738	0.155403	0.252247	0.310131	0.130877	0.16731	0.153991	0.244914	0.302908	3
srsf12.L	0.334231	0.329856	0.176201	0.11339	0.0463215	0.333213	0.326908	0.176035	0.115373	0.048471	1
srsf12.S	0.232198	0.324914	0.188164	0.175421	0.0793024	0.231204	0.323099	0.188646	0.175583	0.0814677	2
ssbp1.L	0.317008	0.287661	0.189274	0.140461	0.0655951	0.306946	0.283791	0.191595	0.145542	0.0721259	1
ssbp1.S	0.233566	0.300296	0.191719	0.179412	0.095007	0.236229	0.293274	0.191576	0.179697	0.0992247	2
ssr1.L	0.391201	0.33904	0.147543	0.0905506	0.0316657	0.39099	0.336424	0.148358	0.0916119	0.0326163	1
ssr1.S	0.21027	0.275518	0.195804	0.195783	0.122625	0.211761	0.274405	0.195461	0.194822	0.123552	2
ssr4.L	0.28294	0.267117	0.173588	0.16923	0.107125	0.281932	0.264772	0.173402	0.170206	0.109688	1
ssr4.S	0.264107	0.264422	0.178942	0.179057	0.113472	0.263886	0.262389	0.179093	0.178954	0.115678	2
stard3.L	0.122141	0.181113	0.192206	0.296891	0.207649	0.123268	0.181512	0.19126	0.295765	0.208194	3
stard3.S	0.117441	0.2334	0.208723	0.270514	0.169922	0.120612	0.232428	0.208225	0.268318	0.170417	5
stk17a.L	0.208111	0.321993	0.207178	0.178174	0.0845436	0.210973	0.319935	0.206622	0.177857	0.0846134	2
stk17a.S	0.16199	0.246426	0.184358	0.231895	0.175331	0.162091	0.245875	0.184656	0.231883	0.175495	5
stk38l.L	0.21897	0.305207	0.200467	0.17425	0.101106	0.220771	0.301138	0.200444	0.174802	0.102845	2
stk38l.S	0.105573	0.179117	0.168138	0.239483	0.307688	0.115544	0.179438	0.167624	0.235789	0.301605	3
sub1.L	0.151394	0.232095	0.184166	0.239252	0.193092	0.155114	0.23099	0.183633	0.23795	0.192314	5
sub1.S	0.218052	0.316839	0.196998	0.183525	0.0845865	0.22307	0.312724	0.196248	0.183238	0.08472	2
sufu.L	0.239663	0.296721	0.194407	0.176556	0.0926537	0.238385	0.295339	0.194124	0.177321	0.0948307	2
sufu.S	0.149476	0.210655	0.177527	0.263694	0.198647	0.14693	0.212565	0.178371	0.262672	0.199462	5
sumo2.L	0.298232	0.295433	0.183591	0.15051	0.0722348	0.29627	0.293005	0.183186	0.151536	0.0760024	1
sumo2.S	0.238776	0.30559	0.204718	0.176665	0.0742503	0.238797	0.304482	0.203968	0.177204	0.0755501	2
supt4h1.L	0.232357	0.312784	0.193802	0.176401	0.0846561	0.235597	0.308042	0.193012	0.176175	0.0871724	2
supt4h1.S	0.304477	0.270275	0.181654	0.159291	0.0843033	0.299884	0.268602	0.181612	0.160616	0.0892859	1
syngr1.L	0.20943	0.262379	0.178174	0.191898	0.158119	0.217267	0.254952	0.17654	0.191926	0.159315	2
syngr1.S	0.267025	0.25769	0.191694	0.168931	0.11466	0.262467	0.257379	0.192235	0.170318	0.117601	1
sypl1.L	0.198629	0.228936	0.171647	0.206174	0.194614	0.193792	0.228551	0.173393	0.207703	0.19656	5
sypl1.S	0.242645	0.31612	0.187771	0.17155	0.0819138	0.247445	0.311048	0.186636	0.171273	0.0835987	2
tanc2.L	0.161064	0.256221	0.183614	0.223133	0.175968	0.159223	0.256309	0.184382	0.223458	0.176628	5
tanc2.S	0.179446	0.290927	0.192983	0.201144	0.1355	0.180022	0.28996	0.193207	0.200972	0.13584	2
tbc1d14-like.L	0.291194	0.328042	0.19195	0.134995	0.0538195	0.290539	0.326346	0.192277	0.136032	0.0548059	2
tbc1d14-like.S	0.128495	0.210637	0.174841	0.257552	0.228475	0.129291	0.210426	0.175144	0.256854	0.228286	5
tbpl1.L	0.242041	0.318276	0.20319	0.161436	0.0750563	0.243906	0.314246	0.202636	0.162179	0.0770331	2
tbpl1.S	0.313288	0.291822	0.197151	0.131415	0.0663241	0.305937	0.285933	0.192053	0.13988	0.0761969	1
tgif2.L	0.235554	0.311432	0.200179	0.178555	0.0742793	0.235644	0.310696	0.200027	0.178685	0.074948	2
tgif2.S	0.369963	0.328823	0.153897	0.10391	0.043408	0.369908	0.327422	0.154309	0.104483	0.0438784	1
timm8b.L	0.237445	0.314447	0.188908	0.184121	0.0750783	0.236768	0.310812	0.189165	0.184831	0.0784241	2
timm8b.S	0.231284	0.211941	0.163044	0.188986	0.204745	0.219594	0.213071	0.165877	0.192947	0.208511	5
tmcc1.L	0.141146	0.240856	0.186602	0.241162	0.190234	0.139107	0.241638	0.187414	0.240989	0.190852	5
tmcc1.S	0.220597	0.304046	0.191667	0.187892	0.0957977	0.219706	0.303191	0.191902	0.188568	0.0966335	2
tmem147.L	0.295513	0.269842	0.184595	0.15871	0.0913392	0.291733	0.268064	0.18477	0.160541	0.0948937	1
tmem147.S	0.278386	0.287092	0.193481	0.1503	0.0907408	0.274392	0.28608	0.192586	0.151885	0.0950569	2
tmem164.L	0.362895	0.343295	0.158032	0.101198	0.0345804	0.360358	0.341744	0.158767	0.10309	0.0360411	1
tmem164.S	0.225676	0.310302	0.195112	0.186485	0.0824244	0.222767	0.309339	0.195483	0.187423	0.0849876	2
tmem178.2.L	0.24563	0.287429	0.200516	0.171306	0.0951197	0.243207	0.28755	0.200383	0.171906	0.096954	2
tmem178.2.S	0.29867	0.282002	0.19118	0.151547	0.0766007	0.295248	0.280533	0.191691	0.153478	0.0790487	1
tmem203.L	0.23761	0.283179	0.208388	0.161644	0.10918	0.23481	0.279718	0.206612	0.164561	0.114299	2
tmem203.S	0.295756	0.287615	0.180139	0.158865	0.0776247	0.291529	0.285561	0.180949	0.161204	0.0807568	1
tmem50a.L	0.237812	0.277718	0.199415	0.183388	0.101668	0.239766	0.27374	0.198541	0.183451	0.104501	2
tmem50a.S	0.172577	0.234656	0.184183	0.226944	0.18164	0.177795	0.232244	0.183009	0.224498	0.182454	5
tmem59.L	0.162171	0.225709	0.174447	0.231944	0.205728	0.170012	0.223822	0.172879	0.229232	0.204055	5
tmem59.S	0.15238	0.27704	0.184329	0.22796	0.158291	0.160933	0.27017	0.185386	0.224576	0.158935	2
tmem62.L	0.272694	0.310105	0.188767	0.153771	0.0746625	0.268408	0.308464	0.190278	0.154975	0.0778748	2
tmem62.S	0.349971	0.322275	0.164091	0.120163	0.0434997	0.341543	0.323989	0.16627	0.122534	0.0456643	1
tob2.L	0.0707056	0.136608	0.163794	0.313413	0.315479	0.0733519	0.137404	0.16384	0.311924	0.31348	3
tob2.S	0.186349	0.296841	0.21552	0.188249	0.11304	0.194221	0.290756	0.213721	0.187627	0.113674	2
tom1l2.L	0.188886	0.313239	0.191403	0.196288	0.110183	0.193829	0.307619	0.191555	0.194465	0.112532	2
tom1l2.S	0.109443	0.143709	0.109842	0.194441	0.442565	0.108255	0.146741	0.113878	0.194394	0.436733	3
tpgs1.L	0.160888	0.227902	0.203115	0.229166	0.17893	0.162965	0.226605	0.203005	0.228272	0.179153	5
tpgs1.S	0.214434	0.291448	0.183894	0.193159	0.117065	0.211223	0.289946	0.18424	0.194892	0.119699	2
trak1.L	0.103512	0.163474	0.142519	0.247802	0.342692	0.109375	0.16452	0.143126	0.245814	0.337165	3
trak1.S	0.128621	0.208761	0.161581	0.261071	0.239966	0.128324	0.209113	0.16263	0.260166	0.239767	5
tspan1.L	0.241605	0.282393	0.194269	0.185811	0.0959219	0.241845	0.280959	0.19397	0.185661	0.0975646	2
tspan1.S	0.140215	0.188736	0.172341	0.272019	0.22669	0.140946	0.18942	0.172062	0.269939	0.227633	5
tspan3.L	0.317427	0.300055	0.179449	0.138909	0.0641597	0.315408	0.300079	0.179435	0.139789	0.0652881	1
tspan3.S	0.247853	0.304769	0.195405	0.16874	0.0832326	0.24689	0.302629	0.195799	0.169779	0.0849037	2
ttk.L	0.135256	0.207172	0.178956	0.257304	0.221312	0.136654	0.207359	0.179299	0.255908	0.22078	5
ttk.S	0.195047	0.321108	0.202784	0.189459	0.0916026	0.200323	0.317281	0.20179	0.188697	0.0919088	2
txndc12.L	0.146033	0.197411	0.166037	0.261336	0.229182	0.146408	0.197976	0.166387	0.259959	0.229269	5
txndc12.S	0.218355	0.299735	0.205701	0.176298	0.0999109	0.227146	0.293169	0.204123	0.174816	0.100746	2
ube2l3.L	0.213482	0.269324	0.182265	0.203251	0.131678	0.209057	0.269621	0.183798	0.204554	0.132971	2
ube2l3.S	0.143496	0.244143	0.182397	0.230238	0.199725	0.146356	0.241726	0.183037	0.229468	0.199413	5
ube2z.L	0.133932	0.155975	0.147287	0.265879	0.296927	0.129961	0.157951	0.149051	0.265308	0.297729	3
ube2z.S	0.235339	0.316284	0.203198	0.166704	0.0784746	0.23364	0.315204	0.203342	0.167874	0.079939	2
ube3a.L	0.194744	0.28334	0.190776	0.212126	0.119014	0.19851	0.279277	0.19096	0.21136	0.119893	2
ube3a.S	0.112906	0.194002	0.167417	0.291334	0.234342	0.113963	0.193971	0.168113	0.291161	0.232792	3
usmg5.L	0.302919	0.299969	0.180607	0.155714	0.060791	0.298648	0.295537	0.180538	0.159601	0.0656761	1
usmg5.S	0.263307	0.333323	0.1818	0.149817	0.0717524	0.258721	0.331699	0.182407	0.151809	0.0753644	2
vamp7.L	0.14323	0.235926	0.191587	0.257063	0.172193	0.14882	0.234455	0.190805	0.255097	0.170823	5
vamp7.S	0.235816	0.304623	0.187364	0.182284	0.0899125	0.230903	0.303723	0.189541	0.184067	0.0917657	2
wars2.L	0.245016	0.294238	0.191271	0.172947	0.0965287	0.241825	0.292249	0.191614	0.174439	0.0998733	2
wars2.S	0.277751	0.267536	0.185877	0.165377	0.10346	0.272984	0.268786	0.184707	0.166692	0.106831	1
wasl.L	0.188507	0.295422	0.219931	0.19649	0.0996501	0.192207	0.293484	0.2182	0.19598	0.100129	2
wasl.S	0.100763	0.183457	0.180111	0.274885	0.260783	0.101202	0.183664	0.180973	0.273604	0.260557	3
wwtr1.L	0.190231	0.265992	0.17924	0.198376	0.166161	0.192911	0.262331	0.180026	0.198357	0.166375	2
wwtr1.S	0.162849	0.222145	0.186343	0.193492	0.235171	0.168358	0.220948	0.185396	0.192118	0.233181	5
Xetrov90021434m.L	0.322608	0.303411	0.185739	0.125856	0.0623855	0.317599	0.299977	0.18398	0.130811	0.0676328	1
Xetrov90021434m.S	0.306549	0.307024	0.167959	0.145283	0.0731856	0.303157	0.298027	0.170179	0.1492	0.0794364	2
Xetrov90022661m.L	0.225927	0.299534	0.191039	0.181964	0.101536	0.226578	0.297867	0.191487	0.181893	0.102176	2
Xetrov90022661m.S	0.116915	0.203873	0.173031	0.25724	0.248941	0.122155	0.203967	0.17379	0.253245	0.246842	3
Xetrov90029512m.L	0.277199	0.293295	0.193099	0.152234	0.0841734	0.27687	0.292924	0.190802	0.152421	0.0869821	2
Xetrov90029512m.S	0.315593	0.262972	0.18946	0.153289	0.0786855	0.310397	0.262366	0.186872	0.157311	0.083055	1
yap1.L	0.366876	0.3372	0.159697	0.0994809	0.0367466	0.365516	0.336556	0.160379	0.100221	0.0373282	1
yap1.S	0.284286	0.337461	0.181513	0.141736	0.0550044	0.28511	0.335467	0.18165	0.142184	0.0555878	2
ywhab.L	0.165401	0.21859	0.178666	0.24664	0.190703	0.167095	0.21808	0.178981	0.24589	0.189953	5
ywhab.S	0.225242	0.299552	0.185903	0.191367	0.0979362	0.226697	0.297423	0.185856	0.191611	0.0984134	2
zbtb16.L	0.156979	0.247494	0.181277	0.249868	0.164383	0.165682	0.243863	0.180939	0.245241	0.164275	5
zbtb16.S	0.223272	0.312308	0.193311	0.18738	0.0837297	0.225409	0.308923	0.193369	0.187139	0.0851592	2
zfand3.L	0.115938	0.188039	0.174139	0.276881	0.245003	0.116032	0.188066	0.175159	0.27587	0.244872	3
zfand3.S	0.159615	0.245559	0.191844	0.224863	0.17812	0.160596	0.244872	0.192023	0.224526	0.177984	5
zfpm1.L	0.17991	0.30158	0.203042	0.200225	0.115243	0.183781	0.299818	0.201775	0.199329	0.115297	2
zfpm1.S	0.152502	0.26029	0.186467	0.23087	0.169871	0.153741	0.259943	0.186356	0.230014	0.169946	5
zfyve28-like.1.L	0.0294792	0.0541638	0.0678018	0.245861	0.602694	0.03566	0.0591293	0.0719557	0.244179	0.589076	4
zfyve28-like.1.S	0.228273	0.314835	0.184175	0.182654	0.0900636	0.227205	0.313717	0.184934	0.182969	0.091175	2
znf362.L	0.100145	0.205374	0.195075	0.242609	0.256796	0.103265	0.20614	0.194718	0.240481	0.255395	5
znf362.S	0.235529	0.289233	0.197289	0.185053	0.092896	0.230899	0.289888	0.198177	0.186191	0.0948448	2
znf507.L	0.213544	0.315401	0.195417	0.189604	0.0860348	0.211937	0.313789	0.196516	0.190441	0.0873171	2
znf507.S	0.139578	0.231807	0.189435	0.247714	0.191467	0.144602	0.230388	0.188988	0.245847	0.190175	5
znhit1.L	0.263637	0.298031	0.195864	0.166259	0.0762092	0.262778	0.296524	0.193946	0.167211	0.079541	2
znhit1.S	0.283603	0.25757	0.200594	0.169723	0.0885096	0.272878	0.258442	0.20141	0.172273	0.0949982	1
