# Supplementary material for: Asymmetric distribution of biomolecules of maternal origin in the Xenopus laevis egg and their impact on the developmental plan
Source: Sci Rep. 2018 May 29;8:8315. doi: 10.1038/s41598-018-26592-1 (PMC5974320; doi:10.1038/s41598-018-26592-1)
Supplement: Supplementary file 3 — Supplement dataset 3 [file 41598_2018_26592_MOESM3_ESM.xlsx]

## Sheet: Legend
1 - animal
2 - even
3 - vegetal
4 - other

## Sheet: stage_1_profil
Protein IDs	Protein symbol	1A	1B	1C	1D	2A	2B	2C	2D	3A	3B	3C	3D	GROUP
gnl|Xelaev18036689m|PAC4GC:7356585|	a2m.S	0.259401	0.17805	0.224546	0.338003	0.17595	0.215974	0.273026	0.33505	#DIV/0!	#DIV/0!	#DIV/0!	#DIV/0!	3
gnl|Xelaev18013592m|PAC4GC:7354097|	aaas.L	0.253779	0.238625	0.232379	0.275217	0.245384	0.282433	0.254169	0.218014	0.247926	0.239699	0.25715	0.255225	2
gnl|Xelaev18037555m|PAC4GC:7356812|;gnl|Xelaev18035729m|PAC4GC:7368476|	aadacl4.S;aadacl4.L;	0.251591	0.24666	0.254523	0.247226	0.255577	0.285355	0.243319	0.215749	0.242311	0.251681	0.246725	0.259284	2
gnl|Xelaev18018542m|PAC4GC:7342188|;gnl|Xelaev18020352m|PAC4GC:7348747|	aak1.L;aak1.S;	0.225996	0.216407	0.238629	0.318968	0.241069	0.281597	0.224425	0.25291	#DIV/0!	#DIV/0!	#DIV/0!	#DIV/0!	4
gnl|Xelaev18017664m|PAC4GC:7342179|	aass.L	0.244397	0.301779	0.234058	0.219766	0.253193	0.269185	0.253845	0.223777	0.250039	0.264993	0.260224	0.224745	2
gnl|Xelaev18045117m|PAC4GC:7360149|	abat.L	0.251397	0.286926	0.268761	0.192916	0.233829	0.265883	0.242711	0.257576	0.233551	0.318712	0.24408	0.203657	2
gnl|Xelaev18047474m|PAC4GC:7337806|	abat.S	0.253204	0.300503	0.280323	0.16597	0.239589	0.229731	0.230816	0.299864	0.247352	0.250661	0.23032	0.271667	2
gnl|Xelaev18045407m|PAC4GC:7359774|	abca3-like.L	0.310353	0.263645	0.205981	0.220021	0.294968	0.256864	0.263535	0.184633	#DIV/0!	#DIV/0!	#DIV/0!	#DIV/0!	1
gnl|Xelaev18047681m|PAC4GC:7339250|	abca3-like.S	0.342908	0.244919	0.178287	0.233886	0.285851	0.249032	0.241601	0.223516	#DIV/0!	#DIV/0!	#DIV/0!	#DIV/0!	1
gnl|Xelaev18044492m|PAC4GC:7359521|	abcb6.L	0.253356	0.23621	0.244732	0.265701	0.229598	0.254174	0.267408	0.24882	0.169631	0.462242	0.178648	0.189479	2
gnl|Xelaev18025379m|PAC4GC:7365079|	abcd3.S	0.242129	0.268543	0.236463	0.252865	0.208086	0.246851	0.256125	0.288938	0.254858	0.272999	0.225921	0.246223	2
gnl|Xelaev18009261m|PAC4GC:7335050|;gnl|Xelaev18005530m|PAC4GC:7330521|	abce1.S;abce1.L;	0.31452	0.191285	0.220388	0.273807	0.257416	0.246401	0.245387	0.250796	0.2681	0.215776	0.248092	0.268032	2
gnl|Xelaev18039228m|PAC4GC:7347767|	abcf1-like.L	0.23822	0.236188	0.270387	0.255205	0.259243	0.240652	0.226055	0.27405	0.253664	0.274037	0.243153	0.229147	2
gnl|Xelaev18026585m|PAC4GC:7328806|	abhd12.L	0.244432	0.247878	0.210346	0.297344	0.258497	0.272399	0.274474	0.19463	#DIV/0!	#DIV/0!	#DIV/0!	#DIV/0!	4
gnl|Xelaev18039208m|PAC4GC:7346246|	abhd16a.L	0.250982	0.269052	0.247004	0.232963	0.257715	0.270491	0.228963	0.242832	0.199656	0.414094	0.213851	0.172399	2
gnl|Xelaev18042467m|PAC4GC:7341041|	abhd16a.S	0.228576	0.23002	0.218809	0.322595	0.216039	0.271045	0.280824	0.232091	#DIV/0!	#DIV/0!	#DIV/0!	#DIV/0!	3
gnl|Xelaev18006886m|PAC4GC:7329851|	abhd17b.L	0.298419	0.194802	0.17818	0.328599	0.267523	0.250476	0.288716	0.193285	0.309009	0.236226	0.207276	0.247489	4
gnl|Xelaev18010108m|PAC4GC:7335566|	abhd17b.S	0.262746	0.246272	0.190872	0.300109	0.261247	0.249468	0.288294	0.200991	0.279408	0.209363	0.269062	0.242167	2
gnl|Xelaev18047340m|PAC4GC:7339549|;gnl|Xelaev18044900m|PAC4GC:7359174|	abi2.S;abi2.L;	0.207345	0.267302	0.243855	0.281499	0.182625	0.261919	0.304678	0.250778	#DIV/0!	#DIV/0!	#DIV/0!	#DIV/0!	3
gnl|Xelaev18030627m|PAC4GC:7324932|	acaa1.L	0.305251	0.230306	0.231212	0.23323	0.246948	0.259298	0.247772	0.245982	0.253234	0.22685	0.254179	0.265737	2
gnl|Xelaev18008452m|PAC4GC:7331882|	acaa2.L	0.290977	0.309978	0.230821	0.168224	0.24602	0.291015	0.25121	0.211756	0.263705	0.283669	0.250918	0.201709	2
gnl|Xelaev18011100m|PAC4GC:7336733|	acaa2.S	0.33913	0.276384	0.2022	0.182286	0.304832	0.245445	0.252111	0.197613	0.291483	0.273684	0.227247	0.207586	1
gnl|Xelaev18007852m|PAC4GC:7329844|	acad10.L	0.246193	0.291433	0.256103	0.206271	0.242105	0.275563	0.247066	0.235266	0.209447	0.455732	0.16476	0.170062	2
gnl|Xelaev18031139m|PAC4GC:7325961|	acad11.L	0.184597	0.271916	0.331393	0.212094	0.210253	0.230502	0.201962	0.357284	#DIV/0!	#DIV/0!	#DIV/0!	#DIV/0!	3
gnl|Xelaev18035227m|PAC4GC:7366868|	acad8.L	0.231042	0.277876	0.247657	0.243425	0.23238	0.272947	0.259556	0.235117	0.236385	0.245606	0.261785	0.256224	2
gnl|Xelaev18044870m|PAC4GC:7358614|	acadl.L	0.251852	0.351369	0.226451	0.170328	0.255429	0.286688	0.243091	0.214791	0.252303	0.288251	0.269928	0.189517	2
gnl|Xelaev18022931m|PAC4GC:7361548|	acadm.L	0.267974	0.293592	0.254769	0.183665	0.265248	0.273948	0.238541	0.222263	0.263301	0.266437	0.269826	0.200436	2
gnl|Xelaev18025076m|PAC4GC:7365683|	acadm.S	0.276046	0.236339	0.306702	0.180913	0.214389	0.188683	0.242521	0.354407	#DIV/0!	#DIV/0!	#DIV/0!	#DIV/0!	4
gnl|Xelaev18007570m|PAC4GC:7332634|	acads.L	0.229445	0.330927	0.252319	0.187309	0.246332	0.287227	0.231768	0.234673	0.249623	0.321825	0.235372	0.193181	2
gnl|Xelaev18034544m|PAC4GC:7367628|	acadsb.L	0.298467	0.277172	0.210012	0.21435	0.281443	0.266016	0.238683	0.213858	0.304645	0.237293	0.23287	0.225192	1
gnl|Xelaev18003300m|PAC4GC:7321830|	acat1.1	0.245469	0.357375	0.24499	0.152166	0.246005	0.285659	0.241205	0.227131	0.248617	0.292575	0.264956	0.193852	2
gnl|Xelaev18016290m|PAC4GC:7352712|	acat1.S	0.27489	0.337962	0.227736	0.159411	0.236638	0.297866	0.237487	0.228009	0.279744	0.307561	0.236819	0.175875	2
gnl|Xelaev18026690m|PAC4GC:7327715|	acat2.L	0.254868	0.255935	0.200171	0.289027	0.262829	0.241033	0.288398	0.207741	0.211724	0.308977	0.215185	0.264113	2
gnl|Xelaev18028948m|PAC4GC:7322543|	acat2.S	0.264701	0.23794	0.237939	0.25942	0.287092	0.245506	0.213206	0.254196	0.28119	0.232483	0.20211	0.284217	2
gnl|Xelaev18030758m|PAC4GC:7325921|	acbd5.L	0.231262	0.179976	0.214084	0.374679	0.202925	0.266803	0.251881	0.278391	#DIV/0!	#DIV/0!	#DIV/0!	#DIV/0!	3
gnl|Xelaev18006711m|PAC4GC:7330250|	aco1.L	0.418698	0.2905	0.122291	0.168511	0.287092	0.288646	0.276937	0.147325	0.269356	0.270425	0.220658	0.239561	1
gnl|Xelaev18023641m|PAC4GC:7361661|	aco2.L	0.233591	0.324162	0.282388	0.159859	0.234737	0.301524	0.240003	0.223736	0.25378	0.278184	0.265959	0.202077	2
gnl|Xelaev18025669m|PAC4GC:7365214|	aco2.S	0.240595	0.31144	0.251926	0.196038	0.22215	0.296775	0.252054	0.229021	0.247251	0.275605	0.264534	0.212611	2
gnl|Xelaev18033514m|PAC4GC:7334295|	acot13.S	0.292627	0.234716	0.240566	0.232091	0.24398	0.251622	0.259739	0.24466	0.26077	0.231568	0.264676	0.242986	2
gnl|Xelaev18041089m|PAC4GC:7340318|	acot2.S	0.262921	0.298061	0.198156	0.240862	0.267908	0.266574	0.248041	0.217477	0.263697	0.246803	0.270418	0.219082	2
gnl|Xelaev18024071m|PAC4GC:7362697|	acox2.L	0.274256	0.198712	0.255136	0.271896	0.226665	0.235202	0.260129	0.278004	0.290973	0.224946	0.250495	0.233586	4
gnl|Xelaev18026559m|PAC4GC:7327498|	acoxl.L	0.338517	0.224542	0.210993	0.225948	0.281909	0.262716	0.229797	0.225578	0.263095	0.281817	0.23378	0.221308	1
gnl|Xelaev18027789m|PAC4GC:7328247|	acsl4.L	0.185749	0.211367	0.175613	0.427271	0.182502	0.216114	0.313893	0.287492	#DIV/0!	#DIV/0!	#DIV/0!	#DIV/0!	3
gnl|Xelaev18029864m|PAC4GC:7322622|	acsl4.S	0.227408	0.2175	0.259461	0.295631	0.249198	0.241095	0.27059	0.239117	0.308776	0.255233	0.270454	0.165536	4
gnl|Xelaev18041013m|PAC4GC:7340770|;gnl|Xelaev18039999m|PAC4GC:7345656|;gnl|Xelaev18036758m|PAC4GC:7357033|;gnl|Xelaev18034370m|PAC4GC:7366823|;gnl|Xelaev18029136m|PAC4GC:7323061|;gnl|Xelaev18026959m|PAC4GC:7326795|;gnl|Xelaev18010376m|PAC4GC:7336514|;gnl|Xelaev18007437m|PAC4GC:7329657|;gnl|Xelaev18024220m|PAC4GC:7365824|;gnl|Xelaev18022225m|PAC4GC:7363954|	actc1.S;actc1.L;acta2.S;acta2.L;Xelaev18029136m;Xelaev18026959m;MGC75582.S;MGC75582.L;act3.L	0.174425	0.220727	0.260105	0.344743	0.215184	0.284563	0.289152	0.211101	0.177439	0.235016	0.292638	0.294907	3
gnl|Xelaev18041034m|PAC4GC:7341468|;gnl|Xelaev18039961m|PAC4GC:7346494|;gnl|Xelaev18024172m|PAC4GC:7364389|	actn1.S;actn1.L;actn3.S	0.199157	0.218697	0.29402	0.288126	0.211288	0.287447	0.23626	0.265006	0.209349	0.294388	0.250415	0.245849	2
gnl|Xelaev18039391m|PAC4GC:7346538|;gnl|Xelaev18026642m|PAC4GC:7327267|;gnl|Xelaev18028913m|PAC4GC:7324267|	actn4.L;Xelaev18026642m;Xelaev18028913m	0.18476	0.215191	0.302968	0.297081	0.196282	0.27653	0.246371	0.280817	0.229034	0.304411	0.235474	0.231081	3
gnl|Xelaev18042575m|PAC4GC:7341196|	actn4.S	0.262534	0.22026	0.249565	0.267641	0.226069	0.291476	0.262422	0.220033	#DIV/0!	#DIV/0!	#DIV/0!	#DIV/0!	2
gnl|Xelaev18041117m|PAC4GC:7340179|;gnl|Xelaev18039823m|PAC4GC:7347872|	actr10.S;actr10.L;	0.253585	0.178998	0.235334	0.332083	0.259489	0.215807	0.230815	0.293889	#DIV/0!	#DIV/0!	#DIV/0!	#DIV/0!	4
gnl|Xelaev18034641m|PAC4GC:7366717|;gnl|Xelaev18036929m|PAC4GC:7357316|	actr1a.L;actr1a.S;	0.245103	0.241155	0.216433	0.297309	0.239132	0.268036	0.255538	0.237295	0.235877	0.220362	0.248776	0.294985	3
gnl|Xelaev18028500m|PAC4GC:7323441|;gnl|Xelaev18026491m|PAC4GC:7328962|	actr2.S;actr2.L;	0.254678	0.250528	0.271959	0.222836	0.237576	0.231586	0.24202	0.288819	0.257195	0.305803	0.194033	0.242968	2
gnl|Xelaev18044311m|PAC4GC:7358726|;gnl|Xelaev18046895m|PAC4GC:7338195|	actr3.L;actr3.S;	0.216071	0.203355	0.247549	0.333026	0.238934	0.243538	0.251472	0.266057	0.217265	0.238015	0.250592	0.294128	3
gnl|Xelaev18025806m|PAC4GC:7365392|	acy1.1.S	0.328279	0.231484	0.207214	0.233023	0.281009	0.289956	0.285957	0.143078	#DIV/0!	#DIV/0!	#DIV/0!	#DIV/0!	4
gnl|Xelaev18018164m|PAC4GC:7344538|	adam10.L	0.197436	0.245546	0.262218	0.294799	0.193626	0.231392	0.262788	0.312194	#DIV/0!	#DIV/0!	#DIV/0!	#DIV/0!	3
gnl|Xelaev18020677m|PAC4GC:7349888|	adam10.S	0.195167	0.245143	0.249882	0.309808	0.229919	0.238966	0.242961	0.288153	#DIV/0!	#DIV/0!	#DIV/0!	#DIV/0!	3
gnl|Xelaev18006317m|PAC4GC:7330983|;gnl|Xelaev18009844m|PAC4GC:7336426|	adamts10-like.L;adamts10-like.S;	0.21912	0.189613	0.285679	0.305588	0.218681	0.203413	0.223315	0.354591	#DIV/0!	#DIV/0!	#DIV/0!	#DIV/0!	3
gnl|Xelaev18019776m|PAC4GC:7350311|	adck2.S	0.258368	0.286452	0.20419	0.25099	0.274571	0.244404	0.25568	0.225346	#DIV/0!	#DIV/0!	#DIV/0!	#DIV/0!	2
gnl|Xelaev18039316m|PAC4GC:7345981|	adck4-like.L	0.233563	0.233664	0.265845	0.266927	0.219526	0.269184	0.250244	0.261045	0.236191	0.343294	0.207848	0.212667	2
gnl|Xelaev18006488m|PAC4GC:7329334|;gnl|Xelaev18005741m|PAC4GC:7331220|;gnl|Xelaev18009963m|PAC4GC:7335486|	adh6.L;adh1b.L;adh6.S	0.23067	0.187195	0.238001	0.344134	0.205854	0.209089	0.267041	0.318015	0.226001	0.217564	0.233409	0.323026	3
gnl|Xelaev18000572m|PAC4GC:7345258|	adk.1	0.19583	0.252339	0.320541	0.23129	0.230291	0.336614	0.219105	0.213991	0.204181	0.301664	0.256755	0.2374	2
gnl|Xelaev18012020m|PAC4GC:7355613|;gnl|Xelaev18015139m|PAC4GC:7352718|	adprhl2.L;adprhl2.S;	0.221397	0.1988	0.286584	0.293219	0.264608	0.21747	0.226465	0.291457	0.245301	0.34064	0.236226	0.177834	2
gnl|Xelaev18044156m|PAC4GC:7360791|	adprm.L	0.362663	0.268078	0.168463	0.200796	0.184653	0.402256	0.272926	0.140165	0.231288	0.261158	0.25384	0.253714	2
gnl|Xelaev18043520m|PAC4GC:7358718|	adrm1.L	0.202907	0.253817	0.203512	0.339764	0.258011	0.257863	0.256204	0.227922	0.239219	0.137029	0.320633	0.303119	3
gnl|Xelaev18046232m|PAC4GC:7338077|	adrm1.S	0.231792	0.244004	0.218433	0.30577	0.249825	0.276352	0.276354	0.197469	#DIV/0!	#DIV/0!	#DIV/0!	#DIV/0!	4
gnl|Xelaev18023676m|PAC4GC:7362611|	adsl.L	0.217419	0.225907	0.270578	0.286096	0.227602	0.269068	0.254568	0.248762	0.202454	0.254456	0.270455	0.272635	3
gnl|Xelaev18026919m|PAC4GC:7328104|	adss.L	0.247797	0.22309	0.236462	0.29265	0.236499	0.251693	0.263661	0.248147	0.228307	0.24933	0.242318	0.280045	2
gnl|Xelaev18004721m|PAC4GC:7361443|	afg3l1p.1	0.223637	0.335961	0.261868	0.178535	0.257108	0.300804	0.216001	0.226087	0.261982	0.318387	0.239444	0.180188	2
gnl|Xelaev18024887m|PAC4GC:7364501|	afg3l1p.S	0.253736	0.33429	0.220136	0.191839	0.27556	0.295075	0.231486	0.197879	0.273203	0.277684	0.24226	0.206852	2
gnl|Xelaev18031826m|PAC4GC:7325105|	afg3l2.L	0.244606	0.336073	0.226179	0.193142	0.275259	0.285863	0.230281	0.208597	0.242055	0.312767	0.254018	0.19116	2
gnl|Xelaev18005393m|PAC4GC:7329303|	aga.L	0.228775	0.225043	0.292795	0.253387	0.227727	0.274716	0.259149	0.238407	#DIV/0!	#DIV/0!	#DIV/0!	#DIV/0!	4
gnl|Xelaev18029947m|PAC4GC:7323568|	agfg1.S	0.209579	0.221227	0.290408	0.278786	0.206858	0.273031	0.244164	0.275946	#DIV/0!	#DIV/0!	#DIV/0!	#DIV/0!	3
gnl|Xelaev18019794m|PAC4GC:7349066|;gnl|Xelaev18002461m|PAC4GC:7324509|	agk.S;agk.1;	0.199069	0.318343	0.271802	0.210787	0.272935	0.255216	0.224739	0.24711	0.253075	0.295674	0.25681	0.194441	2
gnl|Xelaev18023410m|PAC4GC:7362029|	agl.L	0.218614	0.235434	0.256961	0.288992	0.205574	0.262	0.253644	0.278783	0.205088	0.249118	0.224262	0.321532	3
gnl|Xelaev18025457m|PAC4GC:7364363|	agl.S	0.281784	0.20276	0.213181	0.302275	0.294629	0.218669	0.259019	0.227683	0.183345	0.403115	0.17773	0.235811	4
gnl|Xelaev18042435m|PAC4GC:7341498|	agpat1.S	0.228016	0.250927	0.310968	0.210089	0.289235	0.232887	0.204616	0.273262	#DIV/0!	#DIV/0!	#DIV/0!	#DIV/0!	4
gnl|Xelaev18029514m|PAC4GC:7323638|;gnl|Xelaev18027337m|PAC4GC:7326940|	agpat5.S;agpat5.L;	0.291315	0.181272	0.234868	0.292545	0.272446	0.175797	0.295031	0.256727	#DIV/0!	#DIV/0!	#DIV/0!	#DIV/0!	4
gnl|Xelaev18012766m|PAC4GC:7353810|;gnl|Xelaev18015368m|PAC4GC:7352143|	agpat9.L;agpat9.S;	0.259839	0.245251	0.25644	0.23847	0.20162	0.203755	0.235827	0.358798	0.264544	0.225341	0.237357	0.272759	2
gnl|Xelaev18044727m|PAC4GC:7359125|	agps.L	0.22099	0.203047	0.28921	0.286752	0.251336	0.215942	0.214236	0.318486	#DIV/0!	#DIV/0!	#DIV/0!	#DIV/0!	3
gnl|Xelaev18047192m|PAC4GC:7338368|	agps.S	0.274256	0.212734	0.236134	0.276876	0.25368	0.252095	0.232959	0.261267	0.251691	0.227608	0.25177	0.268931	2
gnl|Xelaev18035208m|PAC4GC:7367521|	agtrap.L	0.213572	0.179557	0.259824	0.347047	0.199147	0.12623	0.260633	0.41399	#DIV/0!	#DIV/0!	#DIV/0!	#DIV/0!	3
gnl|Xelaev18026789m|PAC4GC:7328772|;gnl|Xelaev18029035m|PAC4GC:7324052|	ahctf1.L;ahctf1.S;	0.289299	0.20679	0.246614	0.257296	0.319368	0.239633	0.224415	0.216584	#DIV/0!	#DIV/0!	#DIV/0!	#DIV/0!	4
gnl|Xelaev18046612m|PAC4GC:7337657|	ahcy.S	0.203156	0.211141	0.331088	0.254615	0.233017	0.267369	0.252131	0.247483	0.23339	0.24743	0.260512	0.258668	2
gnl|Xelaev18022246m|PAC4GC:7361668|	ahnak-like.L	0.226429	0.215344	0.251722	0.306506	0.247643	0.260808	0.237637	0.253912	#DIV/0!	#DIV/0!	#DIV/0!	#DIV/0!	4
gnl|Xelaev18039483m|PAC4GC:7346521|;gnl|Xelaev18041358m|PAC4GC:7340382|	ahsa1.L;ahsa1.S;	0.191092	0.229596	0.247456	0.331856	0.182491	0.262679	0.306711	0.248119	#DIV/0!	#DIV/0!	#DIV/0!	#DIV/0!	3
gnl|Xelaev18038546m|PAC4GC:7345732|	aifm1.L	0.262243	0.294603	0.232527	0.210627	0.267694	0.284257	0.235191	0.212859	0.258255	0.259853	0.252884	0.229007	2
gnl|Xelaev18037161m|PAC4GC:7356224|	aifm2.S	0.161777	0.190274	0.25336	0.394588	0.201185	0.248617	0.280838	0.269359	#DIV/0!	#DIV/0!	#DIV/0!	#DIV/0!	3
gnl|Xelaev18005697m|PAC4GC:7330120|	aimp1.L	0.219643	0.198757	0.28355	0.29805	0.274074	0.18858	0.220148	0.317198	#DIV/0!	#DIV/0!	#DIV/0!	#DIV/0!	4
gnl|Xelaev18009395m|PAC4GC:7334799|	aimp1.S	0.211745	0.232519	0.247874	0.307862	0.244689	0.273096	0.242329	0.239887	0.25335	0.228713	0.246337	0.2716	2
gnl|Xelaev18047616m|PAC4GC:7338622|;gnl|Xelaev18045315m|PAC4GC:7360968|	aimp2.S;aimp2.L;	0.213635	0.213159	0.300538	0.272667	0.218783	0.244758	0.247025	0.289435	#DIV/0!	#DIV/0!	#DIV/0!	#DIV/0!	3
gnl|Xelaev18023071m|PAC4GC:7363133|	akr1a1.L	0.214827	0.232374	0.293203	0.259597	0.222762	0.244809	0.260646	0.271783	0.23701	0.228779	0.269133	0.265078	2
gnl|Xelaev18025188m|PAC4GC:7365578|	akr1a1.S	0.185264	0.250411	0.264069	0.300256	0.201847	0.27082	0.270202	0.25713	#DIV/0!	#DIV/0!	#DIV/0!	#DIV/0!	4
gnl|Xelaev18002491m|PAC4GC:7324470|	akr1b1.1	0.248467	0.219262	0.382222	0.150049	0.270369	0.165909	0.221761	0.341961	#DIV/0!	#DIV/0!	#DIV/0!	#DIV/0!	3
gnl|Xelaev18019824m|PAC4GC:7349436|	akr1b1.S	0.203407	0.199004	0.355149	0.24244	0.225246	0.222986	0.240428	0.31134	0.274428	0.25287	0.218435	0.254267	3
gnl|Xelaev18036416m|PAC4GC:7366165|;gnl|Xelaev18037984m|PAC4GC:7356409|	akr7a2.L;akr7a2.S;	0.194265	0.264146	0.28864	0.252949	0.20065	0.322029	0.247402	0.229919	0.217595	0.302886	0.22589	0.253629	2
gnl|Xelaev18042517m|PAC4GC:7340653|;gnl|Xelaev18039294m|PAC4GC:7346495|;gnl|Xelaev18041158m|PAC4GC:7341891|;gnl|Xelaev18039748m|PAC4GC:7348247|	akt2.S;akt2.L;akt1.S;akt1.L;	0.259789	0.189241	0.22474	0.326229	0.198456	0.220414	0.296246	0.284884	0.243862	0.245832	0.273119	0.237187	3
gnl|Xelaev18009507m|PAC4GC:7335084|;gnl|Xelaev18005834m|PAC4GC:7332911|	alb-like.1.S;alb-like.1.L;	0.192017	0.178222	0.278391	0.35137	0.209274	0.190677	0.256444	0.343605	0.201879	0.203707	0.261843	0.332571	3
gnl|Xelaev18005835m|PAC4GC:7331191|	alb-like.2.L	0.207453	0.160263	0.260859	0.371425	0.324715	0.191238	0.162515	0.321532	#DIV/0!	#DIV/0!	#DIV/0!	#DIV/0!	4
gnl|Xelaev18036107m|PAC4GC:7366414|	aldh16a1.L	0.224662	0.243765	0.277558	0.254015	0.208551	0.279764	0.24378	0.267904	0.245296	0.217382	0.260239	0.277083	2
gnl|Xelaev18037826m|PAC4GC:7356656|	aldh16a1.S	0.194627	0.241292	0.278007	0.286074	0.210409	0.278888	0.247875	0.262828	0.24754	0.21751	0.289748	0.245202	2
gnl|Xelaev18034593m|PAC4GC:7368335|	aldh18a1.L	0.244088	0.335106	0.230584	0.190222	0.243949	0.273589	0.244603	0.237858	0.266374	0.325477	0.233246	0.174904	2
gnl|Xelaev18017404m|PAC4GC:7343747|;gnl|Xelaev18021285m|PAC4GC:7349320|	aldh1l2.L;aldh1l2.S;	0.229226	0.301674	0.239341	0.229759	0.201235	0.26347	0.25618	0.279115	#DIV/0!	#DIV/0!	#DIV/0!	#DIV/0!	4
gnl|Xelaev18007851m|PAC4GC:7332771|;gnl|Xelaev18006652m|PAC4GC:7330064|;gnl|Xelaev18018168m|PAC4GC:7343610|	aldh2.L;aldh1b1-like.L;aldh1a2.L	0.258164	0.326761	0.219416	0.195658	0.221927	0.274279	0.276597	0.227197	0.219587	0.269203	0.269796	0.241414	3
gnl|Xelaev18015299m|PAC4GC:7352869|	aldh3a2.S	0.266294	0.270345	0.206069	0.257293	0.279143	0.262508	0.251596	0.206753	0.26085	0.298829	0.227904	0.212417	2
gnl|Xelaev18007472m|PAC4GC:7330039|	aldh3b1-like.1.L	0.164995	0.138205	0.52783	0.168969	0.372104	0.187088	0.274172	0.166636	#DIV/0!	#DIV/0!	#DIV/0!	#DIV/0!	4
gnl|Xelaev18019682m|PAC4GC:7343169|	aldh3b1-like.2.L	0.213336	0.167886	0.231151	0.387627	0.185577	0.21557	0.26038	0.338472	0.231873	0.246749	0.233448	0.287931	3
gnl|Xelaev18039438m|PAC4GC:7345637|	aldh6a1.L	0.264449	0.262484	0.253237	0.21983	0.259806	0.233767	0.244697	0.26173	0.248212	0.270009	0.253176	0.228602	2
gnl|Xelaev18041381m|PAC4GC:7341446|	aldh6a1.S	0.239324	0.3064	0.241015	0.213261	0.244028	0.287044	0.237706	0.231222	0.254663	0.275201	0.246462	0.223675	2
gnl|Xelaev18007955m|PAC4GC:7332034|	aldh7a1.L	0.236328	0.287713	0.259374	0.216586	0.226977	0.254831	0.247423	0.270769	0.230219	0.23862	0.268669	0.262492	2
gnl|Xelaev18010738m|PAC4GC:7336017|	aldh7a1.S	0.223779	0.283278	0.278554	0.214388	0.233102	0.268257	0.239587	0.259053	0.228628	0.25661	0.260338	0.254424	2
gnl|Xelaev18025619m|PAC4GC:7364617|	aldh9a1.S	0.226973	0.230512	0.313622	0.228893	0.224316	0.263028	0.228992	0.283663	0.251358	0.237131	0.258145	0.253365	3
gnl|Xelaev18045318m|PAC4GC:7361228|;gnl|Xelaev18047617m|PAC4GC:7339437|	aldob.L;aldob.S;	0.21402	0.225222	0.261705	0.299053	0.220055	0.269255	0.235548	0.275142	0.26817	0.236629	0.242173	0.253027	3
gnl|Xelaev18045106m|PAC4GC:7358905|	alg1.L	0.227499	0.275503	0.247473	0.249524	0.252263	0.270041	0.251588	0.226108	0.265722	0.229483	0.239394	0.265402	2
gnl|Xelaev18029551m|PAC4GC:7324100|	alg3.S	0.271775	0.270408	0.269272	0.188545	0.312628	0.232775	0.232314	0.222282	0.405767	0.240219	0.17948	0.174535	1
gnl|Xelaev18016152m|PAC4GC:7351186|	alg5.S	0.312422	0.273875	0.169162	0.244541	0.274465	0.275607	0.250967	0.198961	0.251546	0.232233	0.26136	0.25486	1
gnl|Xelaev18016359m|PAC4GC:7352871|	alg8.S	0.295924	0.234636	0.221317	0.248123	0.272878	0.270125	0.259653	0.197344	0.238349	0.247067	0.250228	0.264356	2
gnl|Xelaev18002043m|PAC4GC:7322347|;gnl|Xelaev18043750m|PAC4GC:7359247|	alyref.1;alyref.L;	0.249169	0.1958	0.240826	0.314204	0.255498	0.232961	0.229976	0.281566	0.291507	0.252177	0.221089	0.235227	4
gnl|Xelaev18008378m|PAC4GC:7329805|	amacr.L	0.238102	0.269846	0.285724	0.206329	0.223452	0.292186	0.245334	0.239027	0.240904	0.255269	0.264961	0.238866	2
gnl|Xelaev18017497m|PAC4GC:7344298|	amdhd1.L	0.200745	0.212142	0.284778	0.302336	0.221465	0.237248	0.253766	0.287521	0.211	0.218036	0.26501	0.305955	3
gnl|Xelaev18047674m|PAC4GC:7338455|;gnl|Xelaev18045398m|PAC4GC:7360634|	amdhd2.S;amdhd2.L;	0.263865	0.245158	0.221034	0.269943	0.288915	0.248565	0.266121	0.196398	#DIV/0!	#DIV/0!	#DIV/0!	#DIV/0!	4
gnl|Xelaev18022535m|PAC4GC:7361600|	amfr.L	0.251254	0.240417	0.232295	0.276034	0.208152	0.269787	0.24864	0.273421	#DIV/0!	#DIV/0!	#DIV/0!	#DIV/0!	4
gnl|Xelaev18023804m|PAC4GC:7362264|	amt.L	0.265286	0.242885	0.275152	0.216677	0.240019	0.246183	0.250079	0.263719	0.270389	0.258313	0.246865	0.224433	2
gnl|Xelaev18036798m|PAC4GC:7356719|;gnl|Xelaev18034468m|PAC4GC:7367851|	ank3.S;ank3.L;	0.475549	0.222811	0.0887318	0.212908	0.269233	0.352527	0.237442	0.140798	#DIV/0!	#DIV/0!	#DIV/0!	#DIV/0!	4
gnl|Xelaev18021525m|PAC4GC:7349379|;gnl|Xelaev18017113m|PAC4GC:7344081|;gnl|Xelaev18009508m|PAC4GC:7335711|;gnl|Xelaev18005837m|PAC4GC:7329672|	ankhd1.S;ankhd1.L;ankrd17.S;ankrd17.L;	0.229032	0.183017	0.268887	0.319064	0.242181	0.222786	0.306632	0.228401	0.304896	0.218347	0.24548	0.231277	3
gnl|Xelaev18007717m|PAC4GC:7330047|	ankle2-like.L	0.342885	0.217764	0.231775	0.207576	0.392605	0.238264	0.237957	0.131174	#DIV/0!	#DIV/0!	#DIV/0!	#DIV/0!	1
gnl|Xelaev18031104m|PAC4GC:7326178|	ano10.L	0.337923	0.219726	0.193976	0.248375	0.275641	0.239056	0.26711	0.218194	0.397977	0.199828	0.197567	0.204628	1
gnl|Xelaev18006502m|PAC4GC:7331615|;gnl|Xelaev18020413m|PAC4GC:7350025|;gnl|Xelaev18018469m|PAC4GC:7343718|	anp32b.L;anp32a.S;anp32a.L	0.222119	0.337703	0.2145	0.225678	0.235898	0.289888	0.261419	0.212795	0.225655	0.288665	0.233928	0.251753	2
gnl|Xelaev18006314m|PAC4GC:7331866|;gnl|Xelaev18009841m|PAC4GC:7336964|	anp32c.L;anp32c.S;	0.190045	0.336536	0.243478	0.229942	0.229573	0.287011	0.234043	0.249373	0.25225	0.300753	0.216898	0.230099	2
gnl|Xelaev18040411m|PAC4GC:7346761|	anp32e.L	0.255921	0.282075	0.210606	0.251398	0.256604	0.257745	0.263505	0.222145	0.235615	0.24736	0.255667	0.261358	2
gnl|Xelaev18042753m|PAC4GC:7341603|	anp32e.S	0.224726	0.298551	0.241418	0.235305	0.249475	0.282885	0.263136	0.204505	0.22659	0.282324	0.224626	0.266461	2
gnl|Xelaev18006895m|PAC4GC:7329282|;gnl|Xelaev18006013m|PAC4GC:7331786|	anxa1-like.1.L;Xelaev18006013m;	0.26947	0.21483	0.265104	0.250596	0.270493	0.2472	0.243823	0.238484	0.228908	0.2279	0.275852	0.26734	2
gnl|Xelaev18010116m|PAC4GC:7336928|	anxa1-like.1.S	0.269706	0.270875	0.240663	0.218756	0.229217	0.262487	0.257409	0.250887	0.221645	0.223603	0.284031	0.270721	4
gnl|Xelaev18020763m|PAC4GC:7350198|;gnl|Xelaev18018055m|PAC4GC:7343302|	anxa2.S;anxa2.L;	0.386701	0.147792	0.165333	0.300175	0.272908	0.184108	0.313289	0.229694	0.236713	0.310032	0.216581	0.236674	4
gnl|Xelaev18005871m|PAC4GC:7332467|	anxa3.L	0.169734	0.164867	0.2361	0.429299	0.226853	0.242585	0.236578	0.293984	0.229191	0.310935	0.222789	0.237086	3
gnl|Xelaev18009539m|PAC4GC:7336041|	anxa3.S	0.212869	0.153302	0.290541	0.343287	0.229176	0.213549	0.248883	0.308393	0.240158	0.269807	0.252812	0.237224	3
gnl|Xelaev18018541m|PAC4GC:7342505|;gnl|Xelaev18020353m|PAC4GC:7348866|	anxa4.L;anxa4.S;	0.244501	0.266263	0.248578	0.240658	0.232484	0.322537	0.254707	0.190272	0.257747	0.289191	0.247113	0.205949	2
gnl|Xelaev18005622m|PAC4GC:7330904|	anxa5.L	0.174647	0.173418	0.201248	0.450686	0.255056	0.227846	0.254802	0.262295	0.23053	0.254341	0.248787	0.266342	2
gnl|Xelaev18009327m|PAC4GC:7337173|	anxa5.S	0.177389	0.148474	0.221381	0.452756	0.231707	0.221896	0.263296	0.283101	0.236287	0.223689	0.250139	0.289885	3
gnl|Xelaev18004503m|PAC4GC:7322231|	anxa7.1	0.244531	0.190676	0.3051	0.259693	0.26439	0.238486	0.239513	0.257611	0.252395	0.229198	0.260947	0.257461	2
gnl|Xelaev18034806m|PAC4GC:7367943|	anxa7.L	0.240861	0.158163	0.269907	0.331069	0.267921	0.21801	0.254159	0.25991	0.268821	0.336978	0.193036	0.201165	4
gnl|Xelaev18044930m|PAC4GC:7360063|	aox1.L	0.230205	0.231661	0.30121	0.236924	0.218948	0.288724	0.237818	0.25451	0.261775	0.232886	0.253444	0.251895	2
gnl|Xelaev18007420m|PAC4GC:7330008|	ap1b1.L	0.225975	0.191907	0.286018	0.296101	0.212803	0.250656	0.274199	0.262342	0.233891	0.256974	0.242301	0.266834	3
gnl|Xelaev18010365m|PAC4GC:7336896|	ap1b1.S	0.242183	0.307684	0.268977	0.181156	0.298583	0.264893	0.210167	0.226357	0.272757	0.188752	0.32352	0.21497	4
gnl|Xelaev18004715m|PAC4GC:7361450|;gnl|Xelaev18024882m|PAC4GC:7365530|;gnl|Xelaev18007043m|PAC4GC:7332024|	ap1g1-like.1;ap1g1-like.S;ap1g2.L	0.204707	0.221228	0.286314	0.287752	0.221871	0.226349	0.258862	0.292918	0.244056	0.232768	0.268643	0.254533	3
gnl|Xelaev18009734m|PAC4GC:7334850|;gnl|Xelaev18006196m|PAC4GC:7331390|	ap1m1.S;ap1m1.L;	0.278846	0.221356	0.248394	0.251404	0.258504	0.251905	0.254075	0.235516	0.210506	0.230332	0.259429	0.299733	2
gnl|Xelaev18042351m|PAC4GC:7341399|;gnl|Xelaev18039045m|PAC4GC:7347576|	ap2s1.S;ap2s1.L;	0.271323	0.192369	0.202265	0.334043	0.217314	0.25428	0.288441	0.239965	0.238697	0.255295	0.200841	0.305167	3
gnl|Xelaev18009859m|PAC4GC:7334898|;gnl|Xelaev18006342m|PAC4GC:7330317|	ap3d1.S;ap3d1.L;	0.299307	0.212121	0.201892	0.28668	0.272697	0.229241	0.271278	0.226783	#DIV/0!	#DIV/0!	#DIV/0!	#DIV/0!	4
gnl|Xelaev18010762m|PAC4GC:7336403|;gnl|Xelaev18007985m|PAC4GC:7329915|	ap3s1.S;ap3s1.L;	0.232901	0.207388	0.312066	0.247645	0.288979	0.2049	0.263565	0.242556	#DIV/0!	#DIV/0!	#DIV/0!	#DIV/0!	4
gnl|Xelaev18007351m|PAC4GC:7331726|	apex1.L	0.241435	0.20735	0.263361	0.287855	0.202283	0.215226	0.262975	0.319516	0.22054	0.319052	0.188274	0.272134	4
gnl|Xelaev18042790m|PAC4GC:7340016|;gnl|Xelaev18040555m|PAC4GC:7347157|	aph1a.S;aph1a.L;	0.206761	0.163118	0.382842	0.247279	0.288519	0.122785	0.17897	0.409727	#DIV/0!	#DIV/0!	#DIV/0!	#DIV/0!	3
gnl|Xelaev18024539m|PAC4GC:7365564|	api5.S	0.248138	0.255754	0.259799	0.236309	0.231798	0.279411	0.221675	0.267116	0.228244	0.248444	0.255219	0.268094	2
gnl|Xelaev18036473m|PAC4GC:7367974|;gnl|Xelaev18038027m|PAC4GC:7356320|	aplp1.L;aplp1.S;	0.349889	0.21652	0.187589	0.246002	0.280594	0.233911	0.25675	0.228745	0.352316	0.214165	0.183137	0.250381	1
gnl|Xelaev18021193m|PAC4GC:7350267|	apmap-like.S	0.281521	0.286274	0.200484	0.23172	0.263471	0.315322	0.261058	0.16015	0.280097	0.277497	0.226793	0.215613	2
gnl|Xelaev18035462m|PAC4GC:7368088|	apoa1.L	0.243083	0.183264	0.244252	0.3294	0.20469	0.168062	0.227225	0.400023	#DIV/0!	#DIV/0!	#DIV/0!	#DIV/0!	3
gnl|Xelaev18037384m|PAC4GC:7357338|	apoa1.S	0.237236	0.195278	0.300837	0.266649	0.254556	0.164653	0.194683	0.386108	#DIV/0!	#DIV/0!	#DIV/0!	#DIV/0!	3
gnl|Xelaev18040546m|PAC4GC:7346058|	apoa1bp.L	0.264135	0.250325	0.245697	0.239842	0.235432	0.262159	0.275333	0.227076	0.254515	0.223035	0.275155	0.247295	2
gnl|Xelaev18028109m|PAC4GC:7329038|	apob.L	0.268765	0.190381	0.201368	0.339486	0.241801	0.202611	0.253664	0.301924	0.223474	0.266875	0.222529	0.287123	3
gnl|Xelaev18030121m|PAC4GC:7323123|	apob.S	0.223129	0.216089	0.270855	0.289928	0.252899	0.246868	0.254746	0.245487	#DIV/0!	#DIV/0!	#DIV/0!	#DIV/0!	4
gnl|Xelaev18011836m|PAC4GC:7353138|	apoo.L	0.236675	0.298125	0.243456	0.221745	0.242038	0.292181	0.235298	0.230483	0.330271	0.305407	0.207879	0.156444	2
gnl|Xelaev18038919m|PAC4GC:7347924|	apool.L	0.212122	0.325319	0.196653	0.265906	0.293341	0.262422	0.229469	0.214768	0.266813	0.241353	0.245013	0.24682	2
gnl|Xelaev18017406m|PAC4GC:7342961|	appl2.L	0.24153	0.247871	0.219091	0.291508	0.200812	0.270885	0.30379	0.224513	#DIV/0!	#DIV/0!	#DIV/0!	#DIV/0!	4
gnl|Xelaev18003586m|PAC4GC:7345351|	aprt.1	0.281249	0.217496	0.26347	0.237786	0.258645	0.267804	0.216103	0.257448	#DIV/0!	#DIV/0!	#DIV/0!	#DIV/0!	2
gnl|Xelaev18039997m|PAC4GC:7345483|	aqr.L	0.241119	0.228984	0.243781	0.286116	0.241296	0.237171	0.256298	0.265235	#DIV/0!	#DIV/0!	#DIV/0!	#DIV/0!	2
gnl|Xelaev18035401m|PAC4GC:7366539|	arcn1.L	0.232203	0.191143	0.225141	0.351513	0.250427	0.247329	0.245934	0.25631	0.19364	0.260041	0.243879	0.302439	3
gnl|Xelaev18046109m|PAC4GC:7338561|;gnl|Xelaev18043369m|PAC4GC:7361262|;gnl|Xelaev18032767m|PAC4GC:7334668|;gnl|Xelaev18015827m|PAC4GC:7350794|;gnl|Xelaev18013316m|PAC4GC:7354271|;gnl|Xelaev18030581m|PAC4GC:7325596|	arf1.S;arf1.L;arf5.S;arf3.S;arf3.L;arf5.L;	0.220163	0.215569	0.279599	0.284669	0.22677	0.256824	0.254343	0.262063	0.247878	0.237121	0.261428	0.253573	2
gnl|Xelaev18026046m|PAC4GC:7364066|;gnl|Xelaev18004254m|PAC4GC:7339800|	arf4.S;arf4.1;	0.232703	0.217528	0.236889	0.31288	0.261234	0.272375	0.283163	0.183227	0.234871	0.271639	0.252121	0.241369	4
gnl|Xelaev18013983m|PAC4GC:7354406|	arfip2.L	0.20416	0.257479	0.231709	0.306652	0.243669	0.271537	0.231013	0.25378	#DIV/0!	#DIV/0!	#DIV/0!	#DIV/0!	4
gnl|Xelaev18047726m|PAC4GC:7339484|;gnl|Xelaev18045474m|PAC4GC:7359211|	arhgap17-like.S;arhgap17-like.L;	0.21185	0.200667	0.231628	0.355855	0.204485	0.223134	0.284938	0.287443	#DIV/0!	#DIV/0!	#DIV/0!	#DIV/0!	3
gnl|Xelaev18045583m|PAC4GC:7359062|	arhgdig.L	0.233612	0.234829	0.238402	0.293157	0.220525	0.289361	0.269276	0.220838	0.22566	0.238766	0.26162	0.273954	2
gnl|Xelaev18047812m|PAC4GC:7339095|	arhgdig.S	0.220881	0.227504	0.251281	0.300333	0.229867	0.273669	0.270032	0.226432	0.228964	0.228886	0.269469	0.272681	2
gnl|Xelaev18021311m|PAC4GC:7349490|;gnl|Xelaev18017368m|PAC4GC:7342135|	arl1.S;arl1.L;	0.23819	0.190086	0.295923	0.275801	0.223969	0.249945	0.263776	0.262309	0.272518	0.224946	0.325994	0.176542	3
gnl|Xelaev18021041m|PAC4GC:7350194|;gnl|Xelaev18017676m|PAC4GC:7344955|;gnl|Xelaev18002966m|PAC4GC:7369078|;gnl|Xelaev18025841m|PAC4GC:7364461|;gnl|Xelaev18023912m|PAC4GC:7362455|;gnl|Xelaev18014938m|PAC4GC:7351007|	arl10b.S;arl10b.L;arl8a.1;arl8b.S;arl8b.L;arl8a.S;	0.24673	0.223647	0.329443	0.20018	0.246037	0.232819	0.230915	0.290228	0.24309	0.227857	0.3015	0.227552	3
gnl|Xelaev18022145m|PAC4GC:7363428|	arl2.L	0.28587	0.203498	0.210315	0.300318	0.275852	0.26343	0.247127	0.213591	0.240459	0.310896	0.210412	0.238233	4
gnl|Xelaev18036926m|PAC4GC:7357083|;gnl|Xelaev18003901m|PAC4GC:7369108|	arl3.S;arl3.1;	0.225176	0.246511	0.263521	0.264792	0.263543	0.289361	0.228155	0.218941	0.237185	0.272855	0.261008	0.228952	2
gnl|Xelaev18011552m|PAC4GC:7354769|	arl6.L	0.211912	0.241164	0.293007	0.253917	0.189725	0.315023	0.255981	0.239271	#DIV/0!	#DIV/0!	#DIV/0!	#DIV/0!	4
gnl|Xelaev18024107m|PAC4GC:7362147|	arl6ip5.L	0.252619	0.21007	0.346349	0.190962	0.248465	0.28679	0.231486	0.233259	0.19374	0.233818	0.363228	0.209214	3
gnl|Xelaev18006592m|PAC4GC:7331016|	arl9.L	0.193713	0.218907	0.301912	0.285467	0.198618	0.215813	0.24245	0.343119	#DIV/0!	#DIV/0!	#DIV/0!	#DIV/0!	3
gnl|Xelaev18033763m|PAC4GC:7333794|;gnl|Xelaev18032071m|PAC4GC:7325746|	armc1.S;armc1.L;	0.304487	0.252375	0.195176	0.247962	0.270892	0.259368	0.253161	0.216579	#DIV/0!	#DIV/0!	#DIV/0!	#DIV/0!	1
gnl|Xelaev18017780m|PAC4GC:7344350|	armc10-like.L	0.264816	0.282388	0.226587	0.226208	0.281566	0.310793	0.239332	0.168309	#DIV/0!	#DIV/0!	#DIV/0!	#DIV/0!	2
gnl|Xelaev18006629m|PAC4GC:7330425|	armc6.L	0.271724	0.210175	0.19172	0.326381	0.211087	0.21269	0.318649	0.257573	0.325561	0.235825	0.214424	0.22419	3
gnl|Xelaev18047315m|PAC4GC:7338090|;gnl|Xelaev18044876m|PAC4GC:7359519|	armc8.S;armc8.L;	0.226053	0.188222	0.208836	0.376889	0.210385	0.245306	0.255615	0.288695	#DIV/0!	#DIV/0!	#DIV/0!	#DIV/0!	3
gnl|Xelaev18025964m|PAC4GC:7365488|	arpc4.S	0.209762	0.210332	0.302002	0.277904	0.253968	0.225985	0.22839	0.291657	0.258891	0.309194	0.211233	0.220681	4
gnl|Xelaev18023257m|PAC4GC:7361552|;gnl|Xelaev18025332m|PAC4GC:7364855|	arpc5.L;arpc5.S;	0.165299	0.193404	0.349446	0.291851	0.203683	0.256248	0.231461	0.308607	0.259923	0.233237	0.24062	0.26622	3
gnl|Xelaev18038444m|PAC4GC:7346872|	arpc5l.L	0.312707	0.14959	0.241746	0.295957	0.140435	0.251021	0.307921	0.300623	#DIV/0!	#DIV/0!	#DIV/0!	#DIV/0!	4
gnl|Xelaev18018198m|PAC4GC:7344541|	arpp19.L	0.205251	0.218699	0.241288	0.334762	0.230429	0.237758	0.253143	0.27867	#DIV/0!	#DIV/0!	#DIV/0!	#DIV/0!	4
gnl|Xelaev18020638m|PAC4GC:7349297|	arpp19.S	0.213124	0.215801	0.221575	0.349501	0.222532	0.259787	0.260786	0.256895	#DIV/0!	#DIV/0!	#DIV/0!	#DIV/0!	4
gnl|Xelaev18029240m|PAC4GC:7323466|	arsa.S	0.355909	0.182291	0.191209	0.270591	0.305198	0.232691	0.306494	0.155617	0.286076	0.270626	0.224023	0.219275	1
gnl|Xelaev18008192m|PAC4GC:7329986|	arsb.L	0.238847	0.203512	0.31387	0.243772	0.254969	0.225566	0.278704	0.240761	0.20498	0.290381	0.291649	0.21299	3
gnl|Xelaev18003905m|PAC4GC:7369118|	as3mt.1	0.288288	0.219264	0.198312	0.294137	0.380037	0.259255	0.248957	0.111751	0.178731	0.438185	0.210527	0.172556	4
gnl|Xelaev18005330m|PAC4GC:7330318|	asah1.L	0.260908	0.261044	0.180102	0.297946	0.275634	0.260026	0.250156	0.214184	#DIV/0!	#DIV/0!	#DIV/0!	#DIV/0!	4
gnl|Xelaev18010356m|PAC4GC:7334785|	ascc2.S	0.271146	0.260968	0.198993	0.268893	0.259335	0.257698	0.290937	0.19203	#DIV/0!	#DIV/0!	#DIV/0!	#DIV/0!	4
gnl|Xelaev18012760m|PAC4GC:7353386|	asl.L	0.219795	0.286123	0.257256	0.236826	0.228566	0.257493	0.24954	0.2644	0.229675	0.224399	0.286091	0.259835	2
gnl|Xelaev18000816m|PAC4GC:7368738|	asna1.1	0.215162	0.194607	0.240449	0.349782	0.240029	0.294316	0.257044	0.208612	0.260556	0.277598	0.227029	0.234818	2
gnl|Xelaev18046471m|PAC4GC:7338128|	aspscr1.S	0.206434	0.197058	0.256627	0.33988	0.186096	0.24627	0.26623	0.301404	0.279099	0.2763	0.207748	0.236853	3
gnl|Xelaev18002115m|PAC4GC:7357906|	asrgl1.1	0.244391	0.257337	0.273628	0.224644	0.221052	0.292764	0.226746	0.259438	#DIV/0!	#DIV/0!	#DIV/0!	#DIV/0!	2
gnl|Xelaev18034362m|PAC4GC:7366973|;gnl|Xelaev18036765m|PAC4GC:7356175|	atad1.L;atad1.S;	0.355132	0.323349	0.183665	0.137854	0.400367	0.210576	0.232338	0.156718	0.252903	0.323966	0.243255	0.179875	1
gnl|Xelaev18035637m|PAC4GC:7366538|;gnl|Xelaev18037514m|PAC4GC:7356198|	atad3a.L;atad3a.S;	0.297759	0.307625	0.187301	0.207315	0.294278	0.263073	0.254286	0.188364	0.273222	0.30801	0.234813	0.183955	2
gnl|Xelaev18012424m|PAC4GC:7353625|;gnl|Xelaev18014721m|PAC4GC:7350828|	atg3.L;atg3.S;	0.242878	0.23148	0.283333	0.242309	0.268203	0.23278	0.218328	0.280688	0.277405	0.304099	0.216574	0.201921	2
gnl|Xelaev18027227m|PAC4GC:7328170|	atg5.L	0.234446	0.199085	0.202447	0.364023	0.210827	0.242281	0.329957	0.216934	#DIV/0!	#DIV/0!	#DIV/0!	#DIV/0!	3
gnl|Xelaev18000195m|PAC4GC:7339941|	athl1.1	0.199926	0.194772	0.257243	0.348059	0.25566	0.301749	0.239542	0.203049	#DIV/0!	#DIV/0!	#DIV/0!	#DIV/0!	4
gnl|Xelaev18044849m|PAC4GC:7360309|	atic.L	0.212338	0.227613	0.289134	0.270914	0.21365	0.264347	0.238334	0.283669	0.205431	0.255933	0.265215	0.273421	3
gnl|Xelaev18047295m|PAC4GC:7337988|	atic.S	0.245162	0.221303	0.271384	0.262151	0.283285	0.197988	0.220123	0.298603	0.26875	0.26208	0.216025	0.253146	2
gnl|Xelaev18026598m|PAC4GC:7328942|;gnl|Xelaev18041241m|PAC4GC:7340713|;gnl|Xelaev18039623m|PAC4GC:7345515|	atl2-like.L;atl1.S;atl1.L	0.232168	0.269526	0.291777	0.206529	0.264339	0.279179	0.217065	0.239417	0.291592	0.36351	0.198907	0.14599	2
gnl|Xelaev18022237m|PAC4GC:7361774|	atl3.L	0.254163	0.261813	0.252737	0.231286	0.273868	0.256362	0.222517	0.247253	0.256819	0.278367	0.233147	0.231667	2
gnl|Xelaev18018975m|PAC4GC:7344395|	atp13a1.L	0.252469	0.299349	0.237042	0.21114	0.265063	0.273184	0.230715	0.231038	0.260471	0.252119	0.256954	0.230457	2
gnl|Xelaev18011206m|PAC4GC:7353591|;gnl|Xelaev18037727m|PAC4GC:7356441|;gnl|Xelaev18042816m|PAC4GC:7341269|;gnl|Xelaev18035957m|PAC4GC:7367340|;gnl|Xelaev18040658m|PAC4GC:7347932|;gnl|Xelaev18038010m|PAC4GC:7356428|;gnl|Xelaev18036444m|PAC4GC:7366206|;gnl|Xelaev18035220m|PAC4GC:7366806|	atp1a1.L;LOC101730884.S;atp1a2.S;LOC101730884.L;atp1a2.L;Xelaev18038010m;Xelaev18036444m;Xelaev18035220m;	0.21746	0.233983	0.254911	0.293647	0.233313	0.251606	0.234356	0.280724	0.254169	0.240379	0.240923	0.26453	2
gnl|Xelaev18014489m|PAC4GC:7352166|	atp1a1.S	0.202728	0.20916	0.343353	0.24476	0.260548	0.18779	0.172831	0.378831	#DIV/0!	#DIV/0!	#DIV/0!	#DIV/0!	3
gnl|Xelaev18027923m|PAC4GC:7328249|	atp1b3.L	0.203831	0.260502	0.289831	0.245835	0.209425	0.282422	0.224985	0.283168	#DIV/0!	#DIV/0!	#DIV/0!	#DIV/0!	3
gnl|Xelaev18029958m|PAC4GC:7323194|	atp1b3.S	0.198111	0.240229	0.26532	0.29634	0.219919	0.235787	0.220608	0.323687	0.22829	0.208712	0.25401	0.308988	3
gnl|Xelaev18012809m|PAC4GC:7353711|	atp2a3.L	0.256696	0.258108	0.215797	0.269399	0.258235	0.242223	0.259333	0.24021	0.242131	0.277217	0.221442	0.259211	2
gnl|Xelaev18015399m|PAC4GC:7351103|	atp2a3.S	0.253069	0.243671	0.225858	0.277401	0.288976	0.23582	0.242924	0.23228	#DIV/0!	#DIV/0!	#DIV/0!	#DIV/0!	4
gnl|Xelaev18014870m|PAC4GC:7352431|	atp2b4-like.S	0.238174	0.194522	0.203702	0.363602	0.232354	0.240235	0.271897	0.255514	#DIV/0!	#DIV/0!	#DIV/0!	#DIV/0!	4
gnl|Xelaev18008489m|PAC4GC:7330382|	atp5a1.L	0.288642	0.335681	0.209995	0.165682	0.311334	0.270948	0.22277	0.194949	0.279103	0.286885	0.245813	0.188199	1
gnl|Xelaev18011128m|PAC4GC:7336225|	atp5a1.S	0.267665	0.364563	0.192842	0.17493	0.316378	0.27971	0.219292	0.184621	0.269479	0.294136	0.25066	0.185725	2
gnl|Xelaev18013400m|PAC4GC:7353860|	atp5b.L	0.247237	0.328522	0.211629	0.212612	0.281152	0.318596	0.230547	0.169705	0.280202	0.314852	0.243538	0.161409	2
gnl|Xelaev18015901m|PAC4GC:7350688|	atp5b.S	0.276231	0.323482	0.219409	0.180878	0.294225	0.300385	0.238262	0.167128	0.281253	0.288828	0.253646	0.176274	1
gnl|Xelaev18017850m|PAC4GC:7344624|	atp5c1.L	0.281254	0.359903	0.208466	0.150377	0.324829	0.29467	0.21024	0.17026	0.283891	0.304526	0.246793	0.164789	2
gnl|Xelaev18020916m|PAC4GC:7349931|	atp5c1.S	0.305544	0.332597	0.207167	0.154692	0.392697	0.230184	0.201907	0.175211	0.283242	0.309226	0.245111	0.16242	2
gnl|Xelaev18009771m|PAC4GC:7335025|;gnl|Xelaev18006241m|PAC4GC:7330558|	atp5d.S;atp5d.L;	0.355718	0.267067	0.162156	0.215058	0.359512	0.241884	0.23532	0.163284	0.302205	0.232838	0.246394	0.218563	1
gnl|Xelaev18011875m|PAC4GC:7354858|	atp5f1.L	0.247318	0.364822	0.216808	0.171051	0.290148	0.268539	0.218975	0.222339	0.20337	0.304378	0.268439	0.223814	2
gnl|Xelaev18014571m|PAC4GC:7351497|	atp5f1.S	0.265195	0.322685	0.229729	0.182391	0.296044	0.267246	0.236662	0.200047	0.273707	0.27385	0.253854	0.198588	1
gnl|Xelaev18044045m|PAC4GC:7359829|	atp5h.L	0.303551	0.310258	0.223113	0.163079	0.323301	0.282176	0.209337	0.185186	0.297039	0.277021	0.240134	0.185806	1
gnl|Xelaev18046688m|PAC4GC:7338393|	atp5h.S	0.373338	0.249906	0.17005	0.206706	0.389735	0.241419	0.21755	0.151297	0.356807	0.241948	0.216904	0.184341	1
gnl|Xelaev18045063m|PAC4GC:7359296|	atp5j2.L	0.252899	0.360647	0.219896	0.166558	0.259313	0.3289	0.251816	0.159971	0.243031	0.294309	0.241599	0.221061	2
gnl|Xelaev18047438m|PAC4GC:7338824|	atp5j2.S	0.273049	0.375939	0.194091	0.156921	0.280131	0.32179	0.244083	0.153995	0.253045	0.325042	0.247962	0.173951	2
gnl|Xelaev18035433m|PAC4GC:7366188|	atp5l.L	0.2123	0.342883	0.267995	0.176822	0.253542	0.293591	0.215385	0.237482	0.249281	0.260123	0.269966	0.22063	2
gnl|Xelaev18011474m|PAC4GC:7353430|	atp5o.L	0.311717	0.360134	0.174562	0.153586	0.373426	0.246208	0.227438	0.152928	0.280169	0.277671	0.253583	0.188577	1
gnl|Xelaev18014312m|PAC4GC:7350680|	atp5o.S	0.296521	0.346942	0.188015	0.168522	0.315815	0.306479	0.210329	0.167377	0.252052	0.290167	0.258402	0.199379	2
gnl|Xelaev18039618m|PAC4GC:7345745|	atp5s.L	0.248782	0.294063	0.273929	0.183226	0.248406	0.264391	0.228934	0.25827	0.302289	0.263877	0.242927	0.190908	2
gnl|Xelaev18012393m|PAC4GC:7354283|	atp6ap2.L	0.349685	0.280433	0.172375	0.197508	0.342752	0.277789	0.224058	0.155401	0.256908	0.367386	0.192181	0.183525	1
gnl|Xelaev18014748m|PAC4GC:7352321|	atp6ap2.S	0.332308	0.21083	0.181757	0.275105	0.351863	0.248041	0.211918	0.188178	0.265684	0.206532	0.204622	0.323162	1
gnl|Xelaev18045850m|PAC4GC:7338615|;gnl|Xelaev18043070m|PAC4GC:7360738|	atp6v0a1.S;atp6v0a1.L;	0.259447	0.221479	0.233738	0.285336	0.230724	0.25261	0.253536	0.263131	0.274808	0.24955	0.236069	0.239573	2
gnl|Xelaev18007772m|PAC4GC:7332147|	atp6v0a2.L	0.321265	0.215023	0.204775	0.258936	0.36713	0.184736	0.203692	0.244442	0.199051	0.209153	0.248903	0.342894	1
gnl|Xelaev18022497m|PAC4GC:7361648|	atp6v0d1.L	0.231724	0.239085	0.288876	0.240315	0.248702	0.265591	0.246413	0.239293	0.262597	0.24883	0.249067	0.239505	2
gnl|Xelaev18042668m|PAC4GC:7341706|;gnl|Xelaev18040150m|PAC4GC:7347915|	atp6v1d.S;atp6v1d.L;	0.194737	0.224285	0.231839	0.349139	0.213347	0.265171	0.249364	0.272119	0.208	0.209708	0.276839	0.305454	3
gnl|Xelaev18002534m|PAC4GC:7324478|	atp6v1e1.1	0.251438	0.221057	0.301994	0.225511	0.265317	0.206737	0.239809	0.288137	0.26874	0.255575	0.227757	0.247927	2
gnl|Xelaev18033716m|PAC4GC:7333943|	atp6v1h.S	0.210735	0.245759	0.239455	0.304051	0.245405	0.274742	0.237182	0.24267	0.194191	0.24726	0.254951	0.303598	3
gnl|Xelaev18046187m|PAC4GC:7339082|;gnl|Xelaev18043461m|PAC4GC:7358855|	atp9a.S;atp9a.L;	0.258258	0.219173	0.21831	0.30426	0.320158	0.240616	0.228671	0.210555	0.20885	0.395921	0.212592	0.182637	4
gnl|Xelaev18025243m|PAC4GC:7365426|	atpaf1.S	0.18615	0.174359	0.40688	0.23261	0.280252	0.200543	0.344151	0.175054	#DIV/0!	#DIV/0!	#DIV/0!	#DIV/0!	3
gnl|Xelaev18027725m|PAC4GC:7328353|	atr.L	0.229834	0.240087	0.239872	0.290206	0.2309	0.239664	0.274492	0.254944	#DIV/0!	#DIV/0!	#DIV/0!	#DIV/0!	4
gnl|Xelaev18016661m|PAC4GC:7342888|	atxn10.L	0.102923	0.24114	0.305308	0.350629	0.348853	0.239264	0.142345	0.269539	#DIV/0!	#DIV/0!	#DIV/0!	#DIV/0!	4
gnl|Xelaev18007855m|PAC4GC:7332012|;gnl|Xelaev18010661m|PAC4GC:7336694|	atxn2.L;atxn2.S;	0.236179	0.254886	0.274732	0.234203	0.23593	0.300133	0.218836	0.245102	#DIV/0!	#DIV/0!	#DIV/0!	#DIV/0!	2
gnl|Xelaev18010200m|PAC4GC:7334880|;gnl|Xelaev18007000m|PAC4GC:7330101|	auh.S;auh.L;	0.249667	0.291653	0.25445	0.20423	0.233739	0.282794	0.231068	0.2524	0.285312	0.305354	0.21609	0.193244	2
gnl|Xelaev18008653m|PAC4GC:7336054|	aup1.S	0.211667	0.213695	0.264495	0.310143	0.203441	0.248238	0.287606	0.260715	0.257429	0.250072	0.252551	0.239948	3
gnl|Xelaev18044063m|PAC4GC:7358775|	avd.2.L	0.174959	0.192148	0.285001	0.347892	0.145673	0.157352	0.369847	0.327128	0.219029	0.241117	0.265221	0.274633	3
gnl|Xelaev18013724m|PAC4GC:7354209|	b3galtl.L	0.252129	0.199208	0.25389	0.294774	0.212668	0.224693	0.278554	0.284086	#DIV/0!	#DIV/0!	#DIV/0!	#DIV/0!	4
gnl|Xelaev18036560m|PAC4GC:7367447|	b4galt3-like.2.L	0.473423	0.218512	0.12858	0.179485	0.28971	0.258199	0.275536	0.176554	0.277682	0.385775	0.146375	0.190168	1
gnl|Xelaev18006581m|PAC4GC:7332026|	babam1.L	0.306975	0.193131	0.198277	0.301617	0.311216	0.235042	0.254223	0.199519	#DIV/0!	#DIV/0!	#DIV/0!	#DIV/0!	4
gnl|Xelaev18014525m|PAC4GC:7351955|;gnl|Xelaev18011800m|PAC4GC:7353620|	baz1b.S;baz1b.L;	0.236927	0.112717	0.314162	0.336194	0.228986	0.0905311	0.16026	0.520223	#DIV/0!	#DIV/0!	#DIV/0!	#DIV/0!	3
gnl|Xelaev18036879m|PAC4GC:7356378|	bccip.S	0.180661	0.183474	0.334898	0.300967	0.153799	0.20413	0.256412	0.385659	#DIV/0!	#DIV/0!	#DIV/0!	#DIV/0!	3
gnl|Xelaev18042548m|PAC4GC:7341445|;gnl|Xelaev18039349m|PAC4GC:7346945|	bckdha.S;bckdha.L;	0.184349	0.271788	0.266408	0.277455	0.203643	0.352615	0.186027	0.257716	0.273088	0.24531	0.243239	0.238362	2
gnl|Xelaev18002152m|PAC4GC:7357891|	bckdhb.1	0.379386	0.200391	0.16579	0.254433	0.320068	0.203634	0.283084	0.193214	#DIV/0!	#DIV/0!	#DIV/0!	#DIV/0!	1
gnl|Xelaev18029431m|PAC4GC:7323904|	bckdhb.S	0.286738	0.269093	0.207065	0.237104	0.24565	0.291542	0.25618	0.206628	0.299163	0.320493	0.193742	0.186602	2
gnl|Xelaev18002535m|PAC4GC:7324466|	bcl2l13.1	0.322323	0.283979	0.225277	0.168421	0.259272	0.302961	0.264201	0.173566	0.260064	0.299006	0.222406	0.218525	2
gnl|Xelaev18035517m|PAC4GC:7366768|	bco2.L	0.25216	0.302429	0.235763	0.209647	0.274547	0.268965	0.255183	0.201305	0.248519	0.246396	0.265848	0.239237	2
gnl|Xelaev18027517m|PAC4GC:7328345|;gnl|Xelaev18029655m|PAC4GC:7322467|	bdh1.L;bdh1.S;	0.241793	0.330879	0.246953	0.180375	0.260277	0.303153	0.241664	0.194906	0.253775	0.303469	0.255807	0.186949	2
gnl|Xelaev18005716m|PAC4GC:7331967|	bdh2-like.L	0.204832	0.240164	0.292121	0.262883	0.210605	0.264689	0.285128	0.239577	0.167802	0.36388	0.238487	0.229831	3
gnl|Xelaev18017251m|PAC4GC:7342998|;gnl|Xelaev18021414m|PAC4GC:7350509|	bnip1.L;bnip1.S;	0.228888	0.239584	0.243464	0.288064	0.252641	0.247675	0.23163	0.268054	#DIV/0!	#DIV/0!	#DIV/0!	#DIV/0!	4
gnl|Xelaev18040402m|PAC4GC:7347739|	bola1.L	0.274041	0.234672	0.25036	0.240927	0.285346	0.250301	0.238202	0.226151	#DIV/0!	#DIV/0!	#DIV/0!	#DIV/0!	4
gnl|Xelaev18001331m|PAC4GC:7358375|	bola2.1	0.397869	0.199713	0.199502	0.202915	0.287785	0.302516	0.214459	0.19524	0.284776	0.244439	0.213524	0.257261	2
gnl|Xelaev18031587m|PAC4GC:7325733|	bphl.L	0.216898	0.261471	0.275835	0.245796	0.263838	0.222817	0.23369	0.279656	0.256161	0.314872	0.254351	0.174617	2
gnl|Xelaev18026242m|PAC4GC:7328523|	bpnt1.L	0.215531	0.230442	0.256843	0.297185	0.197748	0.252808	0.288682	0.260763	0.223808	0.234854	0.262224	0.279114	3
gnl|Xelaev18020115m|PAC4GC:7349070|;gnl|Xelaev18018889m|PAC4GC:7343844|	brd4.S;brd4.L;	0.262478	0.342159	0.178136	0.217228	0.257412	0.326307	0.278525	0.137756	#DIV/0!	#DIV/0!	#DIV/0!	#DIV/0!	2
gnl|Xelaev18010590m|PAC4GC:7336214|	bri3bp.S	0.25912	0.254114	0.193886	0.29288	0.267231	0.232228	0.270789	0.229752	0.262584	0.266343	0.252199	0.218874	4
gnl|Xelaev18025828m|PAC4GC:7365084|	brk1.S	0.211113	0.182949	0.20573	0.400208	0.232611	0.207857	0.268157	0.291375	#DIV/0!	#DIV/0!	#DIV/0!	#DIV/0!	3
gnl|Xelaev18026256m|PAC4GC:7328849|;gnl|Xelaev18028659m|PAC4GC:7322735|	brox.L;brox.S;	0.228376	0.229931	0.225289	0.316404	0.238164	0.238144	0.263419	0.260273	0.215959	0.192391	0.238653	0.352998	3
gnl|Xelaev18006455m|PAC4GC:7331346|;gnl|Xelaev18009936m|PAC4GC:7337270|	bsg.L;bsg.S;	0.240203	0.239201	0.334214	0.186382	0.279125	0.210128	0.202033	0.308715	0.322327	0.203917	0.27394	0.199817	4
gnl|Xelaev18008152m|PAC4GC:7331916|	btf3.L	0.246557	0.250383	0.241086	0.261974	0.257272	0.29491	0.257637	0.190181	0.276295	0.25881	0.239367	0.225529	2
gnl|Xelaev18025276m|PAC4GC:7364084|;gnl|Xelaev18023173m|PAC4GC:7361716|	btf3l4.S;btf3l4.L;	0.224795	0.250408	0.224545	0.300252	0.247222	0.268695	0.263716	0.220368	0.267551	0.247293	0.259018	0.226138	2
gnl|Xelaev18036950m|PAC4GC:7357308|;gnl|Xelaev18034656m|PAC4GC:7366642|	btrc.S;btrc.L;	0.247399	0.232131	0.270118	0.250352	0.237889	0.230326	0.213229	0.318556	#DIV/0!	#DIV/0!	#DIV/0!	#DIV/0!	4
gnl|Xelaev18036841m|PAC4GC:7356531|;gnl|Xelaev18034541m|PAC4GC:7366826|	bub3.S;bub3.L;	0.216398	0.207428	0.279328	0.296846	0.217382	0.258909	0.264113	0.259596	#DIV/0!	#DIV/0!	#DIV/0!	#DIV/0!	4
gnl|Xelaev18014885m|PAC4GC:7351183|	bysl.S	0.265521	0.224458	0.210423	0.299598	0.224998	0.278267	0.291008	0.205727	#DIV/0!	#DIV/0!	#DIV/0!	#DIV/0!	4
gnl|Xelaev18047346m|PAC4GC:7338559|;gnl|Xelaev18044907m|PAC4GC:7359217|	bzw1.S;bzw1.L;	0.231418	0.224251	0.237389	0.306941	0.267982	0.212337	0.206382	0.313298	0.284004	0.22272	0.211356	0.28192	4
gnl|Xelaev18034899m|PAC4GC:7366761|	c10orf35.L	0.200979	0.251864	0.283876	0.263281	0.239944	0.284268	0.208116	0.267672	0.244023	0.252975	0.256261	0.246741	2
gnl|Xelaev18000628m|PAC4GC:7345187|	c10orf58.1	0.211356	0.233818	0.213214	0.341611	0.244331	0.272544	0.229528	0.253597	#DIV/0!	#DIV/0!	#DIV/0!	#DIV/0!	4
gnl|Xelaev18034983m|PAC4GC:7367712|	c10orf58.L	0.214831	0.308926	0.24699	0.229253	0.255276	0.321672	0.22417	0.198882	0.254169	0.228338	0.274755	0.242738	2
gnl|Xelaev18012789m|PAC4GC:7354299|	c11orf54.L	0.196256	0.256904	0.285059	0.261782	0.219771	0.301416	0.207716	0.271097	#DIV/0!	#DIV/0!	#DIV/0!	#DIV/0!	4
gnl|Xelaev18039668m|PAC4GC:7348129|	c14orf166.L	0.256158	0.253836	0.21831	0.271696	0.257782	0.290773	0.239141	0.212305	0.252789	0.217568	0.263077	0.266567	2
gnl|Xelaev18041212m|PAC4GC:7341092|	c14orf166.S	0.232832	0.238444	0.243894	0.28483	0.261225	0.26111	0.251963	0.225702	0.256608	0.258124	0.237542	0.247726	2
gnl|Xelaev18045405m|PAC4GC:7359136|	c16orf13.L	0.218952	0.21184	0.30129	0.267918	0.227049	0.289062	0.269615	0.214274	0.239461	0.206257	0.263983	0.2903	3
gnl|Xelaev18045071m|PAC4GC:7360676|;gnl|Xelaev18047446m|PAC4GC:7338415|	c17orf103.L;c17orf103.S;	0.187027	0.386435	0.254293	0.172245	0.220046	0.313413	0.203591	0.26295	#DIV/0!	#DIV/0!	#DIV/0!	#DIV/0!	2
gnl|Xelaev18044125m|PAC4GC:7359794|	c17orf62.L	0.329921	0.285091	0.219725	0.165263	0.246234	0.327935	0.250477	0.175354	#DIV/0!	#DIV/0!	#DIV/0!	#DIV/0!	4
gnl|Xelaev18006100m|PAC4GC:7332706|	c19orf10.L	0.282068	0.230496	0.198307	0.289129	0.248232	0.277033	0.283262	0.191472	0.233917	0.24352	0.239821	0.282742	4
gnl|Xelaev18023624m|PAC4GC:7361843|	c1orf27-like.L	0.256051	0.288118	0.257373	0.198459	0.299523	0.24403	0.221142	0.235306	0.263259	0.224831	0.260509	0.251401	2
gnl|Xelaev18040776m|PAC4GC:7346649|	c1orf85.L	0.24327	0.194615	0.250528	0.311586	0.277074	0.234766	0.241179	0.246981	0.238883	0.24982	0.268801	0.242497	2
gnl|Xelaev18042889m|PAC4GC:7342011|	c1orf85.S	0.222738	0.229295	0.267057	0.280909	0.198211	0.238326	0.252126	0.311337	0.283469	0.240354	0.233422	0.242755	3
gnl|Xelaev18012862m|PAC4GC:7355754|	c1qbp-like.L	0.195048	0.40533	0.188743	0.210879	0.243374	0.264027	0.247515	0.245084	0.327889	0.326159	0.21135	0.134602	2
gnl|Xelaev18015438m|PAC4GC:7351604|	c1qbp-like.S	0.214127	0.408205	0.194134	0.183535	0.229173	0.255376	0.219305	0.296146	#DIV/0!	#DIV/0!	#DIV/0!	#DIV/0!	4
gnl|Xelaev18011216m|PAC4GC:7354323|	c21orf33.L	0.228403	0.334387	0.240361	0.196849	0.237807	0.321672	0.225891	0.214631	0.243573	0.277072	0.270492	0.208864	2
gnl|Xelaev18019129m|PAC4GC:7344853|;gnl|Xelaev18019130m|PAC4GC:7342056|;gnl|Xelaev18000836m|PAC4GC:7368713|;CON__Q2UVX4	c3.L;LOC100492966.L;c3.1	0.232197	0.16169	0.264607	0.341506	0.198433	0.172368	0.247561	0.381639	0.277544	0.19122	0.237633	0.293603	3
gnl|Xelaev18039156m|PAC4GC:7348278|	c4a.L	0.206616	0.153232	0.267517	0.372635	0.222345	0.180689	0.24692	0.350045	0.25767	0.200446	0.246591	0.295293	3
gnl|Xelaev18039229m|PAC4GC:7345835|;gnl|Xelaev18042480m|PAC4GC:7340379|	c6orf136.L;c6orf136.S;	0.639799	0.110591	0.0977467	0.151864	0.324374	0.143005	0.45529	0.0773307	0.2113	0.278699	0.284641	0.22536	3
gnl|Xelaev18023030m|PAC4GC:7363228|	c8a.L	0.236641	0.216825	0.23161	0.314923	0.103194	0.138316	0.185035	0.573455	#DIV/0!	#DIV/0!	#DIV/0!	#DIV/0!	3
gnl|Xelaev18018004m|PAC4GC:7343177|	ca12.L	0.225532	0.212252	0.204571	0.357645	0.217587	0.256023	0.248135	0.278255	#DIV/0!	#DIV/0!	#DIV/0!	#DIV/0!	3
gnl|Xelaev18028448m|PAC4GC:7327428|	cad-like.L	0.215878	0.221979	0.303154	0.258989	0.222377	0.254071	0.258098	0.265455	0.262157	0.271108	0.232376	0.23436	2
gnl|Xelaev18045993m|PAC4GC:7337456|	calcoco2.S	0.199512	0.189175	0.219278	0.392035	0.204647	0.236664	0.32194	0.236748	#DIV/0!	#DIV/0!	#DIV/0!	#DIV/0!	3
gnl|Xelaev18016956m|PAC4GC:7342488|	camlg-like.L	0.234162	0.265734	0.317578	0.182527	0.259992	0.219881	0.215709	0.304418	#DIV/0!	#DIV/0!	#DIV/0!	#DIV/0!	4
gnl|Xelaev18017531m|PAC4GC:7343234|	cand1.L	0.231792	0.215377	0.24558	0.307251	0.233386	0.256172	0.256279	0.254164	0.228795	0.250895	0.241118	0.279192	3
gnl|Xelaev18020015m|PAC4GC:7350377|	canx.S	0.262882	0.279961	0.19548	0.261678	0.269817	0.28675	0.241054	0.20238	0.237572	0.276415	0.264778	0.221235	2
gnl|Xelaev18026270m|PAC4GC:7328019|	capn2.2.L	0.192977	0.170793	0.306356	0.329874	0.174496	0.172549	0.279105	0.37385	#DIV/0!	#DIV/0!	#DIV/0!	#DIV/0!	3
gnl|Xelaev18012347m|PAC4GC:7355105|	capza1.L	0.203776	0.229398	0.258512	0.308314	0.220853	0.273006	0.250381	0.25576	0.267811	0.234609	0.245475	0.252106	2
gnl|Xelaev18021071m|PAC4GC:7349210|;gnl|Xelaev18017642m|PAC4GC:7343788|	capza2.S;capza2.L;	0.245725	0.230578	0.256945	0.266753	0.228095	0.262564	0.246621	0.26272	0.236509	0.187126	0.224979	0.351386	2
gnl|Xelaev18047475m|PAC4GC:7339093|	carhsp1.S	0.254795	0.221483	0.313264	0.210457	0.215123	0.260642	0.205417	0.318818	#DIV/0!	#DIV/0!	#DIV/0!	#DIV/0!	3
gnl|Xelaev18013068m|PAC4GC:7354975|;gnl|Xelaev18015607m|PAC4GC:7351294|	carkd-like.L;carkd-like.S;	0.215454	0.272222	0.248435	0.263889	0.251789	0.280576	0.282234	0.185401	#DIV/0!	#DIV/0!	#DIV/0!	#DIV/0!	4
gnl|Xelaev18024671m|PAC4GC:7365184|	cars.S	0.225891	0.249661	0.25874	0.265708	0.226099	0.273986	0.243731	0.256185	0.252419	0.241213	0.234901	0.271467	2
gnl|Xelaev18008054m|PAC4GC:7331204|	cast.L	0.386959	0.203249	0.186822	0.22297	0.300795	0.22223	0.233207	0.243768	#DIV/0!	#DIV/0!	#DIV/0!	#DIV/0!	1
gnl|Xelaev18010809m|PAC4GC:7335092|	cast.S	0.23367	0.19477	0.237899	0.333661	0.226607	0.249825	0.279146	0.244422	0.314662	0.199218	0.237903	0.248218	3
gnl|Xelaev18011458m|PAC4GC:7354180|;gnl|Xelaev18011460m|PAC4GC:7353718|	cbr1.L;Xelaev18011460m;	0.220756	0.252081	0.300126	0.227037	0.235485	0.241436	0.231901	0.291178	0.230517	0.202501	0.259649	0.307334	3
gnl|Xelaev18005422m|PAC4GC:7332162|	cbr4.L	0.266758	0.219791	0.21593	0.297521	0.197596	0.261678	0.302202	0.238524	0.208679	0.247707	0.271499	0.272115	3
gnl|Xelaev18011191m|PAC4GC:7353538|	cbs.L	0.197846	0.226104	0.313589	0.26246	0.200999	0.222037	0.221671	0.355292	0.259846	0.273044	0.235052	0.232058	3
gnl|Xelaev18014497m|PAC4GC:7351153|	cbs.S	0.23086	0.191531	0.252198	0.325412	0.215193	0.244461	0.258649	0.281697	#DIV/0!	#DIV/0!	#DIV/0!	#DIV/0!	3
gnl|Xelaev18006854m|PAC4GC:7333080|	cbwd2.L	0.253554	0.231893	0.20971	0.304843	0.256064	0.227199	0.251402	0.265334	0.259934	0.264252	0.234445	0.241369	2
gnl|Xelaev18033063m|PAC4GC:7333929|;gnl|Xelaev18030978m|PAC4GC:7325269|;gnl|Xelaev18043218m|PAC4GC:7360068|;gnl|Xelaev18045979m|PAC4GC:7338320|	cbx3.S;cbx3.L;cbx1.L;cbx1.S;	0.237714	0.233958	0.297704	0.230624	0.238481	0.23105	0.230274	0.300196	0.236933	0.386964	0.196732	0.179371	3
gnl|Xelaev18023646m|PAC4GC:7362571|	cby1.L	0.292423	0.172281	0.203115	0.332181	0.21338	0.231441	0.295598	0.259581	0.299503	0.27582	0.220342	0.204336	4
gnl|Xelaev18025661m|PAC4GC:7365083|	cby1.S	0.245848	0.224898	0.248999	0.280254	0.205977	0.280693	0.262421	0.250908	#DIV/0!	#DIV/0!	#DIV/0!	#DIV/0!	2
gnl|Xelaev18019115m|PAC4GC:7342813|	cc2d1a.L	0.238146	0.226956	0.20682	0.328077	0.248539	0.234789	0.273847	0.242825	#DIV/0!	#DIV/0!	#DIV/0!	#DIV/0!	4
gnl|Xelaev18026541m|PAC4GC:7327668|	ccdc104.L	0.20926	0.203272	0.231401	0.356067	0.215745	0.276889	0.336682	0.170685	#DIV/0!	#DIV/0!	#DIV/0!	#DIV/0!	3
gnl|Xelaev18005635m|PAC4GC:7330360|;gnl|Xelaev18009335m|PAC4GC:7336280|	ccdc109b.L;ccdc109b.S;	0.245335	0.324956	0.219081	0.210627	0.23878	0.278875	0.258858	0.223487	0.236246	0.292177	0.262603	0.208974	2
gnl|Xelaev18022837m|PAC4GC:7363492|	ccdc113.L	0.25954	0.252672	0.277148	0.21064	0.296603	0.225023	0.225512	0.252862	0.251812	0.301217	0.218375	0.228596	2
gnl|Xelaev18001180m|PAC4GC:7321994|	ccdc124.1	0.26222	0.267472	0.186345	0.283964	0.320201	0.226888	0.230522	0.222389	0.235276	0.250661	0.256241	0.257821	4
gnl|Xelaev18006576m|PAC4GC:7329308|	ccdc124.L	0.233604	0.319282	0.204452	0.242661	0.262952	0.298947	0.22584	0.212261	#DIV/0!	#DIV/0!	#DIV/0!	#DIV/0!	2
gnl|Xelaev18025677m|PAC4GC:7364075|;gnl|Xelaev18023632m|PAC4GC:7363000|	ccdc134.S;ccdc134.L;	0.255857	0.232043	0.287085	0.225015	0.296797	0.252554	0.257144	0.193505	0.281327	0.225329	0.248966	0.244378	2
gnl|Xelaev18028581m|PAC4GC:7323233|	ccdc167.S	0.214647	0.317994	0.238692	0.228667	0.274405	0.286435	0.211399	0.22776	#DIV/0!	#DIV/0!	#DIV/0!	#DIV/0!	2
gnl|Xelaev18043335m|PAC4GC:7358819|	ccdc47.L	0.249651	0.309239	0.24792	0.19319	0.228133	0.246214	0.235468	0.290185	0.290685	0.283284	0.245101	0.180931	4
gnl|Xelaev18025978m|PAC4GC:7364858|	ccdc51.S	0.281652	0.346031	0.160592	0.211725	0.309817	0.246777	0.248257	0.195148	#DIV/0!	#DIV/0!	#DIV/0!	#DIV/0!	4
gnl|Xelaev18043828m|PAC4GC:7359309|	ccdc56.L	0.289935	0.358253	0.201131	0.150681	0.306556	0.330853	0.190192	0.172399	0.271932	0.277384	0.264265	0.186419	2
gnl|Xelaev18016372m|PAC4GC:7350914|	ccdc90b.S	0.243926	0.347213	0.237271	0.17159	0.282574	0.276964	0.229355	0.211107	0.276278	0.299263	0.246834	0.177625	2
gnl|Xelaev18044315m|PAC4GC:7358886|	ccdc93.L	0.208846	0.206814	0.277615	0.306725	0.206948	0.228347	0.223232	0.341473	#DIV/0!	#DIV/0!	#DIV/0!	#DIV/0!	3
gnl|Xelaev18039602m|PAC4GC:7348114|;gnl|Xelaev18041265m|PAC4GC:7341870|	ccnk.L;ccnk.S;	0.253384	0.281343	0.270831	0.194442	0.245415	0.290041	0.224503	0.240041	#DIV/0!	#DIV/0!	#DIV/0!	#DIV/0!	2
gnl|Xelaev18017545m|PAC4GC:7342468|	cct2.L	0.213132	0.244386	0.310006	0.232477	0.237341	0.259549	0.231594	0.271516	0.246663	0.257638	0.243649	0.25205	2
gnl|Xelaev18021174m|PAC4GC:7350119|	cct2.S	0.26171	0.238548	0.261181	0.238561	0.264979	0.249666	0.246616	0.23874	0.240477	0.238325	0.244159	0.277039	2
gnl|Xelaev18026520m|PAC4GC:7328555|	cct4.L	0.248368	0.226018	0.271897	0.253718	0.257823	0.250488	0.24276	0.248928	0.234923	0.227504	0.25656	0.281013	2
gnl|Xelaev18028479m|PAC4GC:7323952|	cct4.S	0.208529	0.24485	0.260399	0.286221	0.230176	0.279735	0.274278	0.215811	0.211699	0.199699	0.276081	0.312521	3
gnl|Xelaev18012771m|PAC4GC:7354106|	cct6a.L	0.212356	0.246647	0.316778	0.224219	0.253759	0.247203	0.221377	0.277661	0.220898	0.286036	0.254408	0.238658	2
gnl|Xelaev18015372m|PAC4GC:7352115|	cct6a.S	0.233933	0.213661	0.330461	0.221945	0.251855	0.225313	0.245804	0.277028	0.257436	0.247277	0.223922	0.271365	2
gnl|Xelaev18011525m|PAC4GC:7353300|	cct8.L	0.222303	0.231868	0.278234	0.267595	0.23398	0.264498	0.248392	0.253131	0.222701	0.265635	0.258836	0.252828	2
gnl|Xelaev18021907m|PAC4GC:7363293|	cd59-like.L	0.246357	0.182236	0.165952	0.405455	0.239655	0.222421	0.280549	0.257375	0.24087	0.268805	0.231441	0.258885	2
gnl|Xelaev18025514m|PAC4GC:7365741|;gnl|Xelaev18023486m|PAC4GC:7361946|	cdc73.S;cdc73.L;	0.240835	0.271694	0.215061	0.27241	0.291929	0.239356	0.256494	0.212221	0.271365	0.262616	0.284333	0.181686	4
gnl|Xelaev18034430m|PAC4GC:7366161|	cdca3-like.L	0.251883	0.19436	0.17507	0.378687	0.161683	0.246514	0.31667	0.275134	#DIV/0!	#DIV/0!	#DIV/0!	#DIV/0!	3
gnl|Xelaev18025032m|PAC4GC:7364202|	cdca9.S	0.342275	0.221435	0.216623	0.219667	0.243589	0.211512	0.312121	0.232778	0.208344	0.272541	0.254605	0.264509	4
gnl|Xelaev18022638m|PAC4GC:7363959|	cdh3.L	0.222297	0.235558	0.217431	0.324714	0.239337	0.254709	0.278695	0.227258	0.287863	0.205079	0.240387	0.26667	2
gnl|Xelaev18024919m|PAC4GC:7365449|	cdh3.S	0.226779	0.209607	0.222198	0.341415	0.218308	0.248804	0.278797	0.254091	0.226751	0.265084	0.232399	0.275766	3
gnl|Xelaev18034469m|PAC4GC:7366366|;gnl|Xelaev18036802m|PAC4GC:7357143|	cdk1.L;cdk1.S;	0.221017	0.245087	0.254178	0.279717	0.227009	0.285853	0.255831	0.231307	0.266419	0.252014	0.259597	0.22197	2
gnl|Xelaev18045976m|PAC4GC:7338253|	cdk5rap3.S	0.209174	0.30572	0.296114	0.188992	0.254167	0.272404	0.220923	0.252506	#DIV/0!	#DIV/0!	#DIV/0!	#DIV/0!	2
gnl|Xelaev18033499m|PAC4GC:7334673|	cdkal1.S	0.225066	0.269549	0.220935	0.284451	0.229688	0.246426	0.250795	0.273092	0.180468	0.399384	0.211602	0.208546	2
gnl|Xelaev18017818m|PAC4GC:7342410|	cdnf.L	0.254702	0.262689	0.234744	0.247866	0.248348	0.277086	0.218651	0.255915	#DIV/0!	#DIV/0!	#DIV/0!	#DIV/0!	2
gnl|Xelaev18031133m|PAC4GC:7326166|	cdv3.L	0.199512	0.2131	0.238756	0.348632	0.199039	0.250912	0.258961	0.291088	0.246107	0.215161	0.241655	0.297077	3
gnl|Xelaev18033191m|PAC4GC:7333228|	cdv3.S	0.246277	0.2397	0.220736	0.293286	0.218794	0.237834	0.247576	0.295796	#DIV/0!	#DIV/0!	#DIV/0!	#DIV/0!	4
gnl|Xelaev18031816m|PAC4GC:7325787|	cep192-like.L	0.19067	0.179573	0.31145	0.318307	0.193781	0.236869	0.256056	0.313293	#DIV/0!	#DIV/0!	#DIV/0!	#DIV/0!	3
gnl|Xelaev18025353m|PAC4GC:7365866|	cep350.S	0.35627	0.153457	0.200326	0.289947	0.342262	0.190398	0.233706	0.233634	#DIV/0!	#DIV/0!	#DIV/0!	#DIV/0!	1
gnl|Xelaev18014828m|PAC4GC:7351469|	cept1.S	0.228769	0.305482	0.218843	0.246906	0.277952	0.294434	0.238079	0.189535	0.252948	0.308679	0.221549	0.216824	2
gnl|Xelaev18042289m|PAC4GC:7341464|;gnl|Xelaev18038958m|PAC4GC:7345701|;gnl|Xelaev18005608m|PAC4GC:7330810|	cetn1.S;cetn1.L;cetn4.L	0.242911	0.282187	0.179486	0.295416	0.251625	0.271035	0.250327	0.227012	#DIV/0!	#DIV/0!	#DIV/0!	#DIV/0!	4
gnl|Xelaev18022280m|PAC4GC:7361841|	cfl1.L	0.184653	0.171161	0.237987	0.406199	0.19754	0.21327	0.233273	0.355917	0.188266	0.252955	0.288799	0.26998	3
gnl|Xelaev18024191m|PAC4GC:7364974|	cfl1.S	0.178391	0.197931	0.298918	0.324759	0.217242	0.246355	0.230938	0.305465	0.189047	0.25269	0.280036	0.278227	3
gnl|Xelaev18022858m|PAC4GC:7362764|	ciapin1.L	0.216585	0.220958	0.265786	0.296671	0.219322	0.243141	0.26904	0.268497	0.240523	0.218189	0.285098	0.25619	2
gnl|Xelaev18006236m|PAC4GC:7330849|	cirbp.L	0.277975	0.251928	0.250438	0.219659	0.328777	0.255854	0.219104	0.196265	0.249376	0.273386	0.256072	0.221166	1
gnl|Xelaev18009768m|PAC4GC:7336689|	cirbp.S	0.316416	0.243932	0.211349	0.228303	0.348011	0.264202	0.204212	0.183575	0.257086	0.275363	0.250167	0.217384	1
gnl|Xelaev18034456m|PAC4GC:7366392|	cisd1.L	0.2192	0.326069	0.266544	0.188187	0.255261	0.290524	0.21415	0.240065	0.221614	0.345667	0.240288	0.192431	2
gnl|Xelaev18005718m|PAC4GC:7332992|;gnl|Xelaev18009411m|PAC4GC:7336279|	cisd2.L;cisd2.S;	0.212334	0.282463	0.294243	0.210961	0.295293	0.247987	0.257021	0.199698	0.240876	0.283261	0.264801	0.211061	4
gnl|Xelaev18016852m|PAC4GC:7342504|	ckap4.L	0.234249	0.306825	0.250967	0.207958	0.26561	0.273181	0.237256	0.223953	0.235858	0.286781	0.251345	0.226016	2
gnl|Xelaev18019973m|PAC4GC:7348637|	ckap4.S	0.22588	0.318847	0.232729	0.222544	0.273363	0.243467	0.227736	0.255434	0.28522	0.269632	0.282745	0.162403	2
gnl|Xelaev18038492m|PAC4GC:7346942|	clcn5.L	0.232518	0.247111	0.240049	0.280322	0.233493	0.266926	0.254722	0.24486	#DIV/0!	#DIV/0!	#DIV/0!	#DIV/0!	2
gnl|Xelaev18014531m|PAC4GC:7351084|;gnl|Xelaev18011811m|PAC4GC:7354868|;gnl|Xelaev18014532m|PAC4GC:7353023|;gnl|Xelaev18011812m|PAC4GC:7353145|	cldn4.S;cldn4.L;cldn3.S;cldn3.L;	0.373617	0.239973	0.176435	0.209976	0.290841	0.238545	0.289301	0.181313	0.165296	0.546844	0.130837	0.157022	1
gnl|Xelaev18047888m|PAC4GC:7338411|;gnl|Xelaev18045676m|PAC4GC:7359071|	cldn6.1.S;cldn6.1.L;	0.209519	0.21804	0.273502	0.298938	0.229169	0.285672	0.241134	0.244025	0.247786	0.244175	0.262247	0.245792	2
gnl|Xelaev18045675m|PAC4GC:7359064|	cldn6.2.L	0.253057	0.207388	0.210721	0.328833	0.22556	0.279526	0.239383	0.255531	0.214286	0.394262	0.181459	0.209994	4
gnl|Xelaev18039212m|PAC4GC:7348048|;gnl|Xelaev18014319m|PAC4GC:7351741|	clic1.L;clic6.S;	0.246323	0.208337	0.228947	0.316393	0.223864	0.245421	0.296084	0.23463	0.255799	0.219193	0.252528	0.27248	3
gnl|Xelaev18042468m|PAC4GC:7340647|	clic1.S	0.293782	0.201736	0.273744	0.230738	0.260191	0.236317	0.252795	0.250697	0.253258	0.263336	0.246539	0.236867	2
gnl|Xelaev18019956m|PAC4GC:7348824|;gnl|Xelaev18016780m|PAC4GC:7344778|	clint1.S;clint1.L;	0.173228	0.231021	0.260483	0.335268	0.217048	0.222362	0.25039	0.310199	#DIV/0!	#DIV/0!	#DIV/0!	#DIV/0!	3
gnl|Xelaev18013912m|PAC4GC:7354161|	clpb.L	0.240404	0.248991	0.250848	0.259758	0.227225	0.240098	0.280889	0.251789	0.364563	0.288824	0.187823	0.15879	4
gnl|Xelaev18019106m|PAC4GC:7342901|;gnl|Xelaev18000817m|PAC4GC:7368727|	clpp.L;clpp.1;	0.245538	0.304538	0.250577	0.199347	0.216453	0.307073	0.252313	0.224161	0.237361	0.313704	0.252022	0.196913	2
gnl|Xelaev18042379m|PAC4GC:7340094|;gnl|Xelaev18039083m|PAC4GC:7347964|	clptm1-like.S;clptm1-like.L;	0.249442	0.27958	0.236966	0.234012	0.251777	0.281908	0.232761	0.233554	0.257693	0.213726	0.269805	0.258776	2
gnl|Xelaev18018424m|PAC4GC:7343601|;gnl|Xelaev18020446m|PAC4GC:7348906|	clpx.L;clpx.S;	0.300322	0.266945	0.195463	0.237269	0.236915	0.272521	0.282923	0.207641	0.261823	0.234976	0.235748	0.267453	2
gnl|Xelaev18021353m|PAC4GC:7348878|	cltb.S	0.138319	0.299928	0.264672	0.297082	0.163778	0.375648	0.157924	0.30265	#DIV/0!	#DIV/0!	#DIV/0!	#DIV/0!	2
gnl|Xelaev18012645m|PAC4GC:7353712|	cltc.L	0.241333	0.199738	0.248225	0.310704	0.237527	0.23483	0.25328	0.274362	0.282504	0.199614	0.246453	0.271429	4
gnl|Xelaev18015280m|PAC4GC:7352187|	cltc.S	0.223228	0.218253	0.233879	0.32464	0.229587	0.243548	0.260114	0.266752	0.243745	0.231762	0.247368	0.277126	2
gnl|Xelaev18014603m|PAC4GC:7351943|	cluh.S	0.218427	0.217034	0.316174	0.248366	0.227607	0.259191	0.229967	0.283235	#DIV/0!	#DIV/0!	#DIV/0!	#DIV/0!	3
gnl|Xelaev18013120m|PAC4GC:7354633|	clybl.L	0.246851	0.235388	0.265359	0.252402	0.243849	0.275489	0.23442	0.246241	0.260358	0.243396	0.250243	0.246003	2
gnl|Xelaev18031782m|PAC4GC:7325488|	cndp2.L	0.231697	0.262594	0.264942	0.240767	0.231056	0.286532	0.239674	0.242739	0.211792	0.271997	0.250094	0.266118	2
gnl|Xelaev18033544m|PAC4GC:7334012|	cndp2.S	0.258267	0.209882	0.295185	0.236665	0.254371	0.214954	0.240421	0.290255	0.254434	0.251612	0.247246	0.246708	2
gnl|Xelaev18028645m|PAC4GC:7323498|;gnl|Xelaev18026275m|PAC4GC:7326923|	cnih4.S;cnih4.L;	0.260414	0.230524	0.202545	0.306518	0.262444	0.253279	0.276368	0.207909	0.252731	0.21585	0.266561	0.264858	2
gnl|Xelaev18015049m|PAC4GC:7351550|;gnl|Xelaev18012129m|PAC4GC:7354195|	cnksr1.S;cnksr1.L;	0.159426	0.211887	0.346099	0.282588	0.0921793	0.144738	0.440429	0.322654	#DIV/0!	#DIV/0!	#DIV/0!	#DIV/0!	3
gnl|Xelaev18018586m|PAC4GC:7345017|;gnl|Xelaev18020306m|PAC4GC:7349981|;gnl|Xelaev18018587m|PAC4GC:7343500|	cnnm2.L;cnnm2.S;cnnm3-like.L	0.222296	0.202366	0.302334	0.273005	0.248784	0.236515	0.275738	0.238963	#DIV/0!	#DIV/0!	#DIV/0!	#DIV/0!	4
gnl|Xelaev18024996m|PAC4GC:7364458|;gnl|Xelaev18022833m|PAC4GC:7363278|	cnot1.S;cnot1.L;	0.275466	0.24071	0.245403	0.238422	0.263041	0.259402	0.243888	0.233669	0.216674	0.275722	0.248406	0.259198	2
gnl|Xelaev18020012m|PAC4GC:7350092|;gnl|Xelaev18016943m|PAC4GC:7344129|	cnot8.S;cnot8.L;	0.248983	0.236831	0.227695	0.286492	0.243574	0.220752	0.259628	0.276046	#DIV/0!	#DIV/0!	#DIV/0!	#DIV/0!	2
gnl|Xelaev18045866m|PAC4GC:7339522|;gnl|Xelaev18043091m|PAC4GC:7359323|	cnp-like.S;cnp-like.L;	0.192639	0.261838	0.228671	0.316852	0.15185	0.283943	0.387082	0.177125	0.318283	0.247756	0.230208	0.203753	3
gnl|Xelaev18013350m|PAC4GC:7355179|	cnpy2.L	0.267766	0.242703	0.220259	0.269272	0.241876	0.255046	0.231457	0.271622	0.288112	0.234246	0.231242	0.246401	2
gnl|Xelaev18015852m|PAC4GC:7351332|	cnpy2.S	0.218812	0.270732	0.278688	0.231768	0.223541	0.265472	0.222578	0.288409	0.299846	0.294622	0.196783	0.208749	3
gnl|Xelaev18033227m|PAC4GC:7334338|;gnl|Xelaev18031170m|PAC4GC:7325341|	cntnap2.S;Xetrov90016282m.L;	0.30452	0.225508	0.18723	0.282741	0.26985	0.217575	0.302513	0.210062	#DIV/0!	#DIV/0!	#DIV/0!	#DIV/0!	4
gnl|Xelaev18029057m|PAC4GC:7322806|	cog2-like.S	0.241622	0.216157	0.257702	0.284519	0.211151	0.259579	0.241611	0.28766	#DIV/0!	#DIV/0!	#DIV/0!	#DIV/0!	4
gnl|Xelaev18010891m|PAC4GC:7334841|;gnl|Xelaev18008169m|PAC4GC:7330940|	col4a3bp.S;col4a3bp.L;	0.191524	0.277849	0.271653	0.258975	0.207388	0.295507	0.26461	0.232495	#DIV/0!	#DIV/0!	#DIV/0!	#DIV/0!	2
gnl|Xelaev18015713m|PAC4GC:7351365|	commd6.S	0.219884	0.207643	0.219871	0.352602	0.339892	0.259523	0.224562	0.176023	0.184869	0.200473	0.269456	0.345202	3
gnl|Xelaev18040643m|PAC4GC:7347973|;gnl|Xelaev18042803m|PAC4GC:7341262|	copa.L;copa.S;	0.238762	0.219332	0.266716	0.27519	0.244305	0.249696	0.240776	0.265222	0.246543	0.225878	0.255007	0.272572	2
gnl|Xelaev18027896m|PAC4GC:7327192|;gnl|Xelaev18029939m|PAC4GC:7322639|	copb2.L;copb2.S;	0.219841	0.236747	0.228214	0.315199	0.255439	0.249204	0.227757	0.2676	0.250505	0.236245	0.245914	0.267336	2
gnl|Xelaev18006663m|PAC4GC:7332527|;gnl|Xelaev18001127m|PAC4GC:7321904|	cope.L;cope.1;	0.211292	0.194411	0.228918	0.36538	0.218668	0.245689	0.269645	0.265998	#DIV/0!	#DIV/0!	#DIV/0!	#DIV/0!	3
gnl|Xelaev18024004m|PAC4GC:7363669|	copg1.L	0.279587	0.229474	0.21235	0.278589	0.274407	0.253866	0.255286	0.216441	0.248937	0.229451	0.240031	0.28158	2
gnl|Xelaev18025912m|PAC4GC:7364347|	copg1.S	0.235452	0.224871	0.22108	0.318596	0.243194	0.231157	0.229738	0.29591	0.232482	0.201573	0.252269	0.313677	3
gnl|Xelaev18020889m|PAC4GC:7348725|	copg2.S	0.242754	0.253873	0.226358	0.277015	0.26167	0.240394	0.233451	0.264485	0.276199	0.214005	0.234158	0.275637	2
gnl|Xelaev18020612m|PAC4GC:7350421|;gnl|Xelaev18018234m|PAC4GC:7344752|	cops2.S;cops2.L;	0.233784	0.258759	0.260736	0.24672	0.231525	0.296659	0.230054	0.241762	0.208547	0.258434	0.254387	0.278631	2
gnl|Xelaev18047797m|PAC4GC:7338783|;gnl|Xelaev18045565m|PAC4GC:7358899|	cops3.S;cops3.L;	0.213851	0.243077	0.269823	0.273249	0.263649	0.226504	0.235125	0.274722	0.219389	0.221383	0.245449	0.313779	3
gnl|Xelaev18005894m|PAC4GC:7330625|	cops4.L	0.224946	0.252844	0.227667	0.294544	0.241705	0.283739	0.236149	0.238407	0.292568	0.3159	0.170996	0.220536	2
gnl|Xelaev18033779m|PAC4GC:7333604|;gnl|Xelaev18032088m|PAC4GC:7326547|	cops5.S;cops5.L;	0.277095	0.190092	0.242772	0.290041	0.226878	0.213503	0.321224	0.238396	#DIV/0!	#DIV/0!	#DIV/0!	#DIV/0!	4
gnl|Xelaev18000878m|PAC4GC:7368600|	cops6-like.1	0.242746	0.240067	0.246045	0.271143	0.235307	0.287956	0.234978	0.241758	0.255319	0.253496	0.224184	0.267	2
gnl|Xelaev18013551m|PAC4GC:7354407|;gnl|Xelaev18016012m|PAC4GC:7351011|	copz1.L;copz1.S;	0.247775	0.194422	0.252417	0.305386	0.254329	0.213822	0.23901	0.292839	0.21941	0.249838	0.248121	0.282632	3
gnl|Xelaev18027253m|PAC4GC:7327865|	coq3.L	0.25343	0.287883	0.251322	0.207365	0.230259	0.296915	0.249125	0.223701	0.271077	0.303107	0.251518	0.174298	2
gnl|Xelaev18038222m|PAC4GC:7348339|	coq4.L	0.217949	0.264165	0.253458	0.264428	0.22094	0.258134	0.230832	0.290094	0.261498	0.360899	0.13886	0.238743	2
gnl|Xelaev18007560m|PAC4GC:7330608|	coq5.L	0.240126	0.251178	0.24714	0.261556	0.220509	0.267465	0.235703	0.276323	0.249961	0.2565	0.241922	0.251617	2
gnl|Xelaev18039435m|PAC4GC:7347385|	coq6.L	0.246063	0.282965	0.229574	0.241397	0.237712	0.290648	0.240862	0.230778	#DIV/0!	#DIV/0!	#DIV/0!	#DIV/0!	2
gnl|Xelaev18041384m|PAC4GC:7340850|	coq6.S	0.240457	0.291437	0.283646	0.18446	0.252886	0.312889	0.201324	0.232901	#DIV/0!	#DIV/0!	#DIV/0!	#DIV/0!	2
gnl|Xelaev18045201m|PAC4GC:7359052|	coq7.L	0.277477	0.300079	0.252737	0.169707	0.24106	0.329469	0.236394	0.193077	0.19556	0.444222	0.196119	0.164098	2
gnl|Xelaev18022857m|PAC4GC:7361800|	coq9.L	0.279021	0.230126	0.227262	0.263591	0.256483	0.26076	0.277613	0.205144	0.321299	0.283281	0.209036	0.186384	2
gnl|Xelaev18024978m|PAC4GC:7365252|	coq9.S	0.0969509	0.0687385	0.683324	0.150986	0.509952	0.0968494	0.235875	0.157324	0.378499	0.398397	0.171713	0.0513904	4
gnl|Xelaev18045456m|PAC4GC:7358666|	coro7.L	0.227649	0.206303	0.274004	0.292044	0.182318	0.196689	0.1864	0.434593	#DIV/0!	#DIV/0!	#DIV/0!	#DIV/0!	3
gnl|Xelaev18022677m|PAC4GC:7361705|	cox4i1.L	0.303064	0.255815	0.173223	0.267898	0.303656	0.221332	0.292298	0.182714	0.259454	0.21667	0.256081	0.267795	4
gnl|Xelaev18024950m|PAC4GC:7364291|	cox4i1.S	0.348473	0.261622	0.159499	0.230406	0.335437	0.234513	0.285007	0.145044	0.279034	0.248626	0.251777	0.220563	1
gnl|Xelaev18020758m|PAC4GC:7349726|;gnl|Xelaev18018062m|PAC4GC:7342885|	cox5a.S;cox5a.L;	0.336519	0.300274	0.183683	0.179525	0.389702	0.206634	0.202718	0.200946	0.26917	0.264666	0.231396	0.234768	1
gnl|Xelaev18034774m|PAC4GC:7367038|	cox5b.2-like.L	0.309368	0.267944	0.231281	0.191407	0.363366	0.165068	0.186915	0.284651	0.353934	0.223489	0.221012	0.201565	1
gnl|Xelaev18036564m|PAC4GC:7367806|	cox6b1.L	0.243799	0.257969	0.261086	0.237146	0.2609	0.250479	0.18565	0.302971	#DIV/0!	#DIV/0!	#DIV/0!	#DIV/0!	4
gnl|Xelaev18032215m|PAC4GC:7325133|	cox6c.L	0.250083	0.343429	0.257187	0.149301	0.360666	0.186497	0.177577	0.27526	0.293631	0.249342	0.268866	0.188162	1
gnl|Xelaev18033885m|PAC4GC:7333672|	cox6c.S	0.233575	0.326346	0.300623	0.139457	0.369739	0.253187	0.197438	0.179636	0.264023	0.362239	0.234532	0.139206	2
gnl|Xelaev18029458m|PAC4GC:7322732|;gnl|Xelaev18002131m|PAC4GC:7357877|	cox7a2.S;cox7a2.1;	0.277035	0.34876	0.197322	0.176884	0.329235	0.273035	0.225414	0.172316	0.23488	0.307329	0.263619	0.194171	2
gnl|Xelaev18010837m|PAC4GC:7335296|;gnl|Xelaev18008096m|PAC4GC:7329420|	cox7c.S;cox7c.L;	0.295224	0.354419	0.265228	0.0851294	0.421156	0.19921	0.19858	0.181054	#DIV/0!	#DIV/0!	#DIV/0!	#DIV/0!	4
gnl|Xelaev18027757m|PAC4GC:7328051|	cp.L	0.209972	0.233916	0.252661	0.303451	0.217738	0.204075	0.2311	0.347086	0.239393	0.234476	0.22512	0.301011	3
gnl|Xelaev18043955m|PAC4GC:7360298|	cpne1.L	0.194962	0.173095	0.245552	0.386391	0.225107	0.251138	0.249697	0.274057	0.233715	0.232018	0.25093	0.283336	2
gnl|Xelaev18046625m|PAC4GC:7339485|	cpne1.S	0.210325	0.202805	0.253401	0.333469	0.237839	0.273356	0.265785	0.22302	0.215612	0.24635	0.268245	0.269794	3
gnl|Xelaev18033855m|PAC4GC:7334087|;gnl|Xelaev18032161m|PAC4GC:7325639|;gnl|Xelaev18025965m|PAC4GC:7364195|;gnl|Xelaev18024070m|PAC4GC:7363130|;gnl|Xelaev18024787m|PAC4GC:7364610|;gnl|Xelaev18033188m|PAC4GC:7334130|;gnl|Xelaev18031128m|PAC4GC:7326452|;gnl|Xelaev18024870m|PAC4GC:7365179|;gnl|Xelaev18021008m|PAC4GC:7349054|;gnl|Xelaev18017722m|PAC4GC:7344763|	cpne3.S;cpne3.L;cpne5.S;cpne5.L;cpne2-like.S;cpne4.S;cpne4.L;cpne7.S;cpne8.L	0.225573	0.263846	0.283066	0.227515	0.180942	0.211615	0.186694	0.420749	0.271311	0.237272	0.232076	0.259341	3
gnl|Xelaev18011545m|PAC4GC:7353116|	cpox-like.L	0.303714	0.274153	0.234815	0.187317	0.247636	0.278046	0.2312	0.243119	0.345287	0.209521	0.247703	0.197489	1
gnl|Xelaev18041315m|PAC4GC:7340208|;gnl|Xelaev18039548m|PAC4GC:7348086|	cpsf2.S;cpsf2.L;	0.279433	0.234813	0.210847	0.274906	0.287163	0.24705	0.247372	0.218415	#DIV/0!	#DIV/0!	#DIV/0!	#DIV/0!	4
gnl|Xelaev18028030m|PAC4GC:7328355|	cpsf3.L	0.205472	0.334125	0.29925	0.161152	0.328128	0.188714	0.192064	0.291095	#DIV/0!	#DIV/0!	#DIV/0!	#DIV/0!	4
gnl|Xelaev18030071m|PAC4GC:7324193|	cpsf3.S	0.242264	0.247104	0.221944	0.288688	0.253958	0.248562	0.232368	0.265112	#DIV/0!	#DIV/0!	#DIV/0!	#DIV/0!	2
gnl|Xelaev18037901m|PAC4GC:7357516|;gnl|Xelaev18036191m|PAC4GC:7366099|	cpt1a.S;cpt1a.L;	0.252629	0.258376	0.263977	0.225017	0.263068	0.275247	0.241938	0.219747	0.259099	0.246599	0.262237	0.232064	2
gnl|Xelaev18025289m|PAC4GC:7364518|;gnl|Xelaev18023189m|PAC4GC:7361694|	cpt2.S;cpt2.L;	0.240757	0.300154	0.257235	0.201855	0.242736	0.302355	0.235958	0.21895	0.242624	0.267394	0.265203	0.224778	2
gnl|Xelaev18031011m|PAC4GC:7325356|	cpvl.L	0.24753	0.213467	0.298655	0.240348	0.211901	0.261662	0.267348	0.259089	0.269137	0.244065	0.2399	0.246898	3
gnl|Xelaev18003333m|PAC4GC:7361401|	crat.1.1	0.253782	0.262583	0.27765	0.205985	0.275162	0.265793	0.225018	0.234027	0.200456	0.345149	0.241709	0.212686	2
gnl|Xelaev18039164m|PAC4GC:7346441|	crat.2.L	0.20562	0.307956	0.251957	0.234468	0.185909	0.359073	0.245734	0.209284	#DIV/0!	#DIV/0!	#DIV/0!	#DIV/0!	2
gnl|Xelaev18042446m|PAC4GC:7341167|	crat.2.S	0.222084	0.33855	0.24711	0.192256	0.229324	0.303654	0.261543	0.20548	0.280588	0.281547	0.238691	0.199175	2
gnl|Xelaev18024055m|PAC4GC:7361909|	creld1-like.L	0.255995	0.26055	0.268545	0.21491	0.220005	0.272174	0.278823	0.228999	0.345826	0.233487	0.212459	0.208227	4
gnl|Xelaev18030178m|PAC4GC:7323975|	crisp2-like.S	0.169672	0.113211	0.40351	0.313607	0.356674	0.14224	0.282915	0.218171	0.240978	0.214883	0.184964	0.359176	3
gnl|Xelaev18040333m|PAC4GC:7346728|	crp.1.L	0.213942	0.20838	0.325823	0.251855	0.156334	0.277785	0.265708	0.300173	0.262318	0.223441	0.235532	0.27871	3
gnl|Xelaev18022937m|PAC4GC:7362616|	cryz.L	0.231461	0.250739	0.25994	0.25786	0.249838	0.257129	0.245051	0.247981	0.227346	0.24276	0.255641	0.274253	2
gnl|Xelaev18011477m|PAC4GC:7355090|	cryzl1.L	0.225892	0.257975	0.266265	0.249867	0.220066	0.286472	0.27118	0.222282	0.238285	0.235635	0.285069	0.241011	2
gnl|Xelaev18013352m|PAC4GC:7354677|	cs.L	0.192432	0.298647	0.247402	0.261518	0.20671	0.236812	0.250951	0.305526	0.475385	0.193088	0.149087	0.18244	4
gnl|Xelaev18015853m|PAC4GC:7351479|	cs.S	0.242332	0.313059	0.260028	0.184581	0.224931	0.271969	0.239042	0.264058	0.242082	0.309882	0.251886	0.19615	2
gnl|Xelaev18012000m|PAC4GC:7354478|;gnl|Xelaev18014688m|PAC4GC:7352264|	csde1.L;csde1.S;	0.232713	0.220256	0.266239	0.280792	0.205664	0.269724	0.2415	0.283112	#DIV/0!	#DIV/0!	#DIV/0!	#DIV/0!	4
gnl|Xelaev18043403m|PAC4GC:7360367|	cse1l.L	0.301705	0.210931	0.203937	0.283427	0.262065	0.254689	0.273667	0.209579	0.215961	0.233086	0.270574	0.28038	4
gnl|Xelaev18046130m|PAC4GC:7338895|	cse1l.S	0.217319	0.22745	0.282788	0.272444	0.232999	0.28774	0.239811	0.23945	0.236046	0.274555	0.250909	0.23849	2
gnl|Xelaev18021144m|PAC4GC:7349403|	csrp2.S	0.224041	0.23758	0.277856	0.260523	0.221963	0.269327	0.21649	0.29222	0.251941	0.23093	0.261681	0.255448	3
gnl|Xelaev18038567m|PAC4GC:7346484|	cstf2.L	0.203369	0.263983	0.276462	0.256185	0.245743	0.249707	0.227768	0.276782	0.261699	0.214594	0.217949	0.305758	4
gnl|Xelaev18008854m|PAC4GC:7336690|;gnl|Xelaev18017349m|PAC4GC:7342844|;gnl|Xelaev18005017m|PAC4GC:7333008|;gnl|Xelaev18021331m|PAC4GC:7349145|	ctbp1.S;ctbp2-like.1.L;ctbp1.L;ctbp2-like.1.S;	0.17695	0.203137	0.225282	0.39463	0.201878	0.218646	0.251452	0.328023	#DIV/0!	#DIV/0!	#DIV/0!	#DIV/0!	3
gnl|Xelaev18022893m|PAC4GC:7361669|	ctbs.L	0.223244	0.239425	0.278828	0.258502	0.246235	0.216728	0.252782	0.284254	0.180514	0.445139	0.176265	0.198083	2
gnl|Xelaev18025048m|PAC4GC:7365360|	ctbs.S	0.224803	0.232265	0.279384	0.263548	0.230154	0.255842	0.276464	0.237541	0.222556	0.249832	0.259747	0.267866	2
gnl|Xelaev18020018m|PAC4GC:7350261|;gnl|Xelaev18016936m|PAC4GC:7343240|;gnl|Xelaev18008825m|PAC4GC:7336417|	ctnna1.S;ctnna1.L;Xetrov90000114m.S	0.30222	0.23446	0.192973	0.270348	0.222981	0.272159	0.25274	0.25212	0.263055	0.272432	0.225801	0.238711	2
gnl|Xelaev18011617m|PAC4GC:7354116|	ctps2.L	0.290492	0.242014	0.212386	0.255109	0.222355	0.270977	0.256905	0.249763	0.252535	0.247631	0.256942	0.242892	2
gnl|Xelaev18043872m|PAC4GC:7361008|	ctsa.L	0.260386	0.190664	0.291004	0.257945	0.221848	0.245581	0.287919	0.244652	0.235566	0.230891	0.265666	0.267876	4
gnl|Xelaev18028227m|PAC4GC:7329028|	ctsb.L	0.313168	0.175936	0.207998	0.302898	0.278748	0.201587	0.233809	0.285855	0.295045	0.235472	0.23681	0.232673	4
gnl|Xelaev18030190m|PAC4GC:7323600|	ctsb.S	0.273399	0.217335	0.224924	0.284341	0.188503	0.313815	0.305238	0.192443	0.23052	0.307784	0.225127	0.236569	2
gnl|Xelaev18013901m|PAC4GC:7355283|	ctsc.L	0.267844	0.187364	0.220797	0.323996	0.21307	0.228493	0.304608	0.253829	0.235983	0.233243	0.26062	0.270154	3
gnl|Xelaev18016343m|PAC4GC:7351247|	ctsc.S	0.24518	0.185971	0.241215	0.327634	0.215505	0.232323	0.274848	0.277325	0.215214	0.223677	0.241622	0.319487	3
gnl|Xelaev18024368m|PAC4GC:7365343|	ctsd.S	0.203607	0.176222	0.257937	0.362233	0.221081	0.262932	0.261045	0.254943	0.231335	0.226185	0.268218	0.274261	2
gnl|Xelaev18010165m|PAC4GC:7336524|;gnl|Xelaev18006949m|PAC4GC:7332432|	ctsv.S;ctsv.L;	0.442245	0.158969	0.175279	0.223507	0.202089	0.25909	0.315218	0.223603	0.312168	0.275753	0.216383	0.195696	1
gnl|Xelaev18029847m|PAC4GC:7323868|;gnl|Xelaev18027771m|PAC4GC:7327025|	cul3.S;cul3.L;	0.207057	0.195663	0.274336	0.322944	0.21928	0.258668	0.232225	0.289827	0.23164	0.245949	0.232123	0.290288	3
gnl|Xelaev18026429m|PAC4GC:7329015|	cul9.L	0.248195	0.22598	0.25825	0.267575	0.239138	0.283907	0.245443	0.231511	#DIV/0!	#DIV/0!	#DIV/0!	#DIV/0!	2
gnl|Xelaev18011589m|PAC4GC:7353219|	cxadr.L	0.218051	0.207707	0.230997	0.343245	0.238219	0.257814	0.215645	0.288322	0.260773	0.243026	0.246319	0.249883	3
gnl|Xelaev18014231m|PAC4GC:7351607|	cxadr.S	0.225259	0.219854	0.26651	0.288376	0.247838	0.251737	0.27212	0.228305	#DIV/0!	#DIV/0!	#DIV/0!	#DIV/0!	4
gnl|Xelaev18031783m|PAC4GC:7325660|	cyb5a.L	0.23758	0.26321	0.292074	0.207137	0.244357	0.30991	0.22805	0.217683	0.23679	0.275644	0.26714	0.220426	2
gnl|Xelaev18033546m|PAC4GC:7334470|	cyb5a.S	0.216449	0.246563	0.318716	0.218273	0.22348	0.267956	0.2289	0.279664	0.284103	0.240153	0.242071	0.233672	3
gnl|Xelaev18022624m|PAC4GC:7362133|	cyb5b.L	0.31404	0.232904	0.262917	0.190139	0.252744	0.277893	0.171198	0.298165	0.345965	0.269534	0.205684	0.178817	1
gnl|Xelaev18024908m|PAC4GC:7365015|	cyb5b.S	0.29461	0.255255	0.226398	0.223737	0.301864	0.258916	0.241544	0.197676	0.315824	0.234011	0.224297	0.225867	1
gnl|Xelaev18012808m|PAC4GC:7353691|	cyb5d2.L	0.24283	0.243853	0.298907	0.21441	0.265372	0.259423	0.20092	0.274285	0.395111	0.299911	0.118672	0.186306	4
gnl|Xelaev18016634m|PAC4GC:7344477|	cyb5r3.L	0.234486	0.24264	0.297593	0.225281	0.247423	0.277352	0.251011	0.224214	0.247533	0.269217	0.257439	0.225812	2
gnl|Xelaev18019721m|PAC4GC:7350162|	cyb5r3.S	0.236323	0.196838	0.341291	0.225549	0.251885	0.239911	0.238747	0.269458	0.231107	0.235839	0.294852	0.238203	3
gnl|Xelaev18033059m|PAC4GC:7333931|;gnl|Xelaev18030970m|PAC4GC:7326347|;CON__P62894	cycs.S;cycs.L;	0.248743	0.290721	0.293312	0.167223	0.274964	0.281491	0.203146	0.240398	0.3044	0.32312	0.202689	0.16979	2
gnl|Xelaev18019951m|PAC4GC:7349809|;gnl|Xelaev18015564m|PAC4GC:7352883|;gnl|Xelaev18013025m|PAC4GC:7354486|	cyfip2.S;cyfip1.S;cyfip1.L	0.223886	0.228725	0.225951	0.321438	0.205517	0.256415	0.28024	0.257827	#DIV/0!	#DIV/0!	#DIV/0!	#DIV/0!	3
gnl|Xelaev18044902m|PAC4GC:7360563|;gnl|Xelaev18047341m|PAC4GC:7337945|	cyp20a1.L;cyp20a1.S;	0.242856	0.259894	0.262863	0.234388	0.259362	0.234478	0.230131	0.276029	0.257148	0.232801	0.249002	0.26105	2
gnl|Xelaev18042541m|PAC4GC:7340437|	cyp2c18.S	0.240698	0.282227	0.2332	0.243876	0.252165	0.272236	0.269082	0.206517	0.20523	0.378401	0.217887	0.198482	2
gnl|Xelaev18029876m|PAC4GC:7322614|	d2hgdh-like.S	0.240581	0.281233	0.260878	0.217308	0.220041	0.247133	0.274138	0.258688	0.261333	0.273854	0.248835	0.215978	2
gnl|Xelaev18000280m|PAC4GC:7369223|	dad1.1	0.221115	0.29223	0.290292	0.196362	0.233164	0.274307	0.232239	0.26029	0.228461	0.318011	0.256205	0.197323	2
gnl|Xelaev18007211m|PAC4GC:7331102|	dad1.L	0.242033	0.262338	0.282648	0.212981	0.255952	0.273419	0.208589	0.26204	0.263118	0.275953	0.251186	0.209743	2
gnl|Xelaev18024029m|PAC4GC:7362250|	dalrd3.L	0.338391	0.221783	0.15706	0.282766	0.298177	0.24871	0.313567	0.139546	#DIV/0!	#DIV/0!	#DIV/0!	#DIV/0!	4
gnl|Xelaev18007458m|PAC4GC:7330307|	dao.L	0.237738	0.23702	0.324165	0.201077	0.223406	0.174875	0.227346	0.374373	0.336805	0.236436	0.175255	0.251504	3
gnl|Xelaev18040957m|PAC4GC:7345966|	dap3.L	0.181718	0.381038	0.275303	0.161941	0.225409	0.370616	0.191804	0.212171	0.255195	0.296247	0.236492	0.212066	2
gnl|Xelaev18047120m|PAC4GC:7337696|;gnl|Xelaev18044604m|PAC4GC:7359381|	dapl1.S;dapl1.L;	0.269118	0.212981	0.237345	0.280557	0.235907	0.225382	0.239872	0.298839	0.208278	0.295055	0.264146	0.232521	2
gnl|Xelaev18044532m|PAC4GC:7361029|	dars.L	0.24602	0.271416	0.254306	0.228257	0.280051	0.236066	0.214525	0.269357	0.287368	0.243981	0.243945	0.224706	2
gnl|Xelaev18047056m|PAC4GC:7338026|	dars.S	0.207529	0.326329	0.287249	0.178892	0.312302	0.221602	0.180386	0.28571	0.237297	0.337895	0.213457	0.211351	2
gnl|Xelaev18023223m|PAC4GC:7362545|	dars2-like.L	0.22918	0.313052	0.25582	0.201948	0.215536	0.271644	0.262975	0.249845	#DIV/0!	#DIV/0!	#DIV/0!	#DIV/0!	2
gnl|Xelaev18018647m|PAC4GC:7342653|	dbnl.L	0.219456	0.254263	0.213928	0.312354	0.223366	0.248966	0.258758	0.26891	#DIV/0!	#DIV/0!	#DIV/0!	#DIV/0!	4
gnl|Xelaev18020252m|PAC4GC:7348979|	dbnl.S	0.2578	0.196669	0.219044	0.326487	0.264444	0.270582	0.209124	0.25585	0.211869	0.26263	0.24323	0.282271	3
gnl|Xelaev18035261m|PAC4GC:7367789|	dcps.L	0.237278	0.210545	0.23753	0.314647	0.244874	0.274677	0.256011	0.224438	0.241572	0.22445	0.271083	0.262895	2
gnl|Xelaev18013152m|PAC4GC:7353291|	dct.L	0.262614	0.201477	0.250022	0.285886	0.256054	0.234411	0.251857	0.257677	0.281988	0.237217	0.237412	0.243383	2
gnl|Xelaev18005389m|PAC4GC:7331718|	dctd.L	0.198933	0.206525	0.407629	0.186912	0.287632	0.223346	0.2331	0.255921	#DIV/0!	#DIV/0!	#DIV/0!	#DIV/0!	4
gnl|Xelaev18004894m|PAC4GC:7331448|	dctn1.L	0.247581	0.23943	0.227821	0.285168	0.24045	0.237862	0.248281	0.273407	0.212606	0.426173	0.202559	0.158663	2
gnl|Xelaev18020036m|PAC4GC:7350157|;gnl|Xelaev18016920m|PAC4GC:7344665|	dctn4.S;dctn4.L;	0.300861	0.166194	0.181566	0.351379	0.203143	0.213196	0.261058	0.322602	#DIV/0!	#DIV/0!	#DIV/0!	#DIV/0!	3
gnl|Xelaev18027537m|PAC4GC:7328428|	dcun1d1.L	0.29251	0.242298	0.22353	0.241662	0.277508	0.1912	0.275523	0.255768	#DIV/0!	#DIV/0!	#DIV/0!	#DIV/0!	4
gnl|Xelaev18025040m|PAC4GC:7364097|;gnl|Xelaev18022880m|PAC4GC:7361683|	ddah1.S;ddah1.L;	0.237717	0.230953	0.293405	0.237926	0.2402	0.256525	0.23886	0.264415	0.23624	0.318936	0.242223	0.202601	2
gnl|Xelaev18039214m|PAC4GC:7346502|;gnl|Xelaev18042469m|PAC4GC:7340564|	ddah2.L;ddah2.S;	0.219809	0.257877	0.270503	0.251812	0.243362	0.242745	0.257035	0.256858	0.270095	0.225031	0.235615	0.269259	2
gnl|Xelaev18024322m|PAC4GC:7364313|	ddb1-like.S	0.261472	0.222431	0.251391	0.264707	0.252357	0.252855	0.257964	0.236824	0.265291	0.258801	0.227157	0.248751	2
gnl|Xelaev18027190m|PAC4GC:7328134|	ddo-like.L	0.243297	0.19717	0.236586	0.322946	0.23346	0.247143	0.267593	0.251804	#DIV/0!	#DIV/0!	#DIV/0!	#DIV/0!	4
gnl|Xelaev18036446m|PAC4GC:7366368|	ddost.L	0.261333	0.317041	0.230139	0.191487	0.292467	0.256319	0.220241	0.230973	0.268979	0.310943	0.231569	0.188509	2
gnl|Xelaev18038011m|PAC4GC:7356204|	ddost.S	0.266757	0.315866	0.22967	0.187707	0.303871	0.269213	0.215381	0.211535	0.274433	0.300793	0.23846	0.186315	2
gnl|Xelaev18007617m|PAC4GC:7332352|	ddt.L	0.232785	0.203305	0.25662	0.30729	0.216422	0.317043	0.261864	0.204671	0.201883	0.268596	0.262948	0.266573	2
gnl|Xelaev18012356m|PAC4GC:7353139|	ddx20.L	0.226263	0.249977	0.261584	0.262177	0.227709	0.304828	0.263387	0.204075	#DIV/0!	#DIV/0!	#DIV/0!	#DIV/0!	2
gnl|Xelaev18014742m|PAC4GC:7351030|	ddx3x.S	0.268895	0.244663	0.223001	0.263442	0.263782	0.248627	0.254842	0.232749	0.267252	0.248196	0.253399	0.231153	2
gnl|Xelaev18008273m|PAC4GC:7331927|;gnl|Xelaev18002646m|PAC4GC:7357862|	ddx4.L;ddx4.1;	0.206026	0.216957	0.241622	0.335395	0.24557	0.25739	0.250714	0.246326	0.208811	0.262818	0.236549	0.291822	3
gnl|Xelaev18043334m|PAC4GC:7360758|;gnl|Xelaev18046084m|PAC4GC:7337670|	ddx42-like.L;ddx42-like.S;	0.220964	0.278524	0.217022	0.28349	0.225899	0.248351	0.237901	0.287849	#DIV/0!	#DIV/0!	#DIV/0!	#DIV/0!	3
gnl|Xelaev18002149m|PAC4GC:7357888|	ddx43.1	0.264329	0.229217	0.238209	0.268245	0.263991	0.233394	0.22834	0.274275	0.294576	0.237412	0.235443	0.232569	2
gnl|Xelaev18046869m|PAC4GC:7338909|	ddx5.S	0.276454	0.214792	0.276699	0.232054	0.284096	0.240948	0.210115	0.264841	0.274758	0.243478	0.251043	0.230721	2
gnl|Xelaev18004415m|PAC4GC:7324380|	ddx6.1	0.263565	0.244745	0.250286	0.241404	0.271657	0.285485	0.223551	0.219307	0.279797	0.266583	0.235397	0.218223	2
gnl|Xelaev18035421m|PAC4GC:7367558|	ddx6.L	0.21731	0.23144	0.323536	0.227713	0.238212	0.210955	0.205482	0.345351	#DIV/0!	#DIV/0!	#DIV/0!	#DIV/0!	3
gnl|Xelaev18032173m|PAC4GC:7325002|	decr1.L	0.277955	0.276943	0.239652	0.205451	0.270505	0.260498	0.239694	0.229302	0.260234	0.268932	0.254782	0.216052	1
gnl|Xelaev18045434m|PAC4GC:7360106|	decr2-like.L	0.232749	0.253851	0.240591	0.272808	0.21284	0.282847	0.265099	0.239214	0.259601	0.26689	0.243197	0.230313	2
gnl|Xelaev18028647m|PAC4GC:7324056|;gnl|Xelaev18026273m|PAC4GC:7329188|	degs1.S;degs1.L;	0.288474	0.212177	0.229523	0.269826	0.239144	0.255382	0.255082	0.250392	#DIV/0!	#DIV/0!	#DIV/0!	#DIV/0!	2
gnl|Xelaev18006722m|PAC4GC:7330742|;gnl|Xelaev18010009m|PAC4GC:7334932|	dennd4c-like.L;dennd4c-like.S;	0.297365	0.241128	0.214732	0.246775	0.332225	0.194262	0.243624	0.229889	#DIV/0!	#DIV/0!	#DIV/0!	#DIV/0!	1
gnl|Xelaev18028956m|PAC4GC:7324180|;gnl|Xelaev18026702m|PAC4GC:7328120|	desi2.S;desi2.L;	0.166297	0.180676	0.282746	0.370281	0.240097	0.25225	0.22379	0.283863	#DIV/0!	#DIV/0!	#DIV/0!	#DIV/0!	4
gnl|Xelaev18032552m|PAC4GC:7325315|	dgat1-like.L	0.260257	0.214045	0.260027	0.265672	0.24675	0.241962	0.276802	0.234486	0.246898	0.267241	0.280029	0.205832	2
gnl|Xelaev18002092m|PAC4GC:7322322|	dgke.1	0.375352	0.284561	0.168961	0.171126	0.228253	0.261252	0.277314	0.233182	0.287535	0.223085	0.237435	0.251945	2
gnl|Xelaev18036112m|PAC4GC:7367225|	dhdh-like.1.L	0.197648	0.228824	0.338209	0.23532	0.20857	0.286251	0.255687	0.249492	0.243531	0.257377	0.237332	0.26176	2
gnl|Xelaev18022607m|PAC4GC:7362914|	dhodh.L	0.240482	0.263315	0.269127	0.227077	0.291422	0.235745	0.225741	0.247092	0.251358	0.244714	0.261907	0.242022	2
gnl|Xelaev18013669m|PAC4GC:7354446|	dhrs12.L	0.202208	0.233765	0.257151	0.306875	0.255258	0.251252	0.240655	0.252835	0.243824	0.257445	0.23701	0.26172	2
gnl|Xelaev18011690m|PAC4GC:7353416|	dhrs13.L	0.26521	0.264533	0.234687	0.23557	0.265306	0.269163	0.267027	0.198503	0.239773	0.267253	0.25069	0.242284	2
gnl|Xelaev18007044m|PAC4GC:7329439|	dhrs4.L	0.323259	0.223563	0.21971	0.233467	0.252216	0.256653	0.246324	0.244807	0.214086	0.370949	0.210817	0.204148	1
gnl|Xelaev18039806m|PAC4GC:7345858|	dhrs7.L	0.234453	0.274151	0.261348	0.230048	0.280185	0.254243	0.239998	0.225573	0.269806	0.24829	0.246865	0.235039	2
gnl|Xelaev18045073m|PAC4GC:7360354|;gnl|Xelaev18047447m|PAC4GC:7337971|	dhrs7b.L;dhrs7b.S;	0.259481	0.221368	0.235035	0.284116	0.268966	0.24183	0.253538	0.235667	#DIV/0!	#DIV/0!	#DIV/0!	#DIV/0!	2
gnl|Xelaev18017835m|PAC4GC:7342314|	dhtkd1.L	0.256337	0.290873	0.243509	0.209281	0.240419	0.271816	0.257471	0.230295	0.247454	0.282944	0.233984	0.235617	2
gnl|Xelaev18005175m|PAC4GC:7332219|;gnl|Xelaev18008967m|PAC4GC:7335402|	dhx15.L;dhx15.S;	0.210853	0.256894	0.282562	0.249691	0.237827	0.247831	0.235038	0.279304	#DIV/0!	#DIV/0!	#DIV/0!	#DIV/0!	4
gnl|Xelaev18007809m|PAC4GC:7332139|	diablo.L	0.243942	0.227206	0.264219	0.264634	0.211001	0.250167	0.277132	0.2617	#DIV/0!	#DIV/0!	#DIV/0!	#DIV/0!	4
gnl|Xelaev18010628m|PAC4GC:7336179|	diablo.S	0.223587	0.258274	0.253881	0.264258	0.20882	0.287475	0.257961	0.245745	0.249286	0.234784	0.274569	0.241361	2
gnl|Xelaev18017051m|PAC4GC:7342333|	diaph1.L	0.368139	0.180239	0.21824	0.233383	0.267475	0.242358	0.260989	0.229178	#DIV/0!	#DIV/0!	#DIV/0!	#DIV/0!	4
gnl|Xelaev18013220m|PAC4GC:7355743|	diaph3.L	0.192998	0.183722	0.318477	0.304803	0.141387	0.359927	0.266463	0.232222	#DIV/0!	#DIV/0!	#DIV/0!	#DIV/0!	4
gnl|Xelaev18000304m|PAC4GC:7357778|	dlat.1	0.246902	0.345851	0.27482	0.132428	0.249142	0.289216	0.235238	0.226405	0.220421	0.318743	0.290239	0.170598	2
gnl|Xelaev18035497m|PAC4GC:7366628|	dlat.L	0.268661	0.306433	0.241305	0.183602	0.253573	0.281143	0.244068	0.221215	0.251773	0.295878	0.252392	0.199957	2
gnl|Xelaev18017737m|PAC4GC:7343945|	dld-like.L	0.268632	0.296976	0.247087	0.187304	0.269363	0.258651	0.228785	0.243201	0.237032	0.251636	0.280549	0.230783	2
gnl|Xelaev18021003m|PAC4GC:7348957|	dld-like.S	0.244112	0.324023	0.245916	0.185949	0.236867	0.29448	0.264121	0.204533	0.229044	0.247931	0.297229	0.225797	2
gnl|Xelaev18039848m|PAC4GC:7346194|	dlgap5.L	0.266216	0.191408	0.229053	0.313324	0.223961	0.245981	0.277434	0.252623	#DIV/0!	#DIV/0!	#DIV/0!	#DIV/0!	4
gnl|Xelaev18041102m|PAC4GC:7340258|	dlgap5.S	0.252205	0.233807	0.267694	0.246294	0.207284	0.232286	0.224925	0.335505	#DIV/0!	#DIV/0!	#DIV/0!	#DIV/0!	4
gnl|Xelaev18039448m|PAC4GC:7345640|	dlst.L	0.19371	0.258358	0.300074	0.247858	0.24836	0.252557	0.211716	0.287368	#DIV/0!	#DIV/0!	#DIV/0!	#DIV/0!	4
gnl|Xelaev18041375m|PAC4GC:7341005|	dlst.S	0.230097	0.348414	0.246993	0.174496	0.24329	0.277588	0.241918	0.237203	0.265015	0.288949	0.247697	0.198339	2
gnl|Xelaev18025008m|PAC4GC:7364040|;gnl|Xelaev18022812m|PAC4GC:7362172|	dmgdh.S;Xelaev18022812m;	0.210954	0.308402	0.316216	0.164429	0.254631	0.259073	0.218964	0.267333	0.274723	0.21958	0.220059	0.285638	2
gnl|Xelaev18037088m|PAC4GC:7357150|	dna2.S	0.206246	0.225377	0.27274	0.295636	0.255616	0.242364	0.251028	0.250993	#DIV/0!	#DIV/0!	#DIV/0!	#DIV/0!	4
gnl|Xelaev18047641m|PAC4GC:7338944|	dnah3.S	0.264752	0.237485	0.311098	0.186665	0.479441	0.165695	0.160743	0.19412	#DIV/0!	#DIV/0!	#DIV/0!	#DIV/0!	4
gnl|Xelaev18006122m|PAC4GC:7331625|;gnl|Xelaev18009673m|PAC4GC:7336276|	dnaja1.L;dnaja1.S;	0.291119	0.198329	0.20109	0.309462	0.385051	0.243897	0.295886	0.075166	0.231217	0.204143	0.278924	0.285715	4
gnl|Xelaev18022770m|PAC4GC:7361886|	dnaja2.L	0.213881	0.225661	0.271977	0.288481	0.241455	0.258937	0.277305	0.222303	0.249474	0.282362	0.244403	0.223761	2
gnl|Xelaev18045458m|PAC4GC:7358928|	dnaja3.L	0.237897	0.282767	0.249169	0.230166	0.221787	0.265794	0.24195	0.270468	0.327926	0.268561	0.192989	0.210524	2
gnl|Xelaev18047715m|PAC4GC:7338893|	dnaja3.S	0.220392	0.248239	0.312263	0.219106	0.282255	0.226779	0.226995	0.263971	#DIV/0!	#DIV/0!	#DIV/0!	#DIV/0!	4
gnl|Xelaev18018953m|PAC4GC:7343487|	dnajb1.L	0.2066	0.22681	0.311757	0.254834	0.179756	0.266697	0.276221	0.277326	#DIV/0!	#DIV/0!	#DIV/0!	#DIV/0!	3
gnl|Xelaev18047423m|PAC4GC:7337437|;gnl|Xelaev18045039m|PAC4GC:7358904|	dnajb11.S;dnajb11.L;	0.22388	0.243981	0.282741	0.249398	0.247941	0.233077	0.238877	0.280106	0.218587	0.284408	0.251042	0.245963	2
gnl|Xelaev18037098m|PAC4GC:7357289|;gnl|Xelaev18034841m|PAC4GC:7367957|	dnajb12.S;dnajb12.L;	0.215715	0.24865	0.226342	0.309293	0.258847	0.228201	0.280884	0.232068	#DIV/0!	#DIV/0!	#DIV/0!	#DIV/0!	4
gnl|Xelaev18037611m|PAC4GC:7356899|;gnl|Xelaev18035800m|PAC4GC:7367438|	dnajc11.S;dnajc11.L;	0.268525	0.314884	0.23912	0.17747	0.337128	0.196778	0.246387	0.219707	#DIV/0!	#DIV/0!	#DIV/0!	#DIV/0!	4
gnl|Xelaev18030615m|PAC4GC:7326209|	dnajc19.L	0.207977	0.294841	0.267365	0.229817	0.247438	0.289318	0.226937	0.236307	0.269085	0.257371	0.246144	0.227399	2
gnl|Xelaev18013139m|PAC4GC:7355281|	dnajc3.L	0.272618	0.256099	0.317792	0.153491	0.222623	0.308158	0.238435	0.230783	#DIV/0!	#DIV/0!	#DIV/0!	#DIV/0!	4
gnl|Xelaev18028453m|PAC4GC:7327505|	dnajc5g.L	0.23566	0.196032	0.229184	0.339123	0.217981	0.236184	0.263377	0.282458	0.361385	0.226013	0.181599	0.231003	3
gnl|Xelaev18030327m|PAC4GC:7322566|	dnajc5g.S	0.114225	0.0892688	0.156841	0.639665	0.125334	0.152019	0.288348	0.434298	0.253546	0.169394	0.222408	0.354652	3
gnl|Xelaev18012054m|PAC4GC:7353133|;gnl|Xelaev18015121m|PAC4GC:7350983|	dnajc8.L;dnajc8.S;	0.239635	0.245914	0.258329	0.256122	0.226377	0.253349	0.201728	0.318546	#DIV/0!	#DIV/0!	#DIV/0!	#DIV/0!	4
gnl|Xelaev18034826m|PAC4GC:7368274|	dnajc9.L	0.196927	0.271273	0.274698	0.257102	0.197607	0.266747	0.261257	0.274389	0.240302	0.189026	0.289513	0.281158	3
gnl|Xelaev18002800m|PAC4GC:7321672|;gnl|Xelaev18023388m|PAC4GC:7363616|;gnl|Xelaev18041681m|PAC4GC:7341719|	dnm1.1;dnm3.L;dnm1.S	0.273269	0.251721	0.241484	0.233526	0.262749	0.26145	0.231533	0.244268	0.282486	0.257818	0.234025	0.225671	2
gnl|Xelaev18016698m|PAC4GC:7344385|	dnm1l.L	0.214916	0.214899	0.289091	0.281095	0.215098	0.23406	0.267127	0.283714	0.240952	0.222465	0.260919	0.275665	3
gnl|Xelaev18019761m|PAC4GC:7349867|	dnm1l.S	0.214349	0.21111	0.280245	0.294296	0.224454	0.222117	0.271129	0.2823	0.18676	0.218733	0.274674	0.319834	3
gnl|Xelaev18019044m|PAC4GC:7342194|;gnl|Xelaev18000738m|PAC4GC:7368658|	dnm2.L;dnm2.1;	0.260242	0.211763	0.247715	0.28028	0.215392	0.229757	0.272402	0.282449	#DIV/0!	#DIV/0!	#DIV/0!	#DIV/0!	4
gnl|Xelaev18018997m|PAC4GC:7343264|	dnmt1.L	0.241406	0.285665	0.255282	0.217647	0.246128	0.281336	0.233017	0.239519	0.281509	0.181499	0.22424	0.312752	2
gnl|Xelaev18021625m|PAC4GC:7349012|	dnmt1.S	0.32062	0.181243	0.212509	0.285628	0.372203	0.243488	0.283798	0.100512	0.243088	0.317942	0.222959	0.216011	4
gnl|Xelaev18044479m|PAC4GC:7359923|	dnpep.L	0.211079	0.243466	0.282319	0.263137	0.22293	0.266579	0.230464	0.280027	0.200564	0.270613	0.260611	0.268212	3
gnl|Xelaev18047018m|PAC4GC:7338577|	dnpep.S	0.236853	0.228943	0.241011	0.293193	0.236177	0.28114	0.217754	0.264929	0.203636	0.287544	0.250034	0.258786	2
gnl|Xelaev18002805m|PAC4GC:7321683|;gnl|Xelaev18041676m|PAC4GC:7341020|	dolk-like.1;dolk-like.S;	0.392935	0.206986	0.171796	0.228283	0.365872	0.199201	0.255222	0.179705	0.339622	0.224486	0.240474	0.195419	1
gnl|Xelaev18036953m|PAC4GC:7357136|;gnl|Xelaev18034661m|PAC4GC:7367172|	dpcd.S;dpcd.L;	0.205603	0.228799	0.260287	0.305311	0.223216	0.271174	0.245055	0.260555	0.224044	0.27382	0.253137	0.248999	2
gnl|Xelaev18023065m|PAC4GC:7361620|	dph2.L	0.349644	0.221718	0.191596	0.237042	0.370072	0.189664	0.210898	0.229366	#DIV/0!	#DIV/0!	#DIV/0!	#DIV/0!	1
gnl|Xelaev18025471m|PAC4GC:7364977|	dph5.S	0.258245	0.201105	0.174887	0.365763	0.202435	0.237108	0.284709	0.275748	0.359605	0.321176	0.165607	0.153613	3
gnl|Xelaev18046183m|PAC4GC:7337428|;gnl|Xelaev18043450m|PAC4GC:7360724|	dpm1.S;dpm1.L;	0.28053	0.259169	0.236322	0.223978	0.280378	0.252749	0.251134	0.215739	0.21318	0.346021	0.237164	0.203635	1
gnl|Xelaev18024190m|PAC4GC:7364481|	dpp3.S	0.218928	0.20537	0.258723	0.316979	0.226942	0.259006	0.242482	0.27157	0.279227	0.231957	0.248588	0.240229	2
gnl|Xelaev18044625m|PAC4GC:7360674|	dpp4.L	0.260527	0.215938	0.255803	0.267732	0.213725	0.260096	0.278122	0.248056	0.223137	0.288632	0.25411	0.234122	2
gnl|Xelaev18020220m|PAC4GC:7350292|;gnl|Xelaev18018686m|PAC4GC:7342929|	dpysl2.S;dpysl2.L;	0.209001	0.2064	0.200901	0.383699	0.176055	0.277101	0.24995	0.296894	#DIV/0!	#DIV/0!	#DIV/0!	#DIV/0!	3
gnl|Xelaev18007579m|PAC4GC:7332223|	drg1.L	0.235604	0.257366	0.236868	0.270161	0.22766	0.292599	0.248189	0.231551	0.259495	0.259793	0.244411	0.236302	2
gnl|Xelaev18047558m|PAC4GC:7338697|	drg2.S	0.440714	0.19599	0.172052	0.191245	0.270861	0.287636	0.275034	0.166469	0.233185	0.242463	0.241326	0.283026	2
gnl|Xelaev18033676m|PAC4GC:7333743|	dsc3.S	0.225355	0.232397	0.322053	0.220195	0.198561	0.135265	0.188487	0.477688	#DIV/0!	#DIV/0!	#DIV/0!	#DIV/0!	3
gnl|Xelaev18026566m|PAC4GC:7329190|	dstn.L	0.217415	0.223183	0.292144	0.267258	0.239775	0.267249	0.251607	0.241369	0.220103	0.229671	0.270009	0.280217	3
gnl|Xelaev18026616m|PAC4GC:7328005|	dtd1.L	0.184738	0.256711	0.286214	0.272337	0.220917	0.2161	0.249311	0.313672	#DIV/0!	#DIV/0!	#DIV/0!	#DIV/0!	3
gnl|Xelaev18029879m|PAC4GC:7324075|	dtymk.S	0.206505	0.268067	0.310095	0.215333	0.216354	0.31066	0.249124	0.223862	0.255214	0.260548	0.248299	0.235939	4
gnl|Xelaev18030846m|PAC4GC:7325195|	dus3l.L	0.191531	0.191767	0.265258	0.351444	0.214052	0.282135	0.237272	0.26654	#DIV/0!	#DIV/0!	#DIV/0!	#DIV/0!	4
gnl|Xelaev18039698m|PAC4GC:7345730|	dync1h1.L	0.251004	0.222082	0.237563	0.289351	0.250956	0.228406	0.251585	0.269053	0.23688	0.275449	0.231884	0.255786	2
gnl|Xelaev18041192m|PAC4GC:7340961|	dync1h1.S	0.222005	0.21114	0.286338	0.280517	0.237402	0.237155	0.271113	0.25433	#DIV/0!	#DIV/0!	#DIV/0!	#DIV/0!	4
gnl|Xelaev18031091m|PAC4GC:7324669|;gnl|Xelaev18033151m|PAC4GC:7334381|;gnl|Xelaev18024847m|PAC4GC:7365037|;gnl|Xelaev18003596m|PAC4GC:7345386|	dync1li1.L;dync1li1.S;dync1li2.S;dync1li2.1;	0.20981	0.227882	0.252037	0.310272	0.228297	0.255072	0.242069	0.274562	#DIV/0!	#DIV/0!	#DIV/0!	#DIV/0!	4
gnl|Xelaev18007559m|PAC4GC:7329845|;gnl|Xelaev18014993m|PAC4GC:7351578|;gnl|Xelaev18012185m|PAC4GC:7353452|	dynll1.L;dynll2.S;dynll2.L	0.228701	0.21614	0.330751	0.224408	0.240881	0.207258	0.204697	0.347163	0.218829	0.391061	0.205398	0.184712	3
gnl|Xelaev18045464m|PAC4GC:7360446|;gnl|Xelaev18047719m|PAC4GC:7337951|	eci1.L;eci1.S;	0.296428	0.238616	0.246134	0.218822	0.242912	0.279383	0.26706	0.210645	0.22406	0.235108	0.298125	0.242708	4
gnl|Xelaev18031592m|PAC4GC:7324656|	eci2.L	0.279968	0.234598	0.224467	0.260967	0.255624	0.26877	0.245465	0.230141	0.270492	0.245807	0.250028	0.233673	2
gnl|Xelaev18000759m|PAC4GC:7368623|	ecsit.1	0.249052	0.264531	0.209058	0.277359	0.248065	0.268864	0.274463	0.208608	0.266705	0.25686	0.262403	0.214032	2
gnl|Xelaev18022378m|PAC4GC:7361892|	edc4-like.L	0.256223	0.227386	0.229026	0.287365	0.272932	0.243702	0.280712	0.202653	#DIV/0!	#DIV/0!	#DIV/0!	#DIV/0!	2
gnl|Xelaev18024681m|PAC4GC:7364746|	edc4-like.S	0.315208	0.213476	0.225961	0.245355	0.214872	0.282771	0.286572	0.215786	#DIV/0!	#DIV/0!	#DIV/0!	#DIV/0!	4
gnl|Xelaev18043945m|PAC4GC:7359380|	edem2.L	0.344876	0.20184	0.198504	0.25478	0.263706	0.180674	0.29755	0.25807	#DIV/0!	#DIV/0!	#DIV/0!	#DIV/0!	4
gnl|Xelaev18038221m|PAC4GC:7346110|;gnl|Xelaev18041468m|PAC4GC:7341602|	edf1.L;edf1.S;	0.235604	0.231999	0.293797	0.2386	0.216049	0.269399	0.203522	0.31103	0.325328	0.231801	0.238016	0.204855	3
gnl|Xelaev18017471m|PAC4GC:7344279|;gnl|Xelaev18021234m|PAC4GC:7349187|	eea1.L;eea1.S;	0.215206	0.197861	0.228623	0.358309	0.20995	0.21298	0.218523	0.358547	#DIV/0!	#DIV/0!	#DIV/0!	#DIV/0!	3
gnl|Xelaev18046315m|PAC4GC:7337949|;gnl|Xelaev18043588m|PAC4GC:7360667|	eef1a2.S;eef1a2.L;	0.205109	0.169253	0.289142	0.336496	0.208614	0.191686	0.248029	0.351671	0.240915	0.221722	0.238077	0.299286	3
gnl|Xelaev18044959m|PAC4GC:7359887|	eef1b2.L	0.191423	0.351617	0.218172	0.238788	0.272003	0.25929	0.230698	0.238008	0.239837	0.266874	0.253501	0.239788	2
gnl|Xelaev18022248m|PAC4GC:7362342|	eef1g.L	0.197049	0.324944	0.241896	0.23611	0.250213	0.265637	0.22059	0.263561	0.210602	0.277151	0.25844	0.253808	2
gnl|Xelaev18024205m|PAC4GC:7364210|	eef1g.S	0.188797	0.290815	0.254449	0.265938	0.238548	0.274044	0.226262	0.261146	0.205405	0.274829	0.26471	0.255057	2
gnl|Xelaev18006082m|PAC4GC:7330251|	eef2.1.L	0.251315	0.210193	0.255417	0.283075	0.278399	0.244106	0.222004	0.255491	0.256619	0.2179	0.267253	0.258228	2
gnl|Xelaev18009640m|PAC4GC:7336876|	eef2.1.S	0.254975	0.21846	0.240604	0.285962	0.297572	0.243417	0.222863	0.236148	0.264591	0.208972	0.263022	0.263415	2
gnl|Xelaev18011119m|PAC4GC:7336583|	eef2.2.S	0.202051	0.252071	0.368162	0.177716	0.246887	0.224916	0.209586	0.318611	0.265532	0.260354	0.269336	0.204778	3
gnl|Xelaev18020580m|PAC4GC:7349344|;gnl|Xelaev18018281m|PAC4GC:7342440|	eftud1-like.S;eftud1-like.L;	0.257813	0.186656	0.232194	0.323336	0.258996	0.247232	0.251736	0.242035	#DIV/0!	#DIV/0!	#DIV/0!	#DIV/0!	4
gnl|Xelaev18043313m|PAC4GC:7358764|	eftud2.L	0.4829	0.170911	0.146962	0.199227	0.246277	0.202122	0.376746	0.174855	0.276438	0.239433	0.24364	0.240488	4
gnl|Xelaev18024257m|PAC4GC:7364083|;gnl|Xelaev18022156m|PAC4GC:7361730|	ehd1.S;ehd1.L;	0.233378	0.213049	0.296239	0.257334	0.22383	0.226112	0.246932	0.303125	0.293408	0.177059	0.242378	0.287155	3
gnl|Xelaev18047331m|PAC4GC:7338255|	ehhadh.S	0.272289	0.241574	0.267465	0.218671	0.219544	0.284072	0.230091	0.266293	0.199713	0.299647	0.247587	0.253053	4
gnl|Xelaev18039384m|PAC4GC:7346271|	ech1.L	0.239248	0.262763	0.257789	0.2402	0.225969	0.297145	0.244781	0.232106	0.245769	0.33164	0.231541	0.19105	2
gnl|Xelaev18026992m|PAC4GC:7326772|	echdc1.L	0.228934	0.243682	0.269804	0.25758	0.237049	0.240918	0.229363	0.29267	0.331034	0.250681	0.172174	0.246111	4
gnl|Xelaev18023185m|PAC4GC:7363431|	echdc2.L	0.270345	0.283428	0.217338	0.228889	0.259557	0.306195	0.234745	0.199503	0.320991	0.242942	0.228159	0.207908	2
gnl|Xelaev18017840m|PAC4GC:7343347|	echdc3-like.L	0.227539	0.289447	0.269766	0.213248	0.267084	0.251503	0.246497	0.234916	0.280357	0.223637	0.273346	0.22266	2
gnl|Xelaev18022314m|PAC4GC:7363357|	eif1ad.L	0.205945	0.251036	0.270773	0.272246	0.226529	0.258621	0.170948	0.343902	#DIV/0!	#DIV/0!	#DIV/0!	#DIV/0!	3
gnl|Xelaev18027710m|PAC4GC:7327614|	eif2a.L	0.229619	0.227025	0.252283	0.291073	0.221076	0.230066	0.250521	0.298337	0.260144	0.247205	0.250878	0.241773	3
gnl|Xelaev18029801m|PAC4GC:7324076|	eif2a.S	0.214664	0.238144	0.271003	0.276189	0.255353	0.258036	0.235704	0.250908	0.240067	0.231457	0.265651	0.262826	2
gnl|Xelaev18007776m|PAC4GC:7329884|;gnl|Xelaev18010604m|PAC4GC:7335249|	eif2b1.L;eif2b1.S;	0.293585	0.181437	0.195173	0.329804	0.266425	0.21691	0.288442	0.228223	0.213638	0.334697	0.246185	0.20548	4
gnl|Xelaev18023084m|PAC4GC:7362174|	eif2b3.L	0.258246	0.252589	0.188407	0.300758	0.245655	0.244192	0.221839	0.288313	0.302403	0.230726	0.236698	0.230173	4
gnl|Xelaev18028434m|PAC4GC:7329098|	eif2b4.L	0.409077	0.192669	0.213448	0.184807	0.30194	0.243923	0.208586	0.245551	0.267136	0.215224	0.241866	0.275774	1
gnl|Xelaev18029561m|PAC4GC:7322646|	eif2b5.S	0.326035	0.158921	0.167347	0.347697	0.223155	0.222073	0.342811	0.211961	#DIV/0!	#DIV/0!	#DIV/0!	#DIV/0!	4
gnl|Xelaev18014975m|PAC4GC:7352149|	eif2d.S	0.168902	0.242475	0.304644	0.283979	0.191692	0.279355	0.235243	0.29371	#DIV/0!	#DIV/0!	#DIV/0!	#DIV/0!	3
gnl|Xelaev18011830m|PAC4GC:7353617|	eif2s3.L	0.269812	0.258064	0.265442	0.206682	0.227214	0.286609	0.22605	0.260127	0.430234	0.243807	0.17377	0.15219	1
gnl|Xelaev18014542m|PAC4GC:7350934|	eif2s3.S	0.22074	0.214203	0.29185	0.273207	0.268104	0.244927	0.224046	0.262923	0.28898	0.22589	0.248155	0.236975	4
gnl|Xelaev18036674m|PAC4GC:7356324|	eif3a.S	0.268559	0.218051	0.239524	0.273866	0.287573	0.253354	0.239435	0.219638	0.288292	0.235709	0.246373	0.229626	1
gnl|Xelaev18045232m|PAC4GC:7360502|	eif3b.L	0.30936	0.223838	0.214927	0.251875	0.284849	0.212602	0.361591	0.140958	0.31728	0.188907	0.231226	0.262587	1
gnl|Xelaev18047547m|PAC4GC:7338420|	eif3b.S	0.25479	0.230233	0.2481	0.266877	0.262257	0.258142	0.245088	0.234513	0.256181	0.268008	0.243215	0.232596	2
gnl|Xelaev18025730m|PAC4GC:7365646|	eif3d.S	0.239915	0.228786	0.24919	0.282109	0.253396	0.262647	0.241984	0.241972	0.246609	0.297682	0.22332	0.232388	2
gnl|Xelaev18033945m|PAC4GC:7334313|;gnl|Xelaev18032285m|PAC4GC:7326736|	eif3e.S;eif3e.L;	0.2142	0.231732	0.266691	0.287378	0.241988	0.249832	0.234432	0.273749	0.268566	0.245148	0.227015	0.259272	2
gnl|Xelaev18032303m|PAC4GC:7326048|;gnl|Xelaev18033957m|PAC4GC:7333657|	eif3h.L;eif3h.S;	0.289793	0.212091	0.175192	0.322924	0.318372	0.223499	0.244753	0.213376	0.315804	0.21687	0.23128	0.236046	1
gnl|Xelaev18012542m|PAC4GC:7353830|;gnl|Xelaev18015215m|PAC4GC:7351734|	eif3i.L;eif3i.S;	0.253145	0.241756	0.258215	0.246884	0.270852	0.261872	0.210087	0.257189	0.272064	0.298297	0.209747	0.219892	2
gnl|Xelaev18018480m|PAC4GC:7343641|	eif3j-like.L	0.244708	0.282576	0.178291	0.294424	0.263733	0.227195	0.226573	0.282498	0.26625	0.29581	0.230668	0.207273	2
gnl|Xelaev18020405m|PAC4GC:7348839|	eif3j-like.S	0.204719	0.305337	0.208769	0.281175	0.296692	0.245931	0.254917	0.202461	#DIV/0!	#DIV/0!	#DIV/0!	#DIV/0!	4
gnl|Xelaev18039379m|PAC4GC:7346792|;gnl|Xelaev18042567m|PAC4GC:7341236|	eif3k.L;eif3k.S;	0.220976	0.232455	0.231856	0.314713	0.234595	0.274114	0.231333	0.259958	0.287569	0.242079	0.238889	0.231464	4
gnl|Xelaev18023687m|PAC4GC:7363432|	eif3l.L	0.235374	0.241084	0.213813	0.309729	0.268268	0.282567	0.221758	0.227407	0.292928	0.279213	0.206879	0.22098	4
gnl|Xelaev18021967m|PAC4GC:7362540|	eif3m.L	0.215739	0.219542	0.254556	0.310163	0.223897	0.249402	0.265847	0.260854	0.306767	0.252604	0.242412	0.198218	4
gnl|Xelaev18018996m|PAC4GC:7343130|;gnl|Xelaev18021624m|PAC4GC:7349605|	eif3s4.L;eif3s4.S;	0.352004	0.278963	0.224374	0.144659	0.378942	0.326229	0.179094	0.115735	0.333542	0.300063	0.187162	0.179233	1
gnl|Xelaev18005751m|PAC4GC:7332144|;gnl|Xelaev18009441m|PAC4GC:7336521|	eif4e.L;eif4e.S;	0.273465	0.251322	0.300252	0.174961	0.234753	0.277752	0.238175	0.249321	#DIV/0!	#DIV/0!	#DIV/0!	#DIV/0!	4
gnl|Xelaev18025993m|PAC4GC:7364927|;gnl|Xelaev18024092m|PAC4GC:7361470|	eif4e3.S;eif4e3.L;	0.246204	0.195255	0.24657	0.311972	0.264457	0.270762	0.2615	0.203281	0.232098	0.310767	0.238637	0.218497	4
gnl|Xelaev18024574m|PAC4GC:7364271|;gnl|Xelaev18021771m|PAC4GC:7362244|	eif4g2.S;eif4g2.L;	0.298776	0.217051	0.237641	0.246532	0.230146	0.259344	0.255043	0.255466	0.250881	0.35273	0.218428	0.177961	2
gnl|Xelaev18027425m|PAC4GC:7326892|	eif4g3-like.L	0.196889	0.233118	0.275934	0.294059	0.221985	0.273073	0.222367	0.282575	0.228215	0.247287	0.253038	0.27146	3
gnl|Xelaev18029541m|PAC4GC:7323400|	eif4g3-like.S	0.202948	0.215424	0.329024	0.252604	0.253124	0.250852	0.229582	0.266441	0.228764	0.263991	0.254237	0.253008	2
gnl|Xelaev18027586m|PAC4GC:7329179|	eif5a.L	0.190888	0.34797	0.247136	0.214005	0.248536	0.331524	0.200867	0.219074	0.260483	0.253262	0.228044	0.258211	2
gnl|Xelaev18029715m|PAC4GC:7322727|	eif5a.S	0.179091	0.375949	0.242383	0.202576	0.333576	0.253381	0.182076	0.230967	0.243209	0.258697	0.260748	0.237346	2
gnl|Xelaev18015540m|PAC4GC:7352075|;gnl|Xelaev18012989m|PAC4GC:7353730|	eif5b-like.S;eif5b-like.L;	0.24108	0.259482	0.261667	0.23777	0.25244	0.257949	0.238059	0.251552	#DIV/0!	#DIV/0!	#DIV/0!	#DIV/0!	2
gnl|Xelaev18043248m|PAC4GC:7361069|;gnl|Xelaev18046010m|PAC4GC:7337588|	eif6.L;eif6.S;	0.246622	0.243175	0.2725	0.237702	0.280245	0.250551	0.216944	0.25226	0.26174	0.303369	0.194877	0.240014	2
gnl|Xelaev18043829m|PAC4GC:7358654|	elac2.L	0.421132	0.238996	0.155097	0.184774	0.228735	0.25417	0.323636	0.193459	#DIV/0!	#DIV/0!	#DIV/0!	#DIV/0!	4
gnl|Xelaev18006760m|PAC4GC:7330673|;gnl|Xelaev18025261m|PAC4GC:7364204|;gnl|Xelaev18023157m|PAC4GC:7362370|;gnl|Xelaev18004445m|PAC4GC:7368957|;gnl|Xelaev18010034m|PAC4GC:7336109|;gnl|Xelaev18000756m|PAC4GC:7368544|	elavl2.L;Xelaev18025261m;Xelaev18023157m;Xelaev18004445m;elavl2.S;Xelaev18000756m;	0.270805	0.262745	0.224901	0.241548	0.285099	0.287313	0.233209	0.194379	#DIV/0!	#DIV/0!	#DIV/0!	#DIV/0!	4
gnl|Xelaev18005549m|PAC4GC:7332367|	elmod2.L	0.208759	0.242711	0.28352	0.26501	0.212828	0.244961	0.250754	0.291457	0.259092	0.271973	0.259836	0.2091	3
gnl|Xelaev18027345m|PAC4GC:7328786|	elovl5.L	0.306693	0.274021	0.207756	0.211529	0.240656	0.231791	0.246052	0.281502	#DIV/0!	#DIV/0!	#DIV/0!	#DIV/0!	4
gnl|Xelaev18033349m|PAC4GC:7333868|	elp2.S	0.234723	0.181034	0.301588	0.282654	0.281883	0.192427	0.253511	0.272179	0.311204	0.196407	0.207552	0.284837	4
gnl|Xelaev18037982m|PAC4GC:7356648|;gnl|Xelaev18036414m|PAC4GC:7366772|	emc1.S;emc1.L;	0.265236	0.271453	0.239273	0.224038	0.30129	0.239789	0.236244	0.222676	0.256449	0.251059	0.246363	0.246128	1
gnl|Xelaev18036042m|PAC4GC:7367191|	emc10.L	0.373097	0.238916	0.175063	0.212924	0.331063	0.248146	0.259194	0.161598	0.295329	0.279879	0.24694	0.177852	1
gnl|Xelaev18037775m|PAC4GC:7356316|	emc10.S	0.225108	0.300132	0.262458	0.212302	0.393052	0.232764	0.194326	0.179858	0.266689	0.266906	0.237607	0.228798	1
gnl|Xelaev18032289m|PAC4GC:7326345|	emc2.L	0.239391	0.272883	0.260664	0.227062	0.269762	0.254831	0.220356	0.255051	0.321074	0.269097	0.214925	0.194905	2
gnl|Xelaev18033946m|PAC4GC:7333530|	emc2.S	0.430437	0.245162	0.171349	0.153051	0.285226	0.244345	0.239073	0.231356	0.280118	0.284882	0.17871	0.25629	1
gnl|Xelaev18007345m|PAC4GC:7331154|;gnl|Xelaev18010312m|PAC4GC:7336853|	emc4.L;emc4.S;	0.254944	0.229608	0.240922	0.274527	0.246249	0.242437	0.245021	0.266293	#DIV/0!	#DIV/0!	#DIV/0!	#DIV/0!	2
gnl|Xelaev18014202m|PAC4GC:7352860|;gnl|Xelaev18011639m|PAC4GC:7355624|	emc6.S;emc6.L;	0.225327	0.265248	0.308938	0.200487	0.225931	0.261626	0.2102	0.302244	0.216279	0.351464	0.237409	0.194848	3
gnl|Xelaev18042665m|PAC4GC:7340532|;gnl|Xelaev18040138m|PAC4GC:7346313|	emc7.S;emc7.L;	0.213223	0.295285	0.298681	0.19281	0.251799	0.250906	0.236843	0.260451	0.243102	0.253884	0.281413	0.221601	2
gnl|Xelaev18024951m|PAC4GC:7364612|	emc8.S	0.270333	0.240335	0.209116	0.280216	0.267305	0.245298	0.251891	0.235506	0.244548	0.239718	0.247742	0.267991	2
gnl|Xelaev18007019m|PAC4GC:7329348|	emc9-like.L	0.249464	0.315327	0.238855	0.196354	0.245295	0.283812	0.257134	0.213759	#DIV/0!	#DIV/0!	#DIV/0!	#DIV/0!	2
gnl|Xelaev18031883m|PAC4GC:7325323|	emilin2.L	0.256956	0.228049	0.233105	0.28189	0.191841	0.220656	0.277063	0.31044	#DIV/0!	#DIV/0!	#DIV/0!	#DIV/0!	4
gnl|Xelaev18013856m|PAC4GC:7353154|	endod1.L	0.245731	0.221922	0.246833	0.285514	0.243715	0.246069	0.255708	0.254509	0.253783	0.278642	0.251234	0.216341	2
gnl|Xelaev18016318m|PAC4GC:7352772|	endod1.S	0.23524	0.233821	0.243555	0.287384	0.211175	0.302032	0.258226	0.228566	#DIV/0!	#DIV/0!	#DIV/0!	#DIV/0!	4
gnl|Xelaev18016633m|PAC4GC:7343589|	endou.L	0.268644	0.226843	0.220588	0.283926	0.249483	0.231565	0.279482	0.239469	0.204781	0.221523	0.263848	0.309848	2
gnl|Xelaev18019720m|PAC4GC:7349435|	endou.S	0.263746	0.171502	0.165961	0.398792	0.228585	0.194171	0.308144	0.269101	0.246303	0.219558	0.267415	0.266724	3
gnl|Xelaev18033633m|PAC4GC:7334713|	enosf1.S	0.244164	0.179551	0.324374	0.251911	0.239729	0.211759	0.23698	0.311532	#DIV/0!	#DIV/0!	#DIV/0!	#DIV/0!	3
gnl|Xelaev18026967m|PAC4GC:7328334|	enpp1.L	0.205826	0.220907	0.251385	0.321883	0.223855	0.261565	0.246474	0.268107	#DIV/0!	#DIV/0!	#DIV/0!	#DIV/0!	4
gnl|Xelaev18028157m|PAC4GC:7327333|	enpp4.L	0.184889	0.24603	0.275168	0.293912	0.232835	0.251566	0.286031	0.229567	#DIV/0!	#DIV/0!	#DIV/0!	#DIV/0!	3
gnl|Xelaev18005371m|PAC4GC:7331755|	enpp6.L	0.21359	0.185957	0.243689	0.356765	0.180544	0.218566	0.276099	0.324791	0.21695	0.230248	0.253622	0.299181	3
gnl|Xelaev18026575m|PAC4GC:7326955|	entpd6-like.L	0.214415	0.207519	0.25411	0.323957	0.344253	0.186344	0.20656	0.262843	#DIV/0!	#DIV/0!	#DIV/0!	#DIV/0!	4
gnl|Xelaev18033950m|PAC4GC:7333244|;gnl|Xelaev18032292m|PAC4GC:7325648|	eny2.S;eny2.L;	0.258641	0.202349	0.29507	0.24394	0.294977	0.256968	0.224131	0.223924	0.231088	0.28545	0.243998	0.239464	2
gnl|Xelaev18026974m|PAC4GC:7328061|	epb41l2.L	0.199173	0.204953	0.28296	0.312915	0.242809	0.266665	0.258117	0.232409	0.221121	0.247786	0.247689	0.283404	3
gnl|Xelaev18026124m|PAC4GC:7329112|	epcam.L	0.202392	0.205448	0.346978	0.245182	0.247413	0.254465	0.236297	0.261825	0.229183	0.309734	0.24878	0.212303	4
gnl|Xelaev18028769m|PAC4GC:7322904|	epcam.S	0.232541	0.233597	0.213432	0.32043	0.283389	0.245815	0.233916	0.23688	0.245646	0.199176	0.248031	0.307148	3
gnl|Xelaev18020116m|PAC4GC:7349877|	ephx3.S	0.221059	0.211194	0.244469	0.323278	0.227415	0.241395	0.23616	0.29503	#DIV/0!	#DIV/0!	#DIV/0!	#DIV/0!	3
gnl|Xelaev18026241m|PAC4GC:7329076|	eprs-like.L	0.289383	0.209059	0.249028	0.25253	0.265833	0.24088	0.255898	0.23739	0.255868	0.258251	0.244911	0.240971	2
gnl|Xelaev18028669m|PAC4GC:7323896|	eprs-like.S	0.230199	0.208453	0.27083	0.290517	0.272621	0.231743	0.197006	0.29863	#DIV/0!	#DIV/0!	#DIV/0!	#DIV/0!	4
gnl|Xelaev18016574m|PAC4GC:7344913|	eps8.L	0.221734	0.215857	0.341498	0.220912	0.223127	0.290528	0.194624	0.291721	#DIV/0!	#DIV/0!	#DIV/0!	#DIV/0!	3
gnl|Xelaev18019943m|PAC4GC:7349942|	ergic2.S	0.221069	0.170992	0.425501	0.182438	0.286688	0.292549	0.259592	0.161171	#DIV/0!	#DIV/0!	#DIV/0!	#DIV/0!	4
gnl|Xelaev18025216m|PAC4GC:7364254|;gnl|Xelaev18023097m|PAC4GC:7362556|	eri3.S;eri3.L;	0.223189	0.226884	0.249671	0.300255	0.214373	0.237567	0.29512	0.252939	#DIV/0!	#DIV/0!	#DIV/0!	#DIV/0!	3
gnl|Xelaev18028791m|PAC4GC:7323503|;gnl|Xelaev18026100m|PAC4GC:7328136|	erlec1.S;erlec1.L;	0.272945	0.271608	0.216363	0.239084	0.273305	0.300568	0.229129	0.196998	0.263351	0.2449	0.24768	0.244069	2
gnl|Xelaev18018502m|PAC4GC:7343075|	erlin2.L	0.272656	0.298913	0.216193	0.212238	0.282825	0.278862	0.251607	0.186706	0.246257	0.263069	0.272692	0.217981	2
gnl|Xelaev18020387m|PAC4GC:7348901|	erlin2.S	0.266998	0.310209	0.223711	0.199081	0.321511	0.25644	0.2313	0.190749	0.270269	0.283124	0.242986	0.20362	2
gnl|Xelaev18006821m|PAC4GC:7330968|	ermp1.L	0.23531	0.337311	0.233968	0.193411	0.292042	0.296565	0.217783	0.19361	0.240392	0.261285	0.246567	0.251757	2
gnl|Xelaev18039661m|PAC4GC:7347983|;gnl|Xelaev18026911m|PAC4GC:7326836|	ero1l.L;ero1lb.L;	0.235546	0.234663	0.274302	0.255488	0.237145	0.281328	0.2498	0.231727	0.252078	0.260488	0.262264	0.22517	2
gnl|Xelaev18020003m|PAC4GC:7348953|	etf1.S	0.210401	0.192544	0.345134	0.251921	0.225276	0.266648	0.217305	0.290771	0.205573	0.397909	0.191912	0.204607	3
gnl|Xelaev18036318m|PAC4GC:7366424|	etfb.L	0.243877	0.296389	0.260973	0.198761	0.242557	0.253097	0.234207	0.270139	0.231031	0.27314	0.274119	0.221709	2
gnl|Xelaev18005444m|PAC4GC:7331986|	etfdh.L	0.259583	0.334547	0.225842	0.180028	0.254927	0.292832	0.227358	0.224883	0.275003	0.265395	0.238257	0.221344	2
gnl|Xelaev18029132m|PAC4GC:7324022|	exoc8.S	0.34287	0.22215	0.187516	0.247464	0.262939	0.238425	0.261951	0.236686	#DIV/0!	#DIV/0!	#DIV/0!	#DIV/0!	4
gnl|Xelaev18005621m|PAC4GC:7331447|	exosc9.L	0.203693	0.189805	0.328192	0.278309	0.245276	0.195113	0.265162	0.294449	#DIV/0!	#DIV/0!	#DIV/0!	#DIV/0!	4
gnl|Xelaev18038548m|PAC4GC:7348310|	faah2.L	0.195552	0.208842	0.300574	0.295033	0.224595	0.231077	0.248245	0.296082	0.221745	0.197374	0.287201	0.293679	3
gnl|Xelaev18027016m|PAC4GC:7326780|	fabp7.L	0.232224	0.181189	0.286939	0.299647	0.255347	0.230766	0.285458	0.228429	#DIV/0!	#DIV/0!	#DIV/0!	#DIV/0!	4
gnl|Xelaev18023163m|PAC4GC:7363453|;gnl|Xelaev18025263m|PAC4GC:7364113|	faf1.L;faf1.S;	0.238379	0.248171	0.236288	0.277161	0.278573	0.219957	0.273282	0.228188	#DIV/0!	#DIV/0!	#DIV/0!	#DIV/0!	4
gnl|Xelaev18017327m|PAC4GC:7342117|	faf2.L	0.195507	0.246776	0.294187	0.26353	0.221708	0.279316	0.24971	0.249267	0.248051	0.390825	0.189819	0.171305	2
gnl|Xelaev18021354m|PAC4GC:7349859|	faf2.S	0.332653	0.222814	0.15909	0.285443	0.250813	0.258369	0.267517	0.2233	#DIV/0!	#DIV/0!	#DIV/0!	#DIV/0!	4
gnl|Xelaev18018495m|PAC4GC:7343679|	fah.L	0.28598	0.187403	0.226687	0.299931	0.217885	0.217724	0.290751	0.27364	0.263173	0.206337	0.260257	0.270233	4
gnl|Xelaev18018571m|PAC4GC:7343243|	fahd2a.L	0.225203	0.239024	0.298196	0.237577	0.23631	0.259968	0.274443	0.229278	0.269345	0.22517	0.239463	0.266022	2
gnl|Xelaev18017961m|PAC4GC:7343573|	fam115a-like.L	0.243478	0.240602	0.25285	0.26307	0.252275	0.260812	0.236341	0.250572	0.218668	0.249423	0.26068	0.271229	2
gnl|Xelaev18010173m|PAC4GC:7336322|	fam175a.S	0.308066	0.175961	0.191725	0.324249	0.366458	0.201633	0.223165	0.208744	#DIV/0!	#DIV/0!	#DIV/0!	#DIV/0!	4
gnl|Xelaev18039953m|PAC4GC:7347261|;gnl|Xelaev18041039m|PAC4GC:7340489|	fam177a1.L;fam177a1.S;	0.281366	0.16776	0.214737	0.336137	0.189608	0.234755	0.371003	0.204634	0.242534	0.235683	0.276134	0.245649	3
gnl|Xelaev18017783m|PAC4GC:7343078|	fam185a.L	0.247814	0.304848	0.214472	0.232866	0.247756	0.275618	0.246658	0.229968	#DIV/0!	#DIV/0!	#DIV/0!	#DIV/0!	2
gnl|Xelaev18024784m|PAC4GC:7364642|	fam192a.S	0.220119	0.234275	0.238106	0.307499	0.23131	0.280441	0.259515	0.228734	#DIV/0!	#DIV/0!	#DIV/0!	#DIV/0!	4
gnl|Xelaev18031812m|PAC4GC:7325378|	fam210a.L	0.213355	0.293945	0.220867	0.271834	0.253919	0.259963	0.272728	0.21339	#DIV/0!	#DIV/0!	#DIV/0!	#DIV/0!	2
gnl|Xelaev18033573m|PAC4GC:7334152|	fam210a.S	0.230525	0.289812	0.276225	0.203438	0.222026	0.316435	0.260646	0.200893	#DIV/0!	#DIV/0!	#DIV/0!	#DIV/0!	2
gnl|Xelaev18046204m|PAC4GC:7338822|;gnl|Xelaev18043487m|PAC4GC:7360814|	fam210b.S;fam210b.L;	0.219316	0.281316	0.307642	0.191726	0.383195	0.199824	0.162726	0.254255	0.331227	0.376864	0.189176	0.102733	4
gnl|Xelaev18037546m|PAC4GC:7357261|;gnl|Xelaev18000583m|PAC4GC:7345255|	fam213a.S;fam213a.1;	0.293226	0.196128	0.206056	0.30459	0.317277	0.277546	0.266928	0.138248	0.253634	0.18985	0.258011	0.298505	4
gnl|Xelaev18035825m|PAC4GC:7367121|	fam213b.L	0.244997	0.217607	0.26786	0.269537	0.259493	0.235555	0.263539	0.241413	0.227227	0.233476	0.28221	0.257087	2
gnl|Xelaev18041695m|PAC4GC:7340072|	fam3a.S	0.267988	0.214883	0.230957	0.286172	0.209414	0.221348	0.355383	0.213856	#DIV/0!	#DIV/0!	#DIV/0!	#DIV/0!	4
gnl|Xelaev18011419m|PAC4GC:7354241|	fam3b.L	0.22948	0.1797	0.213222	0.377597	0.256451	0.218315	0.246467	0.278768	#DIV/0!	#DIV/0!	#DIV/0!	#DIV/0!	4
gnl|Xelaev18028075m|PAC4GC:7327049|	fam49a.L	0.211218	0.260555	0.297378	0.23085	0.211323	0.201038	0.205201	0.382438	#DIV/0!	#DIV/0!	#DIV/0!	#DIV/0!	3
gnl|Xelaev18032366m|PAC4GC:7326256|;gnl|Xelaev18034009m|PAC4GC:7334575|	fam49b.L;fam49b.S;	0.275225	0.219851	0.226476	0.278448	0.239253	0.234224	0.280112	0.246411	#DIV/0!	#DIV/0!	#DIV/0!	#DIV/0!	2
gnl|Xelaev18033483m|PAC4GC:7333689|;gnl|Xelaev18031695m|PAC4GC:7325153|	fam8a1.S;fam8a1.L;	0.224748	0.208115	0.269142	0.297995	0.245976	0.229097	0.267073	0.257854	#DIV/0!	#DIV/0!	#DIV/0!	#DIV/0!	4
gnl|Xelaev18039372m|PAC4GC:7347646|	fam98a.L	0.216965	0.222324	0.242623	0.318088	0.205495	0.249563	0.232479	0.312463	#DIV/0!	#DIV/0!	#DIV/0!	#DIV/0!	3
gnl|Xelaev18019057m|PAC4GC:7342900|;gnl|Xelaev18000775m|PAC4GC:7368728|	farsa.L;farsa.1;	0.237985	0.216019	0.257045	0.28895	0.240543	0.238845	0.278688	0.241923	#DIV/0!	#DIV/0!	#DIV/0!	#DIV/0!	4
gnl|Xelaev18027786m|PAC4GC:7328667|;gnl|Xelaev18029862m|PAC4GC:7322687|	farsb.L;farsb.S;	0.252345	0.215006	0.260585	0.272065	0.333433	0.210961	0.207486	0.248119	0.243807	0.36495	0.21121	0.180033	2
gnl|Xelaev18044966m|PAC4GC:7359701|	fastkd2.L	0.248453	0.306533	0.242458	0.202556	0.240983	0.292287	0.231683	0.235048	#DIV/0!	#DIV/0!	#DIV/0!	#DIV/0!	2
gnl|Xelaev18038075m|PAC4GC:7356545|;gnl|Xelaev18036567m|PAC4GC:7367011|	fbl.S;fbl.L;	0.277626	0.201432	0.259385	0.261557	0.246488	0.241364	0.267867	0.244281	0.241437	0.255348	0.23859	0.264625	2
gnl|Xelaev18024450m|PAC4GC:7365448|	fbxo3.S	0.223497	0.225529	0.258834	0.29214	0.210915	0.258398	0.280871	0.249816	#DIV/0!	#DIV/0!	#DIV/0!	#DIV/0!	3
gnl|Xelaev18002485m|PAC4GC:7324468|	fbxo7.1	0.224389	0.248769	0.241533	0.285309	0.242001	0.258736	0.274629	0.224634	#DIV/0!	#DIV/0!	#DIV/0!	#DIV/0!	4
gnl|Xelaev18038039m|PAC4GC:7357387|	fcgbp.S	0.275513	0.167175	0.218694	0.338618	0.372176	0.192317	0.191277	0.244231	0.296251	0.230652	0.216447	0.25665	4
gnl|Xelaev18013836m|PAC4GC:7354119|	fdx1.L	0.62373	0.184266	0.0749535	0.11705	0.423653	0.147463	0.298073	0.13081	#DIV/0!	#DIV/0!	#DIV/0!	#DIV/0!	1
gnl|Xelaev18011127m|PAC4GC:7337236|;gnl|Xelaev18008486m|PAC4GC:7332885|	fdx1l.S;fdx1l.L;	0.229371	0.248843	0.277275	0.244511	0.219749	0.281173	0.218037	0.281042	#DIV/0!	#DIV/0!	#DIV/0!	#DIV/0!	2
gnl|Xelaev18044032m|PAC4GC:7361185|	fdxr.L	0.262492	0.258868	0.242805	0.235834	0.206542	0.239111	0.300942	0.253405	0.245385	0.280025	0.240839	0.233751	2
gnl|Xelaev18046677m|PAC4GC:7339541|	fdxr.S	0.244325	0.27798	0.298105	0.179591	0.203177	0.26477	0.243926	0.288127	0.500062	0.1794	0.167767	0.152771	3
gnl|Xelaev18008415m|PAC4GC:7330601|;gnl|Xelaev18011062m|PAC4GC:7335803|	fech.L;fech.S;	0.233292	0.272543	0.273232	0.220932	0.242886	0.237243	0.233732	0.286139	0.245742	0.245101	0.251129	0.258028	2
gnl|Xelaev18022034m|PAC4GC:7363255|	fen1.L	0.294512	0.190337	0.199004	0.316147	0.273647	0.239946	0.271155	0.215252	0.209755	0.257422	0.248037	0.284786	4
gnl|Xelaev18024332m|PAC4GC:7364592|	fen1.S	0.308125	0.21124	0.195557	0.285079	0.263216	0.206442	0.28355	0.246792	0.157828	0.399423	0.192163	0.250587	4
gnl|Xelaev18025567m|PAC4GC:7365428|;gnl|Xelaev18023554m|PAC4GC:7362320|	fhit.S;fhit.L;	0.252886	0.252241	0.225593	0.26928	0.206356	0.268479	0.282013	0.243152	0.221483	0.263228	0.270767	0.244522	2
gnl|Xelaev18019393m|PAC4GC:7342173|;gnl|Xelaev18000954m|PAC4GC:7368576|	fis1.L;fis1.1;	0.278005	0.307806	0.253412	0.160777	0.324955	0.331164	0.18971	0.154171	0.298266	0.315355	0.25188	0.134499	2
gnl|Xelaev18043096m|PAC4GC:7360088|	fkbp10.L	0.231609	0.244739	0.276204	0.247448	0.220601	0.301434	0.259067	0.218898	0.268603	0.25763	0.256954	0.216813	2
gnl|Xelaev18045869m|PAC4GC:7337940|	fkbp10.S	0.334976	0.134932	0.299695	0.230397	0.303502	0.187124	0.23014	0.279234	#DIV/0!	#DIV/0!	#DIV/0!	#DIV/0!	4
gnl|Xelaev18031018m|PAC4GC:7325308|	fkbp14.L	0.253356	0.265279	0.240898	0.240467	0.291328	0.274496	0.245592	0.188584	0.229791	0.273264	0.261529	0.235416	2
gnl|Xelaev18024229m|PAC4GC:7364708|;gnl|Xelaev18022210m|PAC4GC:7363240|	fkbp2.S;fkbp2.L;	0.2265	0.239041	0.263554	0.270904	0.21738	0.251488	0.236884	0.294248	0.239941	0.258382	0.244556	0.257122	2
gnl|Xelaev18039611m|PAC4GC:7348276|	fkbp3.L	0.219163	0.212075	0.236	0.332761	0.215346	0.260031	0.241688	0.282936	0.211494	0.193184	0.253354	0.341968	3
gnl|Xelaev18006474m|PAC4GC:7330227|	fkbp8.L	0.250236	0.263305	0.2283	0.25816	0.255935	0.294967	0.243334	0.205764	0.258083	0.270331	0.244474	0.227111	2
gnl|Xelaev18004259m|PAC4GC:7339788|	flnb.1	0.219967	0.210141	0.267627	0.302265	0.222835	0.231446	0.229647	0.316072	0.233934	0.245265	0.252095	0.268706	3
gnl|Xelaev18042175m|PAC4GC:7341249|;gnl|Xelaev18038849m|PAC4GC:7347966|	fmr1.S;fmr1.L;	0.28353	0.227689	0.214643	0.274138	0.30302	0.245241	0.264206	0.187533	#DIV/0!	#DIV/0!	#DIV/0!	#DIV/0!	4
gnl|Xelaev18047294m|PAC4GC:7338356|	fn1.S	0.23444	0.212444	0.224962	0.328153	0.195411	0.255863	0.264548	0.284177	0.289467	0.201324	0.219684	0.289525	3
gnl|Xelaev18026699m|PAC4GC:7329093|	fndc1.L	0.194842	0.211108	0.250408	0.343642	0.194501	0.219108	0.277615	0.308775	#DIV/0!	#DIV/0!	#DIV/0!	#DIV/0!	3
gnl|Xelaev18009694m|PAC4GC:7335475|	fnta.S	0.222069	0.211532	0.25556	0.310839	0.245169	0.263275	0.260162	0.231394	0.214647	0.248207	0.26797	0.269176	3
gnl|Xelaev18041057m|PAC4GC:7340977|;gnl|Xelaev18039912m|PAC4GC:7345461|	fntb.S;fntb.L;	0.222583	0.209301	0.349647	0.218469	0.281312	0.21522	0.213488	0.28998	#DIV/0!	#DIV/0!	#DIV/0!	#DIV/0!	4
gnl|Xelaev18006732m|PAC4GC:7329544|	focad.L	0.253401	0.24042	0.214673	0.291507	0.299896	0.218819	0.282274	0.199011	0.236314	0.234768	0.235831	0.293087	4
gnl|Xelaev18013904m|PAC4GC:7354377|	folh1-like.L	0.252999	0.188818	0.210545	0.347638	0.197924	0.236443	0.291605	0.274028	0.227614	0.270729	0.239757	0.2619	3
gnl|Xelaev18013914m|PAC4GC:7355572|	folr1.L	0.139663	0.230487	0.367511	0.262339	0.174779	0.227388	0.241998	0.355835	0.228642	0.168848	0.287706	0.314805	3
gnl|Xelaev18035354m|PAC4GC:7366916|	foxred1.L	0.283647	0.30396	0.209894	0.2025	0.281281	0.262918	0.274837	0.180965	0.253068	0.229566	0.246497	0.270869	2
gnl|Xelaev18045057m|PAC4GC:7361023|	fscn1.L	0.204581	0.244824	0.24516	0.305436	0.235211	0.277687	0.236889	0.250213	0.246462	0.212046	0.24643	0.295061	2
gnl|Xelaev18047433m|PAC4GC:7338512|	fscn1.S	0.21508	0.229323	0.263227	0.292369	0.246466	0.252102	0.218716	0.282716	0.190304	0.278901	0.239678	0.291117	3
gnl|Xelaev18044802m|PAC4GC:7359095|	ftcd.L	0.211524	0.202961	0.283932	0.301584	0.223486	0.236563	0.250149	0.289803	0.22478	0.276807	0.248716	0.249696	3
gnl|Xelaev18024336m|PAC4GC:7365855|;gnl|Xelaev18001955m|PAC4GC:7339872|	ftmt.S;ftmt.1;	0.238421	0.227892	0.310269	0.223418	0.231289	0.220993	0.24238	0.305338	0.231269	0.274209	0.261867	0.232655	3
gnl|Xelaev18022914m|PAC4GC:7363571|	fubp1.L	0.235175	0.24484	0.273614	0.246371	0.235389	0.278759	0.215867	0.269985	0.237369	0.265175	0.21785	0.279605	2
gnl|Xelaev18025067m|PAC4GC:7365740|	fubp1.S	0.239058	0.240773	0.254149	0.26602	0.260375	0.292097	0.213401	0.234127	0.27511	0.297256	0.213945	0.21369	2
gnl|Xelaev18041659m|PAC4GC:7340680|	fubp3.S	0.279455	0.24585	0.226652	0.248043	0.286142	0.245011	0.230124	0.238723	0.258284	0.30657	0.23513	0.200016	2
gnl|Xelaev18020545m|PAC4GC:7349691|;gnl|Xelaev18018314m|PAC4GC:7342750|	furin.S;furin.L;	0.333619	0.194822	0.177859	0.2937	0.270728	0.168271	0.245172	0.315829	#DIV/0!	#DIV/0!	#DIV/0!	#DIV/0!	4
gnl|Xelaev18016836m|PAC4GC:7342279|	g3bp1.L	0.329488	0.220439	0.173555	0.276518	0.349645	0.219025	0.234866	0.196464	0.286226	0.206579	0.283164	0.224031	1
gnl|Xelaev18019976m|PAC4GC:7350028|	g3bp1.S	0.274112	0.226081	0.217891	0.281916	0.264307	0.293146	0.239164	0.203383	0.246722	0.269312	0.235875	0.248091	2
gnl|Xelaev18005809m|PAC4GC:7331360|	g3bp2.L	0.323477	0.168663	0.259866	0.247994	0.339669	0.152288	0.185626	0.322417	#DIV/0!	#DIV/0!	#DIV/0!	#DIV/0!	4
gnl|Xelaev18009486m|PAC4GC:7336090|	g3bp2.S	0.273578	0.239718	0.228394	0.258309	0.285388	0.268511	0.226173	0.219928	0.266187	0.254643	0.247385	0.231785	2
gnl|Xelaev18002834m|PAC4GC:7321659|	g6pd.1	0.225568	0.197809	0.185479	0.391144	0.224073	0.255029	0.298428	0.22247	0.225758	0.16916	0.259554	0.345528	3
gnl|Xelaev18041692m|PAC4GC:7340960|	g6pd.S	0.214378	0.213449	0.23596	0.336214	0.196821	0.259889	0.288463	0.254828	0.201981	0.270455	0.232753	0.294812	3
gnl|Xelaev18047924m|PAC4GC:7339127|	gaa.S	0.267057	0.214924	0.250722	0.267297	0.244511	0.253308	0.270773	0.231408	0.278543	0.228336	0.250923	0.242198	2
gnl|Xelaev18000772m|PAC4GC:7368611|	gadd45gip1.1	0.197281	0.313897	0.265413	0.223409	0.229043	0.267299	0.243991	0.259667	#DIV/0!	#DIV/0!	#DIV/0!	#DIV/0!	2
gnl|Xelaev18039514m|PAC4GC:7346750|	galc.L	0.230709	0.217167	0.297468	0.254657	0.234645	0.256128	0.244724	0.264503	0.215215	0.381087	0.199967	0.203732	2
gnl|Xelaev18012625m|PAC4GC:7353815|;gnl|Xelaev18004059m|PAC4GC:7321823|	gale.L;gale.1;	0.211899	0.204504	0.243178	0.340419	0.216708	0.27859	0.268805	0.235897	0.285555	0.225911	0.235314	0.25322	2
gnl|Xelaev18026646m|PAC4GC:7328239|	galm.L	0.224571	0.205949	0.240372	0.329107	0.219885	0.278937	0.259899	0.24128	0.215903	0.30548	0.230403	0.248214	4
gnl|Xelaev18003585m|PAC4GC:7345384|	galns-like.1	0.285712	0.224835	0.213641	0.275812	0.28305	0.263906	0.257911	0.195132	#DIV/0!	#DIV/0!	#DIV/0!	#DIV/0!	4
gnl|Xelaev18009160m|PAC4GC:7337267|	galnt7.S	0.223317	0.248407	0.257681	0.270595	0.224881	0.272401	0.260898	0.241819	0.262322	0.218294	0.216909	0.302475	2
gnl|Xelaev18006229m|PAC4GC:7331547|	gamt.L	0.242277	0.217136	0.2519	0.288688	0.247532	0.262941	0.261428	0.228098	0.249884	0.236892	0.250865	0.262359	2
gnl|Xelaev18009762m|PAC4GC:7335743|	gamt.S	0.236654	0.236989	0.247779	0.278578	0.211992	0.236228	0.274057	0.277723	#DIV/0!	#DIV/0!	#DIV/0!	#DIV/0!	4
gnl|Xelaev18030618m|PAC4GC:7325925|	gars.L	0.20377	0.270311	0.293057	0.232862	0.214987	0.275147	0.236462	0.273404	0.256617	0.251364	0.245174	0.246845	2
gnl|Xelaev18032786m|PAC4GC:7333766|	gars.S	0.215529	0.251882	0.259941	0.272647	0.243938	0.232333	0.252963	0.270766	0.224	0.25393	0.255196	0.266873	2
gnl|Xelaev18024885m|PAC4GC:7365665|	gas8.S	0.301554	0.22161	0.203099	0.273736	0.267205	0.25191	0.257961	0.222924	#DIV/0!	#DIV/0!	#DIV/0!	#DIV/0!	4
gnl|Xelaev18012772m|PAC4GC:7354679|;gnl|Xelaev18015373m|PAC4GC:7352383|	gbas.L;gbas.S;	0.238512	0.306531	0.243841	0.211117	0.286772	0.241725	0.236605	0.234898	0.278223	0.305568	0.225643	0.190566	2
gnl|Xelaev18011569m|PAC4GC:7353293|	gbe1-like.L	0.263035	0.195643	0.204806	0.336515	0.243369	0.250896	0.271877	0.233858	0.215412	0.25032	0.259454	0.274815	3
gnl|Xelaev18044630m|PAC4GC:7359572|	gca.L	0.236274	0.203431	0.335125	0.22517	0.209067	0.198534	0.198774	0.393625	0.315732	0.191688	0.238365	0.254214	3
gnl|Xelaev18047136m|PAC4GC:7337448|	gca.S	0.244984	0.210058	0.236059	0.308898	0.220478	0.250172	0.244534	0.284816	0.273775	0.247081	0.234032	0.245111	3
gnl|Xelaev18019060m|PAC4GC:7342589|	gcdh.L	0.255413	0.278943	0.25626	0.209384	0.235275	0.294164	0.236843	0.233718	0.250442	0.301201	0.256846	0.191511	2
gnl|Xelaev18023317m|PAC4GC:7361811|	gclm.L	0.219955	0.204366	0.254648	0.321031	0.223474	0.293622	0.275055	0.207849	0.280197	0.210631	0.215859	0.293313	2
gnl|Xelaev18007546m|PAC4GC:7329763|	gcn1l1.L	0.246289	0.230791	0.223717	0.299203	0.19825	0.265251	0.291319	0.24518	0.18972	0.256953	0.256869	0.296458	3
gnl|Xelaev18010449m|PAC4GC:7335254|	gcn1l1.S	0.283021	0.224389	0.22648	0.26611	0.226014	0.245309	0.283728	0.244949	0.209354	0.263814	0.239594	0.287238	3
gnl|Xelaev18045212m|PAC4GC:7359779|	gde1.L	0.23909	0.211552	0.275763	0.273595	0.298204	0.199813	0.215907	0.286077	0.316279	0.251779	0.22001	0.211931	4
gnl|Xelaev18038088m|PAC4GC:7347329|;gnl|Xelaev18040980m|PAC4GC:7340193|	gdi1.L;gdi1.S;	0.203964	0.208213	0.317638	0.270184	0.253065	0.260839	0.254501	0.231595	0.220631	0.284345	0.239293	0.255731	2
gnl|Xelaev18017866m|PAC4GC:7342596|	gdi2.L	0.220681	0.214151	0.280447	0.284721	0.223693	0.264899	0.265907	0.245501	0.227833	0.24671	0.25675	0.268707	2
gnl|Xelaev18020905m|PAC4GC:7349547|;gnl|Xelaev18024024m|PAC4GC:7363169|	gdi2.S;Xetrov90012770m.L;	0.224768	0.213716	0.288978	0.272539	0.230921	0.263301	0.24419	0.261588	0.229382	0.243139	0.262602	0.264877	2
gnl|Xelaev18016406m|PAC4GC:7352145|	gdpd5.S	0.460326	0.133428	0.260932	0.145314	0.285002	0.285387	0.197808	0.231804	#DIV/0!	#DIV/0!	#DIV/0!	#DIV/0!	4
gnl|Xelaev18042638m|PAC4GC:7341306|	gemin2.S	0.368784	0.206873	0.191443	0.2329	0.270871	0.25396	0.26602	0.209149	0.332868	0.293759	0.189587	0.183785	1
gnl|Xelaev18016912m|PAC4GC:7343888|	gemin5-like.L	0.219707	0.209112	0.238691	0.33249	0.258215	0.245701	0.246907	0.249177	#DIV/0!	#DIV/0!	#DIV/0!	#DIV/0!	4
gnl|Xelaev18039087m|PAC4GC:7347098|	gemin7.L	0.286553	0.190323	0.271252	0.251872	0.26902	0.253412	0.273362	0.204207	#DIV/0!	#DIV/0!	#DIV/0!	#DIV/0!	4
gnl|Xelaev18047786m|PAC4GC:7339356|;gnl|Xelaev18045553m|PAC4GC:7358548|	gfer.S;gfer.L;	0.188687	0.326221	0.342615	0.142476	0.213172	0.409317	0.212953	0.164558	0.262474	0.30314	0.261227	0.17316	2
gnl|Xelaev18027656m|PAC4GC:7328884|;gnl|Xelaev18029753m|PAC4GC:7322999|	gfm1.L;Xelaev18029753m;	0.211349	0.352851	0.258075	0.177726	0.216224	0.295144	0.239181	0.249451	#DIV/0!	#DIV/0!	#DIV/0!	#DIV/0!	2
gnl|Xelaev18008161m|PAC4GC:7332461|	gfm2-like.L	0.255262	0.324602	0.221175	0.198961	0.21988	0.268954	0.276637	0.234529	0.25588	0.237864	0.253893	0.252363	2
gnl|Xelaev18020350m|PAC4GC:7348774|;gnl|Xelaev18018545m|PAC4GC:7343791|	gfpt1.S;gfpt1.L;	0.275673	0.225751	0.198292	0.300284	0.235046	0.217981	0.290251	0.256722	0.224521	0.26618	0.23372	0.27558	3
gnl|Xelaev18023716m|PAC4GC:7362740|;gnl|Xelaev18025713m|PAC4GC:7364304|	gga1.L;gga1.S;	0.233492	0.178031	0.310109	0.278368	0.344311	0.174634	0.202072	0.278983	0.219975	0.287265	0.242	0.25076	4
gnl|Xelaev18018602m|PAC4GC:7344418|	ggcx.L	0.231819	0.252424	0.26263	0.253127	0.277573	0.287779	0.223295	0.211353	#DIV/0!	#DIV/0!	#DIV/0!	#DIV/0!	2
gnl|Xelaev18007600m|PAC4GC:7331863|	ggt1.L	0.333398	0.159651	0.213191	0.293761	0.227987	0.228918	0.303415	0.239679	#DIV/0!	#DIV/0!	#DIV/0!	#DIV/0!	4
gnl|Xelaev18028879m|PAC4GC:7323199|	gins1.S	0.232345	0.240252	0.250125	0.277277	0.208039	0.2298	0.261002	0.30116	#DIV/0!	#DIV/0!	#DIV/0!	#DIV/0!	4
gnl|Xelaev18015481m|PAC4GC:7350595|;gnl|Xelaev18012909m|PAC4GC:7353760|	gk.S;gk.L;	0.204387	0.242502	0.25538	0.297731	0.190973	0.207938	0.277284	0.323805	0.26793	0.357116	0.204922	0.170033	3
gnl|Xelaev18014599m|PAC4GC:7352304|	gla.S	0.228119	0.208631	0.290062	0.273187	0.207873	0.226442	0.276278	0.289408	0.207523	0.215982	0.270769	0.305726	3
gnl|Xelaev18044471m|PAC4GC:7360353|	glb1.L	0.348616	0.225995	0.232098	0.193291	0.293798	0.319653	0.297938	0.0886106	#DIV/0!	#DIV/0!	#DIV/0!	#DIV/0!	4
gnl|Xelaev18031198m|PAC4GC:7326670|	glb1l.L	0.188469	0.206084	0.376034	0.229413	0.185402	0.286278	0.286711	0.241609	0.248709	0.254605	0.258194	0.238492	3
gnl|Xelaev18010071m|PAC4GC:7335720|	gldc.S	0.321282	0.258575	0.231332	0.188811	0.208928	0.282242	0.298677	0.210154	0.269175	0.302485	0.231968	0.196372	4
gnl|Xelaev18022811m|PAC4GC:7363199|;gnl|Xelaev18025009m|PAC4GC:7365363|	glg1.L;glg1.S;	0.262905	0.269562	0.218575	0.248958	0.258864	0.273202	0.255263	0.212671	0.258896	0.251477	0.238483	0.251144	2
gnl|Xelaev18012741m|PAC4GC:7353900|	glod4.L	0.208779	0.24287	0.346171	0.20218	0.253495	0.216549	0.226167	0.303789	#DIV/0!	#DIV/0!	#DIV/0!	#DIV/0!	3
gnl|Xelaev18004904m|PAC4GC:7332814|	glod5.L	0.283375	0.251889	0.289776	0.17496	0.25448	0.230501	0.229376	0.285643	0.27648	0.262846	0.266156	0.194517	4
gnl|Xelaev18023488m|PAC4GC:7361586|	glrx2.L	0.225133	0.234341	0.237744	0.302782	0.223393	0.229983	0.273546	0.273078	0.261762	0.259951	0.177475	0.300811	3
gnl|Xelaev18034570m|PAC4GC:7368102|;gnl|Xelaev18036863m|PAC4GC:7356798|	glrx3.L;glrx3.S;	0.257131	0.233075	0.278775	0.231019	0.285247	0.243408	0.242406	0.228938	0.241568	0.286873	0.220407	0.251153	2
gnl|Xelaev18041284m|PAC4GC:7339965|;gnl|Xelaev18039585m|PAC4GC:7346347|	glrx5.S;glrx5.L;	0.310264	0.235361	0.221229	0.233147	0.283359	0.243124	0.260503	0.213015	0.262892	0.236238	0.225712	0.275157	1
gnl|Xelaev18000650m|PAC4GC:7345184|	glud1.1	0.162847	0.411601	0.275037	0.150515	0.261743	0.332801	0.194672	0.210784	#DIV/0!	#DIV/0!	#DIV/0!	#DIV/0!	2
gnl|Xelaev18034956m|PAC4GC:7366446|	glud1.L	0.236995	0.365908	0.210618	0.186479	0.265218	0.301167	0.223276	0.210339	0.269331	0.283106	0.247074	0.200489	2
gnl|Xelaev18027676m|PAC4GC:7327102|	gmps.L	0.228609	0.226131	0.273465	0.271795	0.283413	0.23941	0.223748	0.253429	0.284115	0.2248	0.233265	0.25782	2
gnl|Xelaev18029774m|PAC4GC:7322520|	gmps.S	0.200979	0.227147	0.226006	0.345868	0.197423	0.206659	0.343277	0.252641	#DIV/0!	#DIV/0!	#DIV/0!	#DIV/0!	3
gnl|Xelaev18023831m|PAC4GC:7361703|	gnai2.L	0.250455	0.199341	0.222552	0.327652	0.218517	0.211159	0.255757	0.314567	0.259687	0.241459	0.231754	0.267101	3
gnl|Xelaev18025777m|PAC4GC:7364897|	gnai2.S	0.351277	0.245293	0.238275	0.165155	0.297384	0.24986	0.30666	0.146096	#DIV/0!	#DIV/0!	#DIV/0!	#DIV/0!	4
gnl|Xelaev18014912m|PAC4GC:7351908|;gnl|Xelaev18043550m|PAC4GC:7360432|;gnl|Xelaev18025774m|PAC4GC:7365649|;gnl|Xelaev18023829m|PAC4GC:7363726|;gnl|Xelaev18014913m|PAC4GC:7352594|;gnl|Xelaev18046267m|PAC4GC:7338520|;gnl|Xelaev18033607m|PAC4GC:7333961|;gnl|Xelaev18031832m|PAC4GC:7324939|	gnai3.S;Xelaev18043550m;gnat1.S;gnat1.L;LOC100216126.S;Xelaev18046267m;Xelaev18033607m;Xelaev18031832m;	0.198506	0.210334	0.290248	0.300911	0.219633	0.255886	0.248687	0.275794	0.259089	0.231945	0.25633	0.252636	3
gnl|Xelaev18035619m|PAC4GC:7367400|;gnl|Xelaev18029688m|PAC4GC:7322596|	gnb1.L;Xelaev18029688m;	0.266827	0.249864	0.213082	0.270227	0.272274	0.272772	0.255659	0.199294	0.268351	0.223369	0.254546	0.253733	2
gnl|Xelaev18037497m|PAC4GC:7356645|	gnb1.S	0.238218	0.220192	0.225495	0.316095	0.226137	0.250479	0.293385	0.229999	0.257335	0.253482	0.235583	0.2536	3
gnl|Xelaev18006507m|PAC4GC:7333077|;gnl|Xelaev18001251m|PAC4GC:7322014|	gng10.L;gng10.1;	0.219668	0.218036	0.247389	0.314906	0.201952	0.257759	0.275145	0.265144	#DIV/0!	#DIV/0!	#DIV/0!	#DIV/0!	3
gnl|Xelaev18039669m|PAC4GC:7347290|	gng2.L	0.251884	0.186825	0.239065	0.322226	0.238067	0.245005	0.26312	0.253807	#DIV/0!	#DIV/0!	#DIV/0!	#DIV/0!	4
gnl|Xelaev18039227m|PAC4GC:7347616|;gnl|Xelaev18042479m|PAC4GC:7341825|	gnl1.L;gnl1.S;	0.303747	0.207641	0.217168	0.271444	0.220309	0.240649	0.281916	0.257125	#DIV/0!	#DIV/0!	#DIV/0!	#DIV/0!	4
gnl|Xelaev18026766m|PAC4GC:7327158|	gnpat.L	0.244879	0.242883	0.271629	0.240609	0.257064	0.310612	0.212607	0.219717	#DIV/0!	#DIV/0!	#DIV/0!	#DIV/0!	2
gnl|Xelaev18029015m|PAC4GC:7323276|	gnpat.S	0.256033	0.257729	0.241976	0.244262	0.258572	0.290414	0.234573	0.216441	0.277855	0.246245	0.243506	0.232393	2
gnl|Xelaev18017181m|PAC4GC:7344313|;gnl|Xelaev18021471m|PAC4GC:7349458|	gnpda1.L;gnpda1.S;	0.259499	0.229356	0.243591	0.267555	0.237199	0.247731	0.221541	0.293529	0.228565	0.284223	0.208597	0.278615	2
gnl|Xelaev18005247m|PAC4GC:7332995|	gnpda2.L	0.228648	0.208299	0.221996	0.341058	0.255717	0.229795	0.221704	0.292784	0.255675	0.198948	0.272747	0.272629	4
gnl|Xelaev18017372m|PAC4GC:7343121|	gnptab.L	0.280568	0.210481	0.280958	0.227993	0.247346	0.263426	0.29004	0.199187	#DIV/0!	#DIV/0!	#DIV/0!	#DIV/0!	4
gnl|Xelaev18031234m|PAC4GC:7325570|	golga4-like.L	0.28723	0.233246	0.22341	0.256115	0.288289	0.286842	0.230061	0.194809	#DIV/0!	#DIV/0!	#DIV/0!	#DIV/0!	4
gnl|Xelaev18041310m|PAC4GC:7340757|	golga5.S	0.220732	0.218408	0.25999	0.300871	0.203956	0.23086	0.262101	0.303083	#DIV/0!	#DIV/0!	#DIV/0!	#DIV/0!	3
gnl|Xelaev18047163m|PAC4GC:7338381|;gnl|Xelaev18044680m|PAC4GC:7360909|	gorasp2.S;gorasp2.L;	0.2337	0.221125	0.212842	0.332334	0.25083	0.280437	0.263331	0.205402	#DIV/0!	#DIV/0!	#DIV/0!	#DIV/0!	4
gnl|Xelaev18043373m|PAC4GC:7360680|;gnl|Xelaev18046113m|PAC4GC:7339268|	gosr2.L;gosr2.S;	0.210754	0.201451	0.287947	0.299848	0.259145	0.247043	0.229786	0.264027	#DIV/0!	#DIV/0!	#DIV/0!	#DIV/0!	4
gnl|Xelaev18037056m|PAC4GC:7356155|	got1.S	0.232445	0.204626	0.314421	0.248508	0.231524	0.253569	0.255771	0.259136	0.231259	0.244553	0.260818	0.26337	2
gnl|Xelaev18022830m|PAC4GC:7363868|	got2.L	0.275928	0.290696	0.23937	0.194006	0.23906	0.277009	0.25634	0.227591	0.239296	0.295578	0.26633	0.198796	2
gnl|Xelaev18024997m|PAC4GC:7365247|	got2.S	0.242532	0.280985	0.280824	0.195659	0.225725	0.293114	0.247148	0.234013	0.262565	0.267176	0.265611	0.204648	2
gnl|Xelaev18011330m|PAC4GC:7355205|;gnl|Xelaev18014398m|PAC4GC:7352508|	gpa33.L;gpa33.S;	0.250555	0.119648	0.24597	0.383827	0.242856	0.135712	0.282403	0.33903	#DIV/0!	#DIV/0!	#DIV/0!	#DIV/0!	3
gnl|Xelaev18032482m|PAC4GC:7326010|	gpaa1.L	0.217934	0.239865	0.241929	0.300271	0.225277	0.241957	0.25754	0.275227	0.203684	0.274242	0.298462	0.223613	3
gnl|Xelaev18044586m|PAC4GC:7360532|	gpd2.L	0.267856	0.284486	0.232189	0.215469	0.238496	0.269948	0.260833	0.230723	0.26569	0.271239	0.240871	0.2222	2
gnl|Xelaev18047105m|PAC4GC:7337678|	gpd2.S	0.273868	0.252114	0.257346	0.216672	0.234239	0.259751	0.222017	0.283992	#DIV/0!	#DIV/0!	#DIV/0!	#DIV/0!	4
gnl|Xelaev18001932m|PAC4GC:7339883|	gpi.1	0.205103	0.152489	0.241693	0.400715	0.21073	0.208279	0.282656	0.298335	0.209286	0.211109	0.257271	0.322334	3
gnl|Xelaev18022721m|PAC4GC:7362669|;CON__Q3ZBD7	gpi.L	0.176665	0.191939	0.304535	0.326861	0.222261	0.244732	0.228246	0.304761	0.214042	0.234602	0.256553	0.294803	3
gnl|Xelaev18012874m|PAC4GC:7355282|	gpm6b-like.L	0.276076	0.192208	0.190125	0.341592	0.25792	0.240581	0.275613	0.225887	0.283178	0.262337	0.245246	0.20924	4
gnl|Xelaev18015453m|PAC4GC:7350871|	gpm6b-like.S	0.335573	0.192311	0.228443	0.243673	0.32978	0.226433	0.204164	0.239623	0.298134	0.206281	0.207312	0.288272	1
gnl|Xelaev18030932m|PAC4GC:7326185|	gpnmb.L	0.181804	0.184933	0.324284	0.308979	0.187134	0.217236	0.255372	0.340257	0.307109	0.194913	0.231688	0.26629	3
gnl|Xelaev18035588m|PAC4GC:7367917|	gpr157.L	0.219047	0.222535	0.271762	0.286656	0.243533	0.185704	0.213818	0.356946	0.267543	0.22462	0.265569	0.242268	3
gnl|Xelaev18011359m|PAC4GC:7353581|	gpr89b.L	0.254795	0.245485	0.251349	0.248371	0.247827	0.237312	0.24176	0.273102	0.282993	0.318582	0.213613	0.184813	2
gnl|Xelaev18008079m|PAC4GC:7333005|	gpr98.L	0.165973	0.194604	0.287018	0.352405	0.161556	0.159849	0.233736	0.444859	#DIV/0!	#DIV/0!	#DIV/0!	#DIV/0!	3
gnl|Xelaev18043768m|PAC4GC:7359544|;gnl|Xelaev18002056m|PAC4GC:7322324|	gps1.L;gps1.1;	0.293183	0.214271	0.19804	0.294506	0.21677	0.275242	0.253252	0.254737	0.311486	0.237536	0.194907	0.256071	4
gnl|Xelaev18032509m|PAC4GC:7325495|;gnl|Xelaev18034101m|PAC4GC:7333970|	gpt2.L;gpt2.S;	0.282478	0.232171	0.213273	0.272078	0.219339	0.268374	0.269295	0.242993	0.263244	0.256413	0.220537	0.259806	2
gnl|Xelaev18023802m|PAC4GC:7362232|;gnl|Xelaev18025756m|PAC4GC:7365886|	gpx1.L;gpx1.S;	0.28247	0.196797	0.242531	0.278201	0.303963	0.209127	0.233906	0.253003	0.232595	0.27471	0.244772	0.247923	4
gnl|Xelaev18016922m|PAC4GC:7343341|	gpx3.L	0.24932	0.239524	0.205557	0.305599	0.171844	0.262273	0.314864	0.251019	0.222224	0.202781	0.239226	0.335769	3
gnl|Xelaev18006533m|PAC4GC:7332669|	grhpr.1.L	0.216162	0.23812	0.30406	0.241658	0.22176	0.246893	0.249668	0.281679	#DIV/0!	#DIV/0!	#DIV/0!	#DIV/0!	3
gnl|Xelaev18006532m|PAC4GC:7330958|	grhpr.2.L	0.22049	0.216832	0.283233	0.279445	0.25383	0.289814	0.258343	0.198013	0.217363	0.238024	0.271228	0.273386	3
gnl|Xelaev18043280m|PAC4GC:7358720|	grn.L	0.378745	0.169832	0.243474	0.207949	0.26982	0.197096	0.215494	0.31759	#DIV/0!	#DIV/0!	#DIV/0!	#DIV/0!	4
gnl|Xelaev18005086m|PAC4GC:7331763|	grpel1.L	0.305853	0.264808	0.197243	0.232095	0.236616	0.265746	0.273498	0.22414	0.218962	0.278097	0.263441	0.2395	2
gnl|Xelaev18038364m|PAC4GC:7346410|	gsn.L	0.247499	0.197574	0.227822	0.327105	0.225758	0.280735	0.264809	0.228698	0.217907	0.22734	0.250139	0.304614	3
gnl|Xelaev18041585m|PAC4GC:7340825|	gsn.S	0.200164	0.223232	0.294602	0.282003	0.224371	0.282501	0.245843	0.247285	0.222854	0.251804	0.257789	0.267553	2
gnl|Xelaev18045172m|PAC4GC:7359461|;gnl|Xelaev18047501m|PAC4GC:7338590|	gspt1.L;gspt1.S;	0.218663	0.260006	0.268542	0.252789	0.297321	0.232405	0.208882	0.261392	0.230286	0.2362	0.273952	0.259562	2
gnl|Xelaev18043940m|PAC4GC:7360961|	gss.L	0.319898	0.175666	0.213502	0.290934	0.375846	0.189983	0.255472	0.1787	#DIV/0!	#DIV/0!	#DIV/0!	#DIV/0!	4
gnl|Xelaev18034508m|PAC4GC:7367056|	gstk1.L	0.222473	0.273233	0.286657	0.217637	0.230177	0.279117	0.221155	0.26955	0.225598	0.253989	0.269774	0.250639	2
gnl|Xelaev18036907m|PAC4GC:7356831|	gsto1.S	0.194208	0.21567	0.317921	0.2722	0.224418	0.282151	0.246732	0.246699	0.194635	0.261884	0.279555	0.263926	3
gnl|Xelaev18025413m|PAC4GC:7364937|;gnl|Xelaev18023356m|PAC4GC:7362729|	gtf2b.S;gtf2b.L;	0.320606	0.234592	0.209384	0.235419	0.279337	0.247987	0.231768	0.240908	#DIV/0!	#DIV/0!	#DIV/0!	#DIV/0!	4
gnl|Xelaev18032935m|PAC4GC:7334564|	gtpbp10.S	0.261706	0.291169	0.22525	0.221875	0.230055	0.257119	0.279789	0.233036	0.261745	0.250908	0.253764	0.233584	2
gnl|Xelaev18001164m|PAC4GC:7321988|	gtpbp3-like.1	0.259961	0.314721	0.246313	0.179005	0.24195	0.245601	0.291969	0.220481	#DIV/0!	#DIV/0!	#DIV/0!	#DIV/0!	4
gnl|Xelaev18015572m|PAC4GC:7352132|	gtpbp6.S	0.260782	0.304778	0.235875	0.198565	0.26813	0.251342	0.245249	0.235279	0.276079	0.301961	0.242231	0.179729	2
gnl|Xelaev18015364m|PAC4GC:7352171|	gusb.S	0.279874	0.202352	0.240568	0.277206	0.306423	0.227664	0.245422	0.22049	0.287883	0.194377	0.232134	0.285606	4
gnl|Xelaev18027752m|PAC4GC:7327793|	gyg1.L	0.282481	0.204612	0.251519	0.261388	0.221254	0.271456	0.29845	0.20884	0.242102	0.257299	0.268325	0.232273	2
gnl|Xelaev18029833m|PAC4GC:7323953|	gyg1.S	0.257687	0.211728	0.296973	0.233611	0.220687	0.241809	0.276837	0.260666	0.249045	0.241592	0.279555	0.229808	2
gnl|Xelaev18025864m|PAC4GC:7365628|;gnl|Xelaev18023945m|PAC4GC:7362121|	h1foo.S;h1foo.L;	0.146211	0.268313	0.42418	0.161296	0.228548	0.268613	0.206697	0.296143	0.214727	0.357046	0.243595	0.184632	3
gnl|Xelaev18035589m|PAC4GC:7368039|	h6pd.L	0.224496	0.28479	0.2408	0.249914	0.228762	0.323567	0.221696	0.225975	0.279161	0.254005	0.22709	0.239744	2
gnl|Xelaev18037482m|PAC4GC:7356547|	h6pd.S	0.216211	0.300044	0.253234	0.230511	0.235952	0.300506	0.222127	0.241415	0.242227	0.270305	0.247378	0.24009	2
gnl|Xelaev18031021m|PAC4GC:7325735|	hacl1.L	0.265354	0.257772	0.250393	0.226481	0.23666	0.277056	0.265574	0.22071	0.25704	0.237106	0.253256	0.252598	2
gnl|Xelaev18005624m|PAC4GC:7329520|	hadh.L	0.293489	0.267174	0.231974	0.207364	0.240286	0.274821	0.2631	0.221793	0.253179	0.239334	0.284537	0.22295	2
gnl|Xelaev18028315m|PAC4GC:7327745|	hadha.L	0.274672	0.354316	0.203028	0.167984	0.274257	0.302577	0.236066	0.1871	0.259362	0.306205	0.244512	0.189921	2
gnl|Xelaev18030252m|PAC4GC:7324195|	hadha.S	0.251867	0.34192	0.229865	0.176347	0.262714	0.287821	0.22702	0.222445	0.253259	0.295068	0.253505	0.198168	2
gnl|Xelaev18045534m|PAC4GC:7360833|;gnl|Xelaev18047775m|PAC4GC:7338140|	hagh.L;hagh.S;	0.285003	0.241358	0.297882	0.175757	0.286422	0.2805	0.268785	0.164293	0.281121	0.244772	0.247189	0.226919	1
gnl|Xelaev18044693m|PAC4GC:7359250|	hat1.L	0.234087	0.246066	0.246163	0.273684	0.226259	0.274432	0.233823	0.265486	#DIV/0!	#DIV/0!	#DIV/0!	#DIV/0!	2
gnl|Xelaev18045101m|PAC4GC:7360430|	hba1.L	0.217491	0.153312	0.229908	0.399289	0.267337	0.16963	0.228453	0.33458	0.268333	0.168928	0.185393	0.377346	3
gnl|Xelaev18045102m|PAC4GC:7359661|	hbg1.L	0.278953	0.0971997	0.274102	0.349746	0.278171	0.158915	0.220959	0.341955	0.223492	0.158773	0.2322	0.385535	3
gnl|Xelaev18045092m|PAC4GC:7359146|;gnl|Xelaev18047463m|PAC4GC:7338803|;gnl|Xelaev18047462m|PAC4GC:7337611|	hbz.L;Xelaev18047463m;Xelaev18047462m	0.209428	0.215526	0.300335	0.27471	0.235922	0.259389	0.208723	0.295966	0.205102	0.260742	0.27602	0.258136	3
gnl|Xelaev18023300m|PAC4GC:7363044|	hccs-like.L	0.274721	0.265907	0.244224	0.215147	0.286653	0.283115	0.217862	0.212369	#DIV/0!	#DIV/0!	#DIV/0!	#DIV/0!	1
gnl|Xelaev18041775m|PAC4GC:7341212|	hcfc1.S	0.286616	0.189522	0.209466	0.314397	0.227749	0.220884	0.274102	0.277264	0.231582	0.262796	0.230455	0.275167	2
gnl|Xelaev18017690m|PAC4GC:7343535|	hdac10.L	0.284888	0.203183	0.268513	0.243416	0.226714	0.196339	0.326293	0.250654	#DIV/0!	#DIV/0!	#DIV/0!	#DIV/0!	4
gnl|Xelaev18029255m|PAC4GC:7323484|;gnl|Xelaev18015210m|PAC4GC:7352418|;gnl|Xelaev18012537m|PAC4GC:7354066|;gnl|Xelaev18027167m|PAC4GC:7327252|	hdac2.S;hdac1.S;hdac1.L;hdac2.L;	0.212041	0.227995	0.30476	0.255204	0.264922	0.251539	0.192379	0.29116	#DIV/0!	#DIV/0!	#DIV/0!	#DIV/0!	4
gnl|Xelaev18008470m|PAC4GC:7332258|	hdhd2.L	0.332485	0.236154	0.21089	0.22047	0.296003	0.229005	0.265213	0.209779	0.249682	0.252618	0.261271	0.236429	1
gnl|Xelaev18027821m|PAC4GC:7326864|	hdlbp.L	0.278611	0.245886	0.232637	0.242865	0.264257	0.266091	0.23764	0.232012	0.258171	0.268139	0.229896	0.243794	2
gnl|Xelaev18029889m|PAC4GC:7324110|	hdlbp.S	0.284034	0.20226	0.20499	0.308717	0.28144	0.231978	0.259122	0.22746	0.258092	0.233276	0.23195	0.276682	4
gnl|Xelaev18047585m|PAC4GC:7338331|;gnl|Xelaev18045280m|PAC4GC:7360321|	heatr2-like.S;heatr2-like.L;	0.220683	0.210248	0.265453	0.303615	0.220707	0.19986	0.249103	0.33033	#DIV/0!	#DIV/0!	#DIV/0!	#DIV/0!	3
gnl|Xelaev18028861m|PAC4GC:7324030|;gnl|Xelaev18026611m|PAC4GC:7327637|	hebp2.S;hebp2.L;	0.225454	0.211025	0.260708	0.302814	0.241222	0.264384	0.250886	0.243508	0.266334	0.246738	0.24004	0.246887	2
gnl|Xelaev18004506m|PAC4GC:7322230|;gnl|Xelaev18034801m|PAC4GC:7366869|	hells.1;hells.L;	0.317195	0.203828	0.285023	0.193954	0.329933	0.232883	0.178557	0.258626	0.213419	0.277715	0.217371	0.291495	1
gnl|Xelaev18008160m|PAC4GC:7330017|	hexb-like.L	0.272666	0.219304	0.212173	0.295857	0.229481	0.241079	0.288319	0.241121	0.266001	0.226193	0.256084	0.251722	2
gnl|Xelaev18010883m|PAC4GC:7337008|	hexb-like.S	0.247625	0.219601	0.274601	0.258173	0.244212	0.232193	0.247611	0.275984	0.262547	0.233191	0.246641	0.257621	2
gnl|Xelaev18031001m|PAC4GC:7325544|	hibadh.L	0.259472	0.275292	0.251749	0.213487	0.237292	0.28928	0.255147	0.218282	0.2822	0.268805	0.245984	0.203011	2
gnl|Xelaev18033084m|PAC4GC:7334419|	hibadh.S	0.301348	0.298463	0.233482	0.166707	0.268584	0.283758	0.245657	0.202001	0.249176	0.344069	0.209557	0.197198	2
gnl|Xelaev18045023m|PAC4GC:7359665|;gnl|Xelaev18047414m|PAC4GC:7338275|	hibch.L;hibch.S;	0.259025	0.296404	0.257928	0.186643	0.231113	0.28227	0.257108	0.229509	0.25538	0.265838	0.253167	0.225616	2
gnl|Xelaev18017329m|PAC4GC:7342776|	higd2a.L	0.300293	0.321114	0.200658	0.177935	0.30113	0.309547	0.238481	0.150843	0.291435	0.220023	0.256797	0.231745	1
gnl|Xelaev18010724m|PAC4GC:7335382|	hint1.S	0.228574	0.219579	0.389494	0.162353	0.238434	0.191032	0.204812	0.365722	#DIV/0!	#DIV/0!	#DIV/0!	#DIV/0!	3
gnl|Xelaev18004220m|PAC4GC:7369303|	hint2.1	0.26331	0.243621	0.234889	0.25818	0.200212	0.304112	0.279241	0.216435	0.2347	0.241721	0.250401	0.273177	2
gnl|Xelaev18010617m|PAC4GC:7335458|;gnl|Xelaev18007794m|PAC4GC:7329984|	hip1r.S;hip1r.L;	0.216218	0.270997	0.258595	0.25419	0.22774	0.275615	0.249677	0.246969	#DIV/0!	#DIV/0!	#DIV/0!	#DIV/0!	2
gnl|Xelaev18017318m|PAC4GC:7343909|;gnl|Xelaev18021364m|PAC4GC:7349378|;gnl|Xelaev18017317m|PAC4GC:7342935|;gnl|Xelaev18020367m|PAC4GC:7350003|;gnl|Xelaev18018522m|PAC4GC:7342241|	hk2.L;hk2.S;LOC100492955.L;LOC100485269.S;LOC100485269.L	0.268904	0.223612	0.288968	0.218516	0.238853	0.269354	0.216445	0.275348	#DIV/0!	#DIV/0!	#DIV/0!	#DIV/0!	2
gnl|Xelaev18011449m|PAC4GC:7353639|	hlcs-like.L	0.187266	0.215785	0.256963	0.339986	0.170984	0.290504	0.293555	0.244957	0.212674	0.193655	0.282896	0.310775	3
gnl|Xelaev18038859m|PAC4GC:7346235|	hmgb3.L	0.15495	0.228044	0.352462	0.264545	0.228537	0.21314	0.199032	0.359291	#DIV/0!	#DIV/0!	#DIV/0!	#DIV/0!	3
gnl|Xelaev18016974m|PAC4GC:7342751|	hmmr.L	0.213553	0.217093	0.223421	0.345933	0.234013	0.236292	0.294432	0.235264	#DIV/0!	#DIV/0!	#DIV/0!	#DIV/0!	3
gnl|Xelaev18044054m|PAC4GC:7359048|	hn1.L	0.277026	0.216715	0.189525	0.316734	0.22844	0.247806	0.250061	0.273693	#DIV/0!	#DIV/0!	#DIV/0!	#DIV/0!	4
gnl|Xelaev18046700m|PAC4GC:7339456|	hn1.S	0.505717	0.141209	0.353074	0	0.193421	0.210395	0.157166	0.439018	#DIV/0!	#DIV/0!	#DIV/0!	#DIV/0!	4
gnl|Xelaev18021532m|PAC4GC:7349481|;gnl|Xelaev18004598m|PAC4GC:7322040|	hnrnpa0.S;hnrnpa0.1;	0.289349	0.242263	0.185552	0.282837	0.308279	0.271469	0.22852	0.191732	0.270892	0.265052	0.217179	0.246877	4
gnl|Xelaev18013553m|PAC4GC:7355147|	hnrnpa1.L	0.167609	0.28507	0.265837	0.281484	0.291753	0.246937	0.206321	0.25499	0.246179	0.237825	0.25538	0.260615	2
gnl|Xelaev18016014m|PAC4GC:7352509|	hnrnpa1.S	0.370771	0.230428	0.155226	0.243575	0.263081	0.249995	0.256528	0.230395	0.258541	0.235295	0.260769	0.245395	2
gnl|Xelaev18044730m|PAC4GC:7359041|;gnl|Xelaev18047194m|PAC4GC:7339423|	hnrnpa3.L;hnrnpa3.S;	0.36401	0.168882	0.1624	0.304708	0.279699	0.236229	0.267819	0.216253	#DIV/0!	#DIV/0!	#DIV/0!	#DIV/0!	1
gnl|Xelaev18004597m|PAC4GC:7322035|	hnrnpab.1	0.265498	0.215065	0.22431	0.295126	0.258444	0.301275	0.206056	0.234225	0.233868	0.224505	0.201489	0.340138	2
gnl|Xelaev18021534m|PAC4GC:7349866|	hnrnpab.S	0.290842	0.235074	0.210451	0.263633	0.274868	0.302555	0.217023	0.205554	0.274361	0.286284	0.247363	0.191992	2
gnl|Xelaev18017116m|PAC4GC:7343131|;gnl|Xelaev18021523m|PAC4GC:7349173|	hnrnph1.L;hnrnph1.S;	0.296302	0.254668	0.205258	0.243771	0.288847	0.2963	0.229396	0.185456	0.221717	0.350077	0.231191	0.197015	1
gnl|Xelaev18042570m|PAC4GC:7341368|;gnl|Xelaev18039386m|PAC4GC:7346054|	hnrnpl.S;hnrnpl.L;	0.219483	0.268683	0.249097	0.262736	0.236926	0.267873	0.199603	0.295597	#DIV/0!	#DIV/0!	#DIV/0!	#DIV/0!	4
gnl|Xelaev18005766m|PAC4GC:7330686|	hpgds.L	0.227276	0.210557	0.276983	0.285183	0.269513	0.27168	0.269995	0.188812	0.219338	0.232491	0.263038	0.285134	3
gnl|Xelaev18009454m|PAC4GC:7335394|	hpgds.S	0.194685	0.215531	0.315261	0.274523	0.211409	0.320895	0.264099	0.203597	0.211875	0.259408	0.265669	0.263049	3
gnl|Xelaev18042319m|PAC4GC:7340243|;gnl|Xelaev18039007m|PAC4GC:7347027|	hprt1.S;hprt1.L;	0.230036	0.185311	0.282527	0.302127	0.237873	0.236082	0.252006	0.274039	0.201191	0.220618	0.264848	0.313343	3
gnl|Xelaev18032227m|PAC4GC:7325255|	hrp12.L	0.243365	0.19742	0.281266	0.277949	0.251428	0.222006	0.261485	0.265081	0.236191	0.235461	0.267373	0.260976	2
gnl|Xelaev18033894m|PAC4GC:7333420|	hrp12.S	0.357121	0.183032	0.148299	0.311547	0.29953	0.245365	0.263091	0.192014	0.249767	0.239959	0.285288	0.224987	4
gnl|Xelaev18025419m|PAC4GC:7364843|;gnl|Xelaev18023362m|PAC4GC:7363612|	hs2st1.S;hs2st1.L;	0.251083	0.237074	0.204592	0.307251	0.274195	0.25252	0.245558	0.227727	#DIV/0!	#DIV/0!	#DIV/0!	#DIV/0!	4
gnl|Xelaev18007532m|PAC4GC:7332567|	hscb.L	0.377476	0.295132	0.146453	0.180939	0.326284	0.313061	0.19402	0.166634	#DIV/0!	#DIV/0!	#DIV/0!	#DIV/0!	1
gnl|Xelaev18000032m|PAC4GC:7324365|	hsd17b10.1	0.239285	0.280467	0.247728	0.23252	0.219345	0.291657	0.251008	0.23799	0.244819	0.292375	0.247947	0.214859	2
gnl|Xelaev18041726m|PAC4GC:7340388|	hsd17b10.S	0.251572	0.286203	0.26868	0.193545	0.218552	0.271341	0.238574	0.271533	0.25421	0.289408	0.252879	0.203503	2
gnl|Xelaev18021809m|PAC4GC:7361513|	hsd17b12.L	0.17463	0.354598	0.265193	0.205579	0.236099	0.322204	0.232752	0.208945	0.222895	0.272993	0.269463	0.234649	2
gnl|Xelaev18024537m|PAC4GC:7365681|	hsd17b12.S	0.233299	0.23825	0.281112	0.247339	0.222119	0.262535	0.266817	0.248529	#DIV/0!	#DIV/0!	#DIV/0!	#DIV/0!	2
gnl|Xelaev18007973m|PAC4GC:7331900|	hsd17b4.L	0.275973	0.235584	0.261493	0.22695	0.225323	0.288192	0.253915	0.232569	0.270111	0.249628	0.256181	0.224081	2
gnl|Xelaev18025615m|PAC4GC:7364222|	hsd17b7.S	0.223624	0.230372	0.263364	0.282641	0.207858	0.280181	0.277562	0.2344	#DIV/0!	#DIV/0!	#DIV/0!	#DIV/0!	4
gnl|Xelaev18042414m|PAC4GC:7341754|	hsd17b8.S	0.348058	0.220427	0.184658	0.246857	0.287428	0.289775	0.247619	0.175178	0.261224	0.263264	0.250277	0.225235	1
gnl|Xelaev18001244m|PAC4GC:7321928|	hsdl2.1	0.272998	0.283497	0.24265	0.200856	0.248084	0.269979	0.250221	0.231716	0.263227	0.249376	0.283077	0.20432	2
gnl|Xelaev18039699m|PAC4GC:7347337|	hsp90aa1.1.L	0.212603	0.209124	0.244859	0.333414	0.237187	0.237316	0.230585	0.294912	#DIV/0!	#DIV/0!	#DIV/0!	#DIV/0!	3
gnl|Xelaev18026411m|PAC4GC:7327920|	hsp90ab1.L	0.208603	0.224827	0.303858	0.262711	0.238852	0.271816	0.204478	0.284853	0.21695	0.261609	0.244626	0.276815	3
gnl|Xelaev18028538m|PAC4GC:7323562|	hsp90ab1.S	0.196146	0.233946	0.290524	0.279383	0.218989	0.304249	0.210905	0.265856	0.223414	0.300538	0.234952	0.241097	4
gnl|Xelaev18017829m|PAC4GC:7342651|;gnl|Xelaev18020930m|PAC4GC:7349400|	hspa14.L;hspa14.S;	0.19776	0.164772	0.377647	0.259822	0.310832	0.207561	0.244784	0.236823	0.317953	0.331365	0.176101	0.17458	4
gnl|Xelaev18039768m|PAC4GC:7346002|	hspa2.L	0.295984	0.195855	0.226411	0.281751	0.224974	0.237656	0.281724	0.255645	#DIV/0!	#DIV/0!	#DIV/0!	#DIV/0!	4
gnl|Xelaev18017182m|PAC4GC:7344863|	hspa4.L	0.209415	0.222316	0.286364	0.281905	0.233843	0.265602	0.255533	0.245022	0.240058	0.26526	0.247989	0.246692	2
gnl|Xelaev18021470m|PAC4GC:7349356|	hspa4.S	0.192162	0.21177	0.330033	0.266035	0.264449	0.259526	0.255205	0.220821	0.239735	0.275474	0.226059	0.258732	2
gnl|Xelaev18038451m|PAC4GC:7347689|	hspa5.L	0.208306	0.255542	0.319787	0.216365	0.227021	0.298745	0.220333	0.253901	0.26289	0.269083	0.252774	0.215252	4
gnl|Xelaev18041802m|PAC4GC:7342003|	hspa5.S	0.239249	0.26226	0.275793	0.222698	0.221544	0.288419	0.253488	0.23655	0.236989	0.266534	0.259901	0.236576	2
gnl|Xelaev18035213m|PAC4GC:7367010|;gnl|Xelaev18004173m|PAC4GC:7339856|	hspa8.L;LOC100488052.1;	0.204264	0.222105	0.258809	0.314822	0.23442	0.257994	0.247524	0.260062	0.22139	0.242401	0.24347	0.29274	3
gnl|Xelaev18037286m|PAC4GC:7357309|	hspa8.S	0.223122	0.211474	0.303901	0.261503	0.235391	0.270943	0.234038	0.259628	0.234517	0.258805	0.263686	0.242992	2
gnl|Xelaev18016934m|PAC4GC:7344505|	hspa9.L	0.293356	0.309695	0.217721	0.179228	0.263008	0.307803	0.260993	0.168196	0.256253	0.257347	0.279868	0.206532	2
gnl|Xelaev18020021m|PAC4GC:7350131|	hspa9.S	0.271053	0.30168	0.264679	0.162588	0.242351	0.310397	0.253549	0.193703	0.253251	0.306889	0.259464	0.180396	2
gnl|Xelaev18023200m|PAC4GC:7362152|	hspb11.L	0.263228	0.281177	0.159172	0.296422	0.337421	0.230116	0.218716	0.213747	#DIV/0!	#DIV/0!	#DIV/0!	#DIV/0!	4
gnl|Xelaev18036139m|PAC4GC:7367151|	hspbp1.L	0.226216	0.210148	0.274632	0.289003	0.205168	0.281119	0.286531	0.227183	0.206888	0.283042	0.224379	0.285691	3
gnl|Xelaev18045050m|PAC4GC:7359349|	hspe1.L	0.280565	0.324694	0.251815	0.142926	0.241953	0.315155	0.247334	0.195557	0.264294	0.329711	0.249632	0.156363	2
gnl|Xelaev18047429m|PAC4GC:7339505|	hspe1.S	0.313194	0.325807	0.237054	0.123946	0.244127	0.29772	0.259709	0.198443	0.26066	0.296702	0.272939	0.1697	2
gnl|Xelaev18013725m|PAC4GC:7354919|	hsph1.L	0.209392	0.220631	0.275939	0.294038	0.222264	0.283578	0.244035	0.250123	#DIV/0!	#DIV/0!	#DIV/0!	#DIV/0!	4
gnl|Xelaev18016180m|PAC4GC:7352655|	hsph1.S	0.212136	0.223605	0.27126	0.292998	0.233884	0.26242	0.237574	0.266122	0.221522	0.269846	0.245572	0.263061	2
gnl|Xelaev18021749m|PAC4GC:7362414|	htatip2.L	0.21679	0.22828	0.244126	0.310804	0.235146	0.259541	0.291478	0.213835	0.225217	0.206685	0.274567	0.29353	3
gnl|Xelaev18002839m|PAC4GC:7321648|	huwe1.1	0.236516	0.222347	0.276613	0.264523	0.240003	0.252126	0.253606	0.254265	#DIV/0!	#DIV/0!	#DIV/0!	#DIV/0!	2
gnl|Xelaev18041759m|PAC4GC:7340315|	huwe1.S	0.231709	0.240845	0.275847	0.251599	0.241772	0.259088	0.245221	0.253919	0.305737	0.222857	0.241732	0.229674	2
gnl|Xelaev18004404m|PAC4GC:7324387|	hyou1.1	0.25564	0.255951	0.256366	0.232043	0.236414	0.23263	0.251684	0.279273	0.260433	0.248238	0.252232	0.239097	2
gnl|Xelaev18035426m|PAC4GC:7367207|	hyou1.L	0.255072	0.264413	0.248344	0.232171	0.228223	0.279794	0.265101	0.226882	0.230781	0.277103	0.254135	0.237982	2
gnl|Xelaev18017879m|PAC4GC:7342277|	chchd3.L	0.244745	0.372011	0.189826	0.193419	0.322021	0.249046	0.232253	0.19668	0.264248	0.266558	0.253006	0.216189	1
gnl|Xelaev18020891m|PAC4GC:7348733|	chchd3.S	0.226909	0.303379	0.241489	0.228222	0.27747	0.252221	0.229862	0.240447	0.261643	0.274241	0.240159	0.223958	2
gnl|Xelaev18023962m|PAC4GC:7361903|	chchd4.L	0.330569	0.270192	0.244833	0.154406	0.261706	0.301553	0.228091	0.20865	#DIV/0!	#DIV/0!	#DIV/0!	#DIV/0!	4
gnl|Xelaev18025889m|PAC4GC:7364153|;gnl|Xelaev18023984m|PAC4GC:7363383|	chchd6-like.S;chchd6-like.L;	0.21518	0.320241	0.243988	0.220591	0.270371	0.239453	0.229054	0.261122	0.250017	0.276146	0.235711	0.238126	2
gnl|Xelaev18032036m|PAC4GC:7325614|	chchd7.L	0.324473	0.221445	0.171511	0.282571	0.302426	0.206478	0.253305	0.237791	#DIV/0!	#DIV/0!	#DIV/0!	#DIV/0!	4
gnl|Xelaev18042254m|PAC4GC:7341775|	chml.S	0.149048	0.251767	0.313794	0.285391	0.27375	0.214579	0.233142	0.278529	#DIV/0!	#DIV/0!	#DIV/0!	#DIV/0!	4
gnl|Xelaev18046645m|PAC4GC:7339550|;gnl|Xelaev18033832m|PAC4GC:7333195|;gnl|Xelaev18032143m|PAC4GC:7325489|;gnl|Xelaev18043991m|PAC4GC:7359391|	chmp4b.S;chmp4c.S;chmp4c.L;chmp4b.L;	0.20939	0.245689	0.228653	0.316268	0.212178	0.245376	0.321236	0.22121	0.251801	0.272104	0.227606	0.248489	3
gnl|Xelaev18040083m|PAC4GC:7347265|	chp1.L	0.310593	0.23202	0.18201	0.275377	0.221853	0.27791	0.265474	0.234763	0.324908	0.230678	0.218432	0.225982	4
gnl|Xelaev18023766m|PAC4GC:7362934|	iars.L	0.325296	0.23859	0.201097	0.235017	0.258507	0.243201	0.305024	0.193268	#DIV/0!	#DIV/0!	#DIV/0!	#DIV/0!	4
gnl|Xelaev18025750m|PAC4GC:7364368|	iars.S	0.243679	0.24053	0.257491	0.2583	0.242038	0.263614	0.238887	0.255461	0.28854	0.233449	0.254528	0.223483	2
gnl|Xelaev18026243m|PAC4GC:7327864|	iars2.L	0.246758	0.301012	0.232358	0.219871	0.254681	0.258479	0.255387	0.231453	0.231944	0.326914	0.244861	0.196281	2
gnl|Xelaev18032770m|PAC4GC:7333793|	iba57.S	0.28259	0.293942	0.232914	0.190554	0.233167	0.260383	0.251954	0.254497	0.249301	0.276696	0.270322	0.203681	2
gnl|Xelaev18035771m|PAC4GC:7366675|	icmt.L	0.23763	0.209792	0.241537	0.311041	0.289912	0.224068	0.222174	0.263847	#DIV/0!	#DIV/0!	#DIV/0!	#DIV/0!	4
gnl|Xelaev18044044m|PAC4GC:7359256|	ict1.L	0.224362	0.265311	0.284155	0.226172	0.226335	0.251095	0.237381	0.285189	0.268941	0.283318	0.248001	0.19974	3
gnl|Xelaev18046687m|PAC4GC:7338184|	ict1.S	0.254728	0.302224	0.242312	0.200735	0.251125	0.281398	0.221217	0.24626	0.257215	0.290973	0.255896	0.195916	2
gnl|Xelaev18034599m|PAC4GC:7366987|	ide.L	0.312648	0.227564	0.231005	0.228784	0.21757	0.282143	0.301313	0.198974	0.24993	0.242537	0.240329	0.267203	4
gnl|Xelaev18036890m|PAC4GC:7356653|	ide.S	0.245568	0.249911	0.275652	0.228869	0.234663	0.278707	0.25607	0.23056	0.240915	0.309398	0.236773	0.212915	2
gnl|Xelaev18018326m|PAC4GC:7342863|;gnl|Xelaev18020537m|PAC4GC:7349275|	idh2.L;idh2.S;	0.245083	0.3179	0.242468	0.194549	0.233905	0.292139	0.248081	0.225875	0.240518	0.291296	0.270571	0.197615	2
gnl|Xelaev18017996m|PAC4GC:7343826|	idh3a.L	0.246593	0.288487	0.303735	0.161185	0.251054	0.202713	0.210764	0.335469	#DIV/0!	#DIV/0!	#DIV/0!	#DIV/0!	3
gnl|Xelaev18020813m|PAC4GC:7350461|	idh3a.S	0.24388	0.304644	0.275894	0.175581	0.244753	0.30471	0.22592	0.224617	0.240236	0.259599	0.281855	0.21831	2
gnl|Xelaev18008676m|PAC4GC:7337249|	idh3b.S	0.219269	0.297707	0.289846	0.193177	0.228232	0.275188	0.228049	0.268531	0.212451	0.288049	0.279182	0.220318	2
gnl|Xelaev18041787m|PAC4GC:7340512|	idh3g.S	0.282996	0.275033	0.234434	0.207538	0.236548	0.24943	0.262598	0.251424	0.259215	0.253813	0.244219	0.242753	2
gnl|Xelaev18030705m|PAC4GC:7324970|;gnl|Xelaev18032848m|PAC4GC:7334165|	idi1.L;idi1.S;	0.24502	0.275978	0.240939	0.238064	0.243352	0.290367	0.262133	0.204148	0.265249	0.297962	0.245738	0.191051	2
gnl|Xelaev18006379m|PAC4GC:7332507|	ifi30.L	0.175009	0.19946	0.284981	0.34055	0.196693	0.226447	0.283969	0.292891	0.226984	0.220174	0.2811	0.271742	3
gnl|Xelaev18009882m|PAC4GC:7335902|	ifi30.S	0.221536	0.248325	0.269221	0.260918	0.236929	0.257323	0.28098	0.224767	0.256227	0.225891	0.249923	0.26796	2
gnl|Xelaev18000039m|PAC4GC:7369461|	igf2bp3.1	0.344394	0.25697	0.169042	0.229595	0.372629	0.242111	0.216544	0.168717	0.291324	0.256943	0.227081	0.224653	1
gnl|Xelaev18030930m|PAC4GC:7325699|	igf2bp3.L	0.264208	0.256807	0.228435	0.25055	0.266749	0.296648	0.229689	0.206914	0.263311	0.280518	0.243639	0.212532	2
gnl|Xelaev18007073m|PAC4GC:7332558|	ighx.L	0.202771	0.184402	0.306807	0.306021	0.197764	0.183178	0.267855	0.351203	0.194492	0.177463	0.248926	0.379119	3
gnl|Xelaev18035677m|PAC4GC:7366911|	ilvbl.L	0.245949	0.232225	0.255801	0.266026	0.28629	0.2362	0.207389	0.270121	#DIV/0!	#DIV/0!	#DIV/0!	#DIV/0!	2
gnl|Xelaev18024395m|PAC4GC:7365591|;gnl|Xelaev18021975m|PAC4GC:7361677|	immp1l.S;immp1l.L;	0.283541	0.232305	0.269509	0.214645	0.22712	0.2387	0.235699	0.298481	#DIV/0!	#DIV/0!	#DIV/0!	#DIV/0!	4
gnl|Xelaev18005005m|PAC4GC:7329895|	immt-like.L	0.252744	0.337178	0.209752	0.200326	0.301965	0.241809	0.247212	0.209014	0.270721	0.276666	0.241227	0.211385	1
gnl|Xelaev18008845m|PAC4GC:7335299|	immt-like.S	0.27816	0.350357	0.183501	0.187982	0.330508	0.257497	0.236967	0.175028	0.261693	0.27827	0.25589	0.204148	2
gnl|Xelaev18033830m|PAC4GC:7334447|;gnl|Xelaev18032140m|PAC4GC:7325025|	impa1.S;impa1.L;	0.293219	0.203532	0.255016	0.248233	0.197437	0.259949	0.270546	0.272068	0.265132	0.236138	0.241184	0.257546	2
gnl|Xelaev18031829m|PAC4GC:7326285|	impa2.L	0.195327	0.198329	0.344823	0.261521	0.271319	0.237281	0.226205	0.265195	#DIV/0!	#DIV/0!	#DIV/0!	#DIV/0!	4
gnl|Xelaev18032040m|PAC4GC:7324897|	impad1.L	0.290808	0.26621	0.24866	0.194322	0.20789	0.207044	0.150574	0.434492	#DIV/0!	#DIV/0!	#DIV/0!	#DIV/0!	4
gnl|Xelaev18033736m|PAC4GC:7334214|	impad1.S	0.312026	0.194051	0.263549	0.230374	0.287707	0.197792	0.238481	0.27602	0.2636	0.227308	0.266534	0.242559	4
gnl|Xelaev18024032m|PAC4GC:7362762|	impdh2.L	0.2015	0.238408	0.300962	0.25913	0.18473	0.276956	0.237009	0.301304	#DIV/0!	#DIV/0!	#DIV/0!	#DIV/0!	3
gnl|Xelaev18045024m|PAC4GC:7361128|	inpp1.L	0.398385	0.21578	0.160201	0.225634	0.373964	0.27986	0.242684	0.103493	#DIV/0!	#DIV/0!	#DIV/0!	#DIV/0!	1
gnl|Xelaev18015656m|PAC4GC:7351229|	ipo5.S	0.229795	0.236614	0.286364	0.247228	0.233227	0.276915	0.238743	0.251114	0.231517	0.261141	0.259851	0.247491	2
gnl|Xelaev18021791m|PAC4GC:7363653|	ipo7.L	0.207409	0.202438	0.313749	0.276404	0.217546	0.277008	0.250566	0.254881	0.226258	0.235465	0.256614	0.281663	3
gnl|Xelaev18024555m|PAC4GC:7365438|	ipo7.S	0.283269	0.189118	0.234241	0.293372	0.269137	0.257541	0.270247	0.203075	0.241988	0.247997	0.259362	0.250654	2
gnl|Xelaev18015003m|PAC4GC:7351685|;gnl|Xelaev18012175m|PAC4GC:7354645|	ipo9.S;ipo9.L;	0.216129	0.219272	0.276148	0.288451	0.21592	0.268233	0.254496	0.261351	0.239909	0.33593	0.215862	0.208299	2
gnl|Xelaev18039443m|PAC4GC:7346344|	isca2-like.L	0.367819	0.252967	0.172582	0.206632	0.248769	0.284865	0.246331	0.220035	0.361632	0.255047	0.212696	0.170626	1
gnl|Xelaev18007465m|PAC4GC:7329405|;gnl|Xelaev18010388m|PAC4GC:7336105|	iscu.L;iscu.S;	0.316741	0.223408	0.191034	0.268816	0.240911	0.284311	0.213397	0.261382	#DIV/0!	#DIV/0!	#DIV/0!	#DIV/0!	4
gnl|Xelaev18037712m|PAC4GC:7356663|	isoc2.S	0.329288	0.276129	0.201139	0.193443	0.265595	0.280545	0.23717	0.216689	0.28809	0.265909	0.231499	0.214502	1
gnl|Xelaev18025026m|PAC4GC:7365082|	itfg1.S	0.2783	0.229573	0.206156	0.285972	0.279524	0.24306	0.267962	0.209454	#DIV/0!	#DIV/0!	#DIV/0!	#DIV/0!	4
gnl|Xelaev18016008m|PAC4GC:7350806|;gnl|Xelaev18013548m|PAC4GC:7353827|	itga5.S;itga5.L;	0.521481	0.12218	0.15832	0.198018	0.346126	0.465627	0.188247	0	0.299449	0.240207	0.234533	0.225811	1
gnl|Xelaev18045044m|PAC4GC:7359563|	itgav.L	0.224641	0.217831	0.271961	0.285567	0.222709	0.278956	0.252944	0.24539	0.2975	0.236816	0.260761	0.204923	4
gnl|Xelaev18042274m|PAC4GC:7341360|	itm2a.S	0.273949	0.19309	0.19194	0.341021	0.214457	0.230171	0.272261	0.283111	0.248914	0.21166	0.268973	0.270453	3
gnl|Xelaev18013284m|PAC4GC:7355137|	itm2b.L	0.212055	0.246647	0.246059	0.295239	0.210795	0.221659	0.276384	0.291162	#DIV/0!	#DIV/0!	#DIV/0!	#DIV/0!	3
gnl|Xelaev18042649m|PAC4GC:7341279|	ivd.S	0.264179	0.296232	0.253394	0.186195	0.250042	0.278045	0.243833	0.228081	0.252804	0.277666	0.265865	0.203665	2
gnl|Xelaev18022671m|PAC4GC:7363521|	kars.L	0.266395	0.244346	0.257081	0.232178	0.267831	0.27563	0.23502	0.22152	0.253772	0.280234	0.229186	0.236807	2
gnl|Xelaev18024946m|PAC4GC:7365040|	kars.S	0.192413	0.231579	0.251905	0.324102	0.192859	0.257938	0.25756	0.291643	#DIV/0!	#DIV/0!	#DIV/0!	#DIV/0!	3
gnl|Xelaev18008472m|PAC4GC:7332945|	katnal2.L	0.193502	0.252906	0.345978	0.207614	0.235745	0.253087	0.230643	0.280525	0.23522	0.243543	0.290075	0.231161	3
gnl|Xelaev18035280m|PAC4GC:7367885|;gnl|Xelaev18038071m|PAC4GC:7356615|;gnl|Xelaev18036563m|PAC4GC:7367294|	kcnj5.L;Xelaev18038071m;Xelaev18036563m	0.18017	0.108128	0.279866	0.431837	0.0985559	0.128899	0.289581	0.482964	0.207379	0.248414	0.274528	0.26968	3
gnl|Xelaev18016358m|PAC4GC:7351009|	kctd14.S	0.281274	0.223232	0.234776	0.260719	0.241357	0.267342	0.240929	0.250371	#DIV/0!	#DIV/0!	#DIV/0!	#DIV/0!	2
gnl|Xelaev18015253m|PAC4GC:7351053|	kdm1a-like.S	0.266875	0.215854	0.15577	0.361501	0.129672	0.234472	0.345101	0.290755	#DIV/0!	#DIV/0!	#DIV/0!	#DIV/0!	3
gnl|Xelaev18031550m|PAC4GC:7325885|	kdsr.L	0.247777	0.264794	0.276217	0.211212	0.247842	0.303691	0.232905	0.215561	0.337739	0.330332	0.170495	0.161434	2
gnl|Xelaev18018083m|PAC4GC:7343483|	kiaa0101.L	0.232414	0.218212	0.271385	0.277988	0.212191	0.223914	0.179451	0.384443	#DIV/0!	#DIV/0!	#DIV/0!	#DIV/0!	4
gnl|Xelaev18006504m|PAC4GC:7332242|	kiaa0368.L	0.253524	0.21908	0.288912	0.238484	0.276869	0.211116	0.261943	0.250072	0.225797	0.259606	0.278689	0.235908	2
gnl|Xelaev18039955m|PAC4GC:7345820|	kiaa0391.L	0.260681	0.229426	0.327937	0.181956	0.271651	0.223173	0.264515	0.240661	0.250687	0.278336	0.213067	0.25791	2
gnl|Xelaev18021284m|PAC4GC:7350224|;gnl|Xelaev18017405m|PAC4GC:7344128|	kiaa1033-like.S;kiaa1033-like.L;	0.191263	0.204218	0.291064	0.313456	0.193656	0.185223	0.217508	0.403613	#DIV/0!	#DIV/0!	#DIV/0!	#DIV/0!	3
gnl|Xelaev18033462m|PAC4GC:7334178|	kiaa1468.S	0.23147	0.23793	0.250033	0.280567	0.255242	0.26136	0.249203	0.234196	#DIV/0!	#DIV/0!	#DIV/0!	#DIV/0!	4
gnl|Xelaev18036889m|PAC4GC:7356851|;gnl|Xelaev18034598m|PAC4GC:7368244|	kif11.S;kif11.L;	0.105614	0.28356	0.216827	0.393999	0.140939	0.371344	0.281969	0.205748	#DIV/0!	#DIV/0!	#DIV/0!	#DIV/0!	4
gnl|Xelaev18028249m|PAC4GC:7328318|;gnl|Xelaev18030206m|PAC4GC:7323903|	kif13b.L;kif13b.S;	0.337732	0.156002	0.169958	0.336308	0.210546	0.23614	0.281671	0.271643	#DIV/0!	#DIV/0!	#DIV/0!	#DIV/0!	4
gnl|Xelaev18001020m|PAC4GC:7368705|	kif1c.1	0.257663	0.0982295	0.248452	0.395656	0.194036	0.233034	0.23332	0.339611	#DIV/0!	#DIV/0!	#DIV/0!	#DIV/0!	3
gnl|Xelaev18030729m|PAC4GC:7325655|	kif5b.L	0.182642	0.235545	0.286252	0.29556	0.233889	0.231205	0.234462	0.300443	#DIV/0!	#DIV/0!	#DIV/0!	#DIV/0!	3
gnl|Xelaev18032872m|PAC4GC:7333544|;gnl|Xelaev18044559m|PAC4GC:7360224|;gnl|Xelaev18047079m|PAC4GC:7338581|;gnl|Xelaev18015939m|PAC4GC:7352104|;gnl|Xelaev18013443m|PAC4GC:7354305|	kif5b.S;kif5c.L;kif5c.S;kif5a.S;kif5a.L	0.23961	0.227391	0.234465	0.298534	0.251815	0.236638	0.230962	0.280584	0.238922	0.232455	0.258602	0.270021	2
gnl|Xelaev18044267m|PAC4GC:7360351|	kpna2.L	0.254049	0.219628	0.25029	0.276033	0.286637	0.247098	0.222702	0.243563	0.305004	0.241985	0.197623	0.255388	2
gnl|Xelaev18046866m|PAC4GC:7337789|	kpna2.S	0.223632	0.228847	0.266597	0.280925	0.249473	0.266496	0.235388	0.248643	#DIV/0!	#DIV/0!	#DIV/0!	#DIV/0!	4
gnl|Xelaev18016116m|PAC4GC:7351517|;gnl|Xelaev18013655m|PAC4GC:7355492|	kpna3.S;kpna3.L;	0.233196	0.226394	0.279466	0.260945	0.284932	0.261394	0.245141	0.208533	#DIV/0!	#DIV/0!	#DIV/0!	#DIV/0!	4
gnl|Xelaev18027641m|PAC4GC:7327879|	kpna4.L	0.277099	0.183136	0.251221	0.288544	0.287278	0.196611	0.18491	0.331201	0.282795	0.29623	0.203552	0.217423	4
gnl|Xelaev18012547m|PAC4GC:7353158|;gnl|Xelaev18014433m|PAC4GC:7352088|;gnl|Xelaev18011285m|PAC4GC:7355244|	kpna6.L;kpna1.S;kpna1.L	0.211722	0.216581	0.263783	0.307914	0.200155	0.286098	0.252213	0.261534	0.263331	0.267957	0.220817	0.247895	2
gnl|Xelaev18015219m|PAC4GC:7351974|	kpna6.S	0.233386	0.221236	0.250478	0.2949	0.244178	0.233269	0.265661	0.256893	0.276933	0.220396	0.246414	0.256257	2
gnl|Xelaev18045061m|PAC4GC:7360498|	kpna7.L	0.261052	0.20646	0.218554	0.313933	0.248252	0.270902	0.25954	0.221306	0.247288	0.227932	0.25967	0.26511	2
gnl|Xelaev18047436m|PAC4GC:7339132|	kpna7.S	0.270157	0.238834	0.252004	0.239004	0.276924	0.243658	0.231185	0.248233	0.282086	0.2405	0.24058	0.236835	2
gnl|Xelaev18043196m|PAC4GC:7360782|	kpnb1.L	0.250031	0.191712	0.252481	0.305777	0.258652	0.249711	0.251214	0.240424	0.22942	0.232794	0.26416	0.273626	2
gnl|Xelaev18045954m|PAC4GC:7339544|	kpnb1.S	0.329971	0.191786	0.228902	0.249341	0.272086	0.235716	0.241837	0.250361	0.268016	0.274193	0.214887	0.242904	2
gnl|Xelaev18013609m|PAC4GC:7354910|	krt18.L	0.198765	0.19876	0.269892	0.332583	0.225209	0.239021	0.226177	0.309593	0.318171	0.251576	0.201563	0.228689	3
gnl|Xelaev18016071m|PAC4GC:7353022|	krt18.S	0.218764	0.193564	0.264359	0.323313	0.253587	0.233837	0.233056	0.27952	#DIV/0!	#DIV/0!	#DIV/0!	#DIV/0!	4
gnl|Xelaev18045895m|PAC4GC:7338800|;gnl|Xelaev18043130m|PAC4GC:7360806|	krt24-like.1.S;krt24-like.1.L;	0.225378	0.26704	0.291042	0.216539	0.255691	0.165658	0.193836	0.384815	#DIV/0!	#DIV/0!	#DIV/0!	#DIV/0!	3
gnl|Xelaev18016082m|PAC4GC:7352340|;gnl|Xelaev18013626m|PAC4GC:7355825|	krt5.7.S;krt5.7.L;	0.264806	0.139582	0.289898	0.305715	0.273989	0.152464	0.134553	0.438994	#DIV/0!	#DIV/0!	#DIV/0!	#DIV/0!	4
gnl|Xelaev18013610m|PAC4GC:7354396|	krt8.L	0.198285	0.164659	0.201682	0.435374	0.224708	0.238817	0.24388	0.292595	0.208479	0.27599	0.224899	0.290633	3
gnl|Xelaev18016072m|PAC4GC:7351248|	krt8.S	0.202148	0.225815	0.20367	0.368367	0.259583	0.236726	0.23398	0.269711	0.247446	0.34908	0.195669	0.207805	2
gnl|Xelaev18039619m|PAC4GC:7346709|	l2hgdh.L	0.279311	0.289006	0.238437	0.193246	0.254341	0.280696	0.246799	0.218165	0.267648	0.272063	0.248078	0.212212	1
gnl|Xelaev18020803m|PAC4GC:7350496|	lactb.S	0.233725	0.253384	0.307352	0.20554	0.260389	0.200919	0.203515	0.335178	0.3615	0.236537	0.194528	0.207435	3
gnl|Xelaev18023263m|PAC4GC:7363783|	lamc1.L	0.277772	0.253208	0.213787	0.255232	0.266947	0.229689	0.270034	0.233329	#DIV/0!	#DIV/0!	#DIV/0!	#DIV/0!	2
gnl|Xelaev18025335m|PAC4GC:7365331|	lamc1.S	0.267458	0.225821	0.233214	0.273508	0.236869	0.251235	0.246254	0.265642	#DIV/0!	#DIV/0!	#DIV/0!	#DIV/0!	2
gnl|Xelaev18038715m|PAC4GC:7347128|	lamp2.L	0.229985	0.151574	0.207726	0.410715	0.228548	0.219367	0.317041	0.235044	0.237928	0.21014	0.247523	0.304409	3
gnl|Xelaev18042091m|PAC4GC:7341752|	lamp2.S	0.283489	0.179183	0.214225	0.323103	0.259819	0.238952	0.283443	0.217786	0.263178	0.23603	0.243345	0.257447	2
gnl|Xelaev18016535m|PAC4GC:7352945|;gnl|Xelaev18002388m|PAC4GC:7358002|	lamtor1.S;lamtor1.1;	0.267963	0.212148	0.280722	0.239168	0.261774	0.237808	0.267053	0.233366	0.273373	0.242631	0.270225	0.21377	2
gnl|Xelaev18042783m|PAC4GC:7340460|;gnl|Xelaev18040549m|PAC4GC:7347709|	lamtor2.S;lamtor2.L;	0.265981	0.2226	0.257907	0.253513	0.249643	0.248121	0.277922	0.224313	0.24344	0.285386	0.212031	0.259144	2
gnl|Xelaev18032847m|PAC4GC:7333209|;gnl|Xelaev18030703m|PAC4GC:7325343|	larp4b.S;larp4b.L;	0.221163	0.243398	0.26432	0.27112	0.252412	0.286124	0.232141	0.229323	#DIV/0!	#DIV/0!	#DIV/0!	#DIV/0!	2
gnl|Xelaev18017211m|PAC4GC:7345027|;gnl|Xelaev18021444m|PAC4GC:7349386|	lars.L;lars.S;	0.296973	0.212884	0.228576	0.261568	0.276503	0.254662	0.247823	0.221012	0.248539	0.278654	0.2244	0.248408	2
gnl|Xelaev18031161m|PAC4GC:7324714|	lars2-like.L	0.248515	0.280115	0.232384	0.238985	0.2545	0.270726	0.248392	0.226382	0.262775	0.395144	0.184222	0.15786	2
gnl|Xelaev18045475m|PAC4GC:7359398|	lcmt1.L	0.322326	0.186844	0.236333	0.254497	0.259774	0.234428	0.289024	0.216774	#DIV/0!	#DIV/0!	#DIV/0!	#DIV/0!	4
gnl|Xelaev18021199m|PAC4GC:7349032|;gnl|Xelaev18017518m|PAC4GC:7342508|	lemd3.S;lemd3.L;	0.220337	0.261861	0.228494	0.289309	0.260763	0.248541	0.224148	0.266548	0.259371	0.220986	0.296918	0.222725	2
gnl|Xelaev18005032m|PAC4GC:7329266|	letm1.L	0.255033	0.29774	0.230253	0.216974	0.253574	0.289694	0.248572	0.20816	0.244981	0.301538	0.249662	0.203819	2
gnl|Xelaev18008868m|PAC4GC:7335860|	letm1.S	0.298577	0.28438	0.216618	0.200424	0.315476	0.261645	0.255245	0.167635	0.255274	0.289811	0.221269	0.233646	1
gnl|Xelaev18018813m|PAC4GC:7342399|	letm2.L	0.332584	0.257642	0.183501	0.226274	0.301536	0.246704	0.239066	0.212695	0.27553	0.284493	0.226269	0.213708	1
gnl|Xelaev18022128m|PAC4GC:7363902|	lgals12-like.L	0.239233	0.211208	0.264278	0.285281	0.228515	0.244094	0.26563	0.261761	0.282103	0.229569	0.245702	0.242626	2
gnl|Xelaev18039849m|PAC4GC:7346982|;gnl|Xelaev18041101m|PAC4GC:7341574|	lgals3.L;lgals3.S;	0.24898	0.244627	0.266278	0.240115	0.215208	0.294369	0.254968	0.235455	0.278851	0.26244	0.241022	0.217686	2
gnl|Xelaev18036849m|PAC4GC:7356260|	lhpp.S	0.215607	0.292858	0.194068	0.297468	0.304089	0.238362	0.238271	0.219278	#DIV/0!	#DIV/0!	#DIV/0!	#DIV/0!	4
gnl|Xelaev18035875m|PAC4GC:7367214|	lig1.L	0.238615	0.240368	0.287308	0.233709	0.284642	0.270585	0.208131	0.236641	#DIV/0!	#DIV/0!	#DIV/0!	#DIV/0!	2
gnl|Xelaev18034366m|PAC4GC:7367310|	lipa.L	0.264499	0.149738	0.167147	0.418616	0.218232	0.249543	0.312146	0.220079	0.251962	0.227545	0.274128	0.246365	3
gnl|Xelaev18008398m|PAC4GC:7329935|	lman1.L	0.19433	0.299186	0.2689	0.237584	0.226106	0.282026	0.244825	0.247044	0.266198	0.227439	0.257243	0.24912	2
gnl|Xelaev18011047m|PAC4GC:7336195|	lman1.S	0.237085	0.229922	0.257072	0.275921	0.247207	0.234948	0.252343	0.265501	0.23162	0.301637	0.230975	0.235768	2
gnl|Xelaev18018585m|PAC4GC:7342876|	lman2l.L	0.281379	0.27652	0.18428	0.257821	0.360884	0.246672	0.230218	0.162226	0.27051	0.21192	0.248116	0.269454	4
gnl|Xelaev18020307m|PAC4GC:7349666|	lman2l.S	0.238071	0.292643	0.242223	0.227063	0.261178	0.244964	0.217565	0.276293	0.254978	0.241887	0.269012	0.234122	2
gnl|Xelaev18027385m|PAC4GC:7327084|	lmbrd1.L	0.201161	0.22189	0.216714	0.360235	0.248856	0.235821	0.25475	0.260573	0.240139	0.227294	0.276023	0.256545	2
gnl|Xelaev18045521m|PAC4GC:7358844|	lmf1.L	0.244434	0.290303	0.229307	0.235957	0.232554	0.269069	0.271899	0.226479	#DIV/0!	#DIV/0!	#DIV/0!	#DIV/0!	2
gnl|Xelaev18017940m|PAC4GC:7342769|	lmf2.L	0.22081	0.341577	0.271698	0.165916	0.240266	0.29428	0.238899	0.226555	0.254069	0.326206	0.262973	0.156753	2
gnl|Xelaev18020849m|PAC4GC:7348563|	lmf2.S	0.240748	0.299937	0.251235	0.208079	0.279281	0.245549	0.24432	0.230851	0.276258	0.329755	0.206064	0.187923	2
gnl|Xelaev18016423m|PAC4GC:7352886|	LOC100124772.S	0.184174	0.230106	0.339947	0.245773	0.202385	0.247799	0.249066	0.30075	0.247223	0.27865	0.239431	0.234696	3
gnl|Xelaev18016249m|PAC4GC:7350681|	LOC100127586.S	0.123467	0.270825	0.402606	0.203103	0.225585	0.377755	0.173647	0.223013	#DIV/0!	#DIV/0!	#DIV/0!	#DIV/0!	4
gnl|Xelaev18017896m|PAC4GC:7343217|	LOC100127794.L	0.259549	0.191779	0.24307	0.305601	0.236519	0.225147	0.254904	0.28343	0.244146	0.260034	0.24133	0.254491	2
gnl|Xelaev18044922m|PAC4GC:7358976|	LOC100127872.L	0.319115	0.184173	0.21651	0.280202	0.277951	0.224406	0.26415	0.233493	#DIV/0!	#DIV/0!	#DIV/0!	#DIV/0!	4
gnl|Xelaev18031976m|PAC4GC:7324873|	LOC100135070.L	0.265975	0.184764	0.218964	0.330297	0.210589	0.262357	0.278669	0.248384	#DIV/0!	#DIV/0!	#DIV/0!	#DIV/0!	3
gnl|Xelaev18026614m|PAC4GC:7328494|	LOC100135146.L	0.30126	0.154717	0.224066	0.319957	0.315111	0.184512	0.241663	0.258715	0.260508	0.265671	0.272467	0.201354	4
gnl|Xelaev18014962m|PAC4GC:7353027|	LOC100135159.S	0.315828	0.206301	0.215387	0.262485	0.281349	0.273827	0.239271	0.205553	0.275902	0.223604	0.236964	0.26353	1
gnl|Xelaev18035463m|PAC4GC:7367022|	LOC100135198-like.L	0.1943	0.212712	0.213305	0.379682	0.242499	0.180473	0.227149	0.349879	#DIV/0!	#DIV/0!	#DIV/0!	#DIV/0!	3
gnl|Xelaev18031625m|PAC4GC:7325316|;gnl|Xelaev18031624m|PAC4GC:7324845|	LOC100135367.L;LOC100488770.L;	0.310748	0.191376	0.202862	0.295015	0.290341	0.200101	0.236661	0.272896	#DIV/0!	#DIV/0!	#DIV/0!	#DIV/0!	4
gnl|Xelaev18047440m|PAC4GC:7338572|	LOC100135404.S	0.217644	0.24977	0.27483	0.257755	0.230223	0.267593	0.222833	0.279352	0.228647	0.3322	0.216677	0.222477	2
gnl|Xelaev18036185m|PAC4GC:7366796|	LOC100144919.L	0.303635	0.244789	0.19145	0.260125	0.252247	0.18606	0.310741	0.250952	0.28277	0.233478	0.238107	0.245645	4
gnl|Xelaev18035355m|PAC4GC:7368473|	LOC100144974.L	0.230156	0.314984	0.220566	0.234294	0.269983	0.270049	0.21304	0.246929	#DIV/0!	#DIV/0!	#DIV/0!	#DIV/0!	2
gnl|Xelaev18045014m|PAC4GC:7359035|	LOC100145002.L	0.30342	0.208043	0.245821	0.242716	0.221102	0.237559	0.256214	0.285125	#DIV/0!	#DIV/0!	#DIV/0!	#DIV/0!	4
gnl|Xelaev18006181m|PAC4GC:7330004|	LOC100145112.L	0.41281	0.161423	0.194263	0.231503	0.316007	0.181793	0.325955	0.176245	#DIV/0!	#DIV/0!	#DIV/0!	#DIV/0!	4
gnl|Xelaev18005222m|PAC4GC:7331469|;gnl|Xelaev18009002m|PAC4GC:7334781|	LOC100145219.L;LOC100145219.S;	0.25774	0.219224	0.231629	0.291407	0.261446	0.265681	0.245346	0.227526	0.254997	0.260409	0.254016	0.230578	1
gnl|Xelaev18027773m|PAC4GC:7329131|	LOC100145763.L	0.288992	0.205445	0.253724	0.251839	0.236043	0.219661	0.299307	0.244989	0.239233	0.272841	0.251297	0.236629	2
gnl|Xelaev18037697m|PAC4GC:7356824|	LOC100158546.S	0.241203	0.271737	0.230859	0.256201	0.238533	0.265289	0.284328	0.211849	#DIV/0!	#DIV/0!	#DIV/0!	#DIV/0!	2
gnl|Xelaev18006702m|PAC4GC:7331493|	LOC100170420.L	0.302909	0.330192	0.19177	0.175128	0.255699	0.327614	0.237482	0.179205	0.266536	0.318723	0.235002	0.179739	2
gnl|Xelaev18009990m|PAC4GC:7336056|	LOC100170420.S	0.335389	0.241167	0.181794	0.24165	0.333703	0.250236	0.216022	0.200038	0.290459	0.229241	0.231735	0.248564	1
gnl|Xelaev18013406m|PAC4GC:7354716|;gnl|Xelaev18013410m|PAC4GC:7353063|;gnl|Xelaev18013409m|PAC4GC:7355591|	LOC100170425.L;Xelaev18013410m;Xelaev18013409m	0.230456	0.245807	0.254627	0.26911	0.233571	0.257946	0.269343	0.23914	0.24106	0.249617	0.264122	0.245201	2
gnl|Xelaev18040064m|PAC4GC:7346283|	LOC100216173.L	0.254976	0.31602	0.207856	0.221148	0.248626	0.26709	0.243815	0.240469	0.24237	0.304317	0.216544	0.236768	2
gnl|Xelaev18022891m|PAC4GC:7363083|	LOC100485054.L	0.191906	0.162337	0.277222	0.368535	0.119176	0.142061	0.372285	0.366479	0.184688	0.191346	0.25754	0.366426	3
gnl|Xelaev18005464m|PAC4GC:7331571|	LOC100485159-like.L	0.249713	0.273619	0.242811	0.233857	0.216797	0.253895	0.271946	0.257362	0.196124	0.392494	0.224081	0.187301	2
gnl|Xelaev18026574m|PAC4GC:7327150|	LOC100485177.L	0.231599	0.217188	0.307199	0.244015	0.277425	0.227967	0.242702	0.251906	0.293688	0.236447	0.245521	0.224345	4
gnl|Xelaev18017180m|PAC4GC:7343057|	LOC100485226.L	0.180972	0.207225	0.249547	0.362256	0.227331	0.307419	0.273603	0.191648	#DIV/0!	#DIV/0!	#DIV/0!	#DIV/0!	4
gnl|Xelaev18009664m|PAC4GC:7336243|	LOC100485264.S	0.327123	0.253318	0.149531	0.270029	0.278899	0.271212	0.260869	0.189021	#DIV/0!	#DIV/0!	#DIV/0!	#DIV/0!	1
gnl|Xelaev18040188m|PAC4GC:7347212|	LOC100485391-like.L	0.257021	0.189721	0.234245	0.319013	0.269048	0.170698	0.245113	0.315141	0.301617	0.242683	0.180137	0.275564	4
gnl|Xelaev18008645m|PAC4GC:7330690|;gnl|Xelaev18004232m|PAC4GC:7369302|	LOC100485505-like.L;LOC100485505-like.1;	0.330138	0.225963	0.163862	0.280036	0.245464	0.240103	0.292401	0.222032	0.228232	0.220257	0.24117	0.310342	4
gnl|Xelaev18015133m|PAC4GC:7352175|	LOC100485534.S	0.228291	0.205575	0.306023	0.260112	0.216232	0.261544	0.255036	0.267188	#DIV/0!	#DIV/0!	#DIV/0!	#DIV/0!	3
gnl|Xelaev18045392m|PAC4GC:7359395|	LOC100485766-like.L	0.382736	0.251171	0.182768	0.183325	0.254708	0.269684	0.273925	0.201683	#DIV/0!	#DIV/0!	#DIV/0!	#DIV/0!	4
gnl|Xelaev18027263m|PAC4GC:7326838|	LOC100485774.L	0.272133	0.182813	0.281479	0.263576	0.293016	0.192943	0.18474	0.329301	#DIV/0!	#DIV/0!	#DIV/0!	#DIV/0!	4
gnl|Xelaev18039178m|PAC4GC:7348189|	LOC100485853.L	0.213309	0.194022	0.28248	0.310189	0.20634	0.256771	0.282565	0.254323	0.241398	0.221797	0.261264	0.275541	3
gnl|Xelaev18008117m|PAC4GC:7329561|	LOC100486206-like.L	0.23674	0.216927	0.277215	0.269118	0.222914	0.281492	0.270462	0.225133	0.235873	0.254646	0.260054	0.249428	2
gnl|Xelaev18039196m|PAC4GC:7345692|	LOC100486352-like.L	0.233962	0.190178	0.234878	0.340982	0.223765	0.220966	0.245831	0.309437	0.208299	0.204976	0.236672	0.350053	3
gnl|Xelaev18042197m|PAC4GC:7341598|;gnl|Xelaev18019343m|PAC4GC:7342315|;gnl|Xelaev18038868m|PAC4GC:7346504|;gnl|Xelaev18029713m|PAC4GC:7323327|;gnl|Xelaev18015510m|PAC4GC:7352219|;gnl|Xelaev18012944m|PAC4GC:7355916|;gnl|Xelaev18027581m|PAC4GC:7327283|;gnl|Xelaev18000932m|PAC4GC:7368555|	LOC100486469.S;Xelaev18019343m;LOC100486469.L;Xelaev18029713m;map4k4-like.S;map4k4-like.L;Xelaev18027581m;Xelaev18000932m;	0.234967	0.217988	0.291828	0.255218	0.236137	0.281554	0.270297	0.212012	#DIV/0!	#DIV/0!	#DIV/0!	#DIV/0!	4
gnl|Xelaev18016693m|PAC4GC:7344681|	LOC100486512.L	0.220981	0.283266	0.249039	0.246714	0.291816	0.290614	0.260122	0.157448	0.225016	0.248273	0.268999	0.257711	2
gnl|Xelaev18029929m|PAC4GC:7322550|;gnl|Xelaev18027885m|PAC4GC:7327469|	LOC100486569-like.S;LOC100486569-like.L;	0.248798	0.168651	0.322756	0.259795	0.289446	0.277413	0.225867	0.207275	0.185105	0.231024	0.247097	0.336774	3
gnl|Xelaev18016617m|PAC4GC:7343865|	LOC100486664.L	0.273943	0.258486	0.212943	0.254628	0.26428	0.258834	0.246414	0.230472	0.250683	0.333105	0.20321	0.213002	2
gnl|Xelaev18016521m|PAC4GC:7350861|;gnl|Xelaev18013931m|PAC4GC:7355173|	LOC100486817-like.S;LOC100486817-like.L;	0.342102	0.240247	0.194197	0.223454	0.27855	0.293094	0.243188	0.185168	0.241533	0.315878	0.20426	0.23833	2
gnl|Xelaev18020865m|PAC4GC:7349779|	LOC100486876-like.S	0.358352	0.243791	0.211099	0.186758	0.292538	0.275298	0.215291	0.216873	0.265802	0.257705	0.270212	0.206281	1
gnl|Xelaev18006505m|PAC4GC:7331549|	LOC100486893.L	0.264358	0.234569	0.23683	0.264244	0.227403	0.26244	0.26408	0.246077	0.278111	0.215769	0.264732	0.241388	2
gnl|Xelaev18047012m|PAC4GC:7338601|;gnl|Xelaev18044468m|PAC4GC:7360323|	LOC100487091-like.S;LOC100487091-like.L;	0.213206	0.181559	0.323792	0.281442	0.193835	0.169991	0.171221	0.464952	0.150029	0.183502	0.26885	0.397619	3
gnl|Xelaev18019590m|PAC4GC:7343659|	LOC100487185-like.L	0.225172	0.222613	0.286227	0.265988	0.195462	0.282566	0.253506	0.268467	#DIV/0!	#DIV/0!	#DIV/0!	#DIV/0!	4
gnl|Xelaev18006105m|PAC4GC:7330660|	LOC100487248-like.L	0.207614	0.223911	0.259777	0.308698	0.2357	0.28249	0.255364	0.226446	#DIV/0!	#DIV/0!	#DIV/0!	#DIV/0!	4
gnl|Xelaev18009660m|PAC4GC:7336874|	LOC100487248-like.S	0.205664	0.228711	0.262282	0.303343	0.21623	0.291648	0.253144	0.238979	0.253338	0.244622	0.272854	0.229187	2
gnl|Xelaev18039205m|PAC4GC:7347881|	LOC100487364.L	0.216256	0.220551	0.257844	0.305349	0.190951	0.243249	0.243006	0.322794	0.245877	0.22725	0.266243	0.26063	3
gnl|Xelaev18006524m|PAC4GC:7332874|	LOC100487674-like.L	0.287997	0.297008	0.253827	0.161167	0.264268	0.287746	0.249323	0.198663	0.242929	0.314278	0.256665	0.186128	2
gnl|Xelaev18008549m|PAC4GC:7330164|	LOC100487963.L	0.260695	0.283941	0.268414	0.186949	0.246479	0.323428	0.217446	0.212648	0.250713	0.285438	0.234148	0.229701	2
gnl|Xelaev18006207m|PAC4GC:7331837|	LOC100487964.L	0.327603	0.187878	0.204348	0.280172	0.249153	0.232501	0.275257	0.243089	0.26031	0.295298	0.227638	0.216755	2
gnl|Xelaev18045386m|PAC4GC:7359279|	LOC100487982-like.L	0.190784	0.151121	0.260096	0.397999	0.249491	0.225584	0.229277	0.295648	#DIV/0!	#DIV/0!	#DIV/0!	#DIV/0!	4
gnl|Xelaev18002816m|PAC4GC:7321669|	LOC100488028-like.1	0.18834	0.279758	0.223221	0.308681	0.236391	0.278671	0.239855	0.245083	#DIV/0!	#DIV/0!	#DIV/0!	#DIV/0!	4
gnl|Xelaev18039573m|PAC4GC:7348058|	LOC100488044.L	0.133417	0.125172	0.299659	0.441752	0.12594	0.139244	0.274312	0.460503	0.136044	0.130915	0.266173	0.466868	3
gnl|Xelaev18031442m|PAC4GC:7326524|	LOC100488102.L	0.274486	0.232	0.288344	0.20517	0.247492	0.16465	0.172723	0.415135	#DIV/0!	#DIV/0!	#DIV/0!	#DIV/0!	4
gnl|Xelaev18032772m|PAC4GC:7334175|;gnl|Xelaev18030592m|PAC4GC:7326659|	LOC100488168.S;LOC100488168.L;	0.188193	0.287727	0.280595	0.243486	0.259076	0.268808	0.210995	0.261122	#DIV/0!	#DIV/0!	#DIV/0!	#DIV/0!	2
gnl|Xelaev18005417m|PAC4GC:7331964|	LOC100488348.L	0.23952	0.204843	0.251149	0.304488	0.21757	0.272025	0.2515	0.258905	0.249239	0.233699	0.290904	0.226159	2
gnl|Xelaev18038134m|PAC4GC:7348197|	LOC100488384-like.L	0.249983	0.250053	0.259943	0.240021	0.239757	0.273847	0.228573	0.257822	#DIV/0!	#DIV/0!	#DIV/0!	#DIV/0!	2
gnl|Xelaev18026729m|PAC4GC:7327630|;gnl|Xelaev18028984m|PAC4GC:7322705|	LOC100488558-like.L;LOC100488558-like.S;	0.218719	0.21338	0.266218	0.301683	0.210145	0.287889	0.272402	0.229564	0.272572	0.279815	0.219363	0.22825	2
gnl|Xelaev18016429m|PAC4GC:7351390|	LOC100488585.S	0.314522	0.182806	0.213535	0.289138	0.289099	0.246479	0.272151	0.192271	0.268154	0.196346	0.26189	0.273611	4
gnl|Xelaev18004384m|PAC4GC:7363989|	LOC100488616.1	0.207914	0.212499	0.357701	0.221886	0.291973	0.228017	0.254441	0.225569	#DIV/0!	#DIV/0!	#DIV/0!	#DIV/0!	4
gnl|Xelaev18017003m|PAC4GC:7344258|	LOC100488813.L	0.244436	0.254815	0.27861	0.222139	0.251076	0.258408	0.23928	0.251236	0.226497	0.361638	0.211159	0.200705	2
gnl|Xelaev18026661m|PAC4GC:7329021|	LOC100488827.L	0.264805	0.211798	0.197522	0.325875	0.253015	0.255294	0.268494	0.223196	0.187345	0.472849	0.154107	0.1857	2
gnl|Xelaev18016425m|PAC4GC:7352828|	LOC100488920-like.S	0.261778	0.29484	0.268974	0.174408	0.300033	0.204339	0.225047	0.270582	0.38109	0.226372	0.201184	0.191355	4
gnl|Xelaev18006062m|PAC4GC:7329622|	LOC100489127-like.L	0.260346	0.249605	0.254391	0.235659	0.260395	0.30815	0.221535	0.20992	0.27509	0.218555	0.240546	0.26581	2
gnl|Xelaev18036246m|PAC4GC:7366225|	LOC100489276-like.L	0.264932	0.230819	0.164122	0.340127	0.277161	0.274196	0.245684	0.202958	#DIV/0!	#DIV/0!	#DIV/0!	#DIV/0!	4
gnl|Xelaev18040321m|PAC4GC:7348201|;gnl|Xelaev18040319m|PAC4GC:7346481|;gnl|Xelaev18040324m|PAC4GC:7346001|;gnl|Xelaev18040323m|PAC4GC:7346351|;gnl|Xelaev18040322m|PAC4GC:7347436|;gnl|Xelaev18042707m|PAC4GC:7341380|;gnl|Xelaev18042705m|PAC4GC:7341767|	LOC100489659.L;LOC100489750.L;LOC100487769-like.L;Xelaev18040323m;Xelaev18040322m;Xelaev18042707m;Xelaev18042705m	0.202479	0.225936	0.334988	0.236598	0.178915	0.255503	0.254038	0.311544	#DIV/0!	#DIV/0!	#DIV/0!	#DIV/0!	3
gnl|Xelaev18032029m|PAC4GC:7325380|	LOC100489788-like.L	0.316891	0.260421	0.19639	0.226298	0.274618	0.235541	0.26239	0.227451	0.252088	0.224407	0.245772	0.277733	2
gnl|Xelaev18017005m|PAC4GC:7342644|	LOC100489846.L	0.232799	0.31991	0.259738	0.187554	0.184113	0.303241	0.240894	0.271751	#DIV/0!	#DIV/0!	#DIV/0!	#DIV/0!	2
gnl|Xelaev18018025m|PAC4GC:7343379|	LOC100489920-like.L	0.275438	0.18991	0.243048	0.291604	0.253551	0.251712	0.238135	0.256601	0.375504	0.215661	0.207472	0.201363	4
gnl|Xelaev18011361m|PAC4GC:7355144|	LOC100489930.L	0.107619	0.394679	0.35634	0.141361	0.279275	0.312442	0.171003	0.23728	#DIV/0!	#DIV/0!	#DIV/0!	#DIV/0!	2
gnl|Xelaev18037845m|PAC4GC:7356806|;gnl|Xelaev18036124m|PAC4GC:7366545|	LOC100490155-like.S;LOC100490155-like.L;	0.205139	0.229584	0.248905	0.316373	0.220706	0.278443	0.268796	0.232056	0.219593	0.330979	0.212039	0.237389	4
gnl|Xelaev18026515m|PAC4GC:7327100|	LOC100490207.L	0.418306	0.128664	0.158596	0.294434	0.489137	0.182409	0.169726	0.158728	0.343976	0.201406	0.207512	0.247107	1
gnl|Xelaev18013189m|PAC4GC:7355976|	LOC100490530.L	0.206737	0.219716	0.305923	0.267624	0.249697	0.243371	0.246047	0.260886	0.212407	0.241294	0.28676	0.259539	3
gnl|Xelaev18011248m|PAC4GC:7353087|	LOC100490622.L	0.27449	0.184254	0.244056	0.2972	0.220586	0.228541	0.229571	0.321301	#DIV/0!	#DIV/0!	#DIV/0!	#DIV/0!	4
gnl|Xelaev18045183m|PAC4GC:7358705|;gnl|Xelaev18047510m|PAC4GC:7339075|	LOC100490639-like.L;LOC100490639-like.S;	0.320625	0.166799	0.19217	0.320406	0.274683	0.211096	0.278048	0.236174	#DIV/0!	#DIV/0!	#DIV/0!	#DIV/0!	4
gnl|Xelaev18005855m|PAC4GC:7329655|	LOC100490725.L	0.235388	0.267216	0.267598	0.229797	0.25204	0.254976	0.225339	0.267644	0.262422	0.240313	0.251615	0.24565	2
gnl|Xelaev18011360m|PAC4GC:7353492|	LOC100490784.L	0.382813	0.277398	0.180324	0.159465	0.25256	0.271956	0.286855	0.188629	0.265012	0.26992	0.26235	0.202718	1
gnl|Xelaev18031220m|PAC4GC:7325578|	LOC100491044.L	0.258551	0.332243	0.330938	0.0782671	0.26768	0.250581	0.243711	0.238028	0.233071	0.359946	0.264341	0.142643	2
gnl|Xelaev18019107m|PAC4GC:7343936|	LOC100491128.L	0.275256	0.215359	0.278405	0.23098	0.271031	0.229833	0.241569	0.257566	#DIV/0!	#DIV/0!	#DIV/0!	#DIV/0!	2
gnl|Xelaev18000507m|PAC4GC:7357631|	LOC100491219-like.1	0.247255	0.327094	0.255259	0.170392	0.237857	0.307075	0.244202	0.210866	0.258407	0.282867	0.235921	0.222806	2
gnl|Xelaev18029143m|PAC4GC:7323689|	LOC100491219-like.S	0.240398	0.327025	0.274576	0.158002	0.242426	0.243816	0.214429	0.29933	0.225314	0.3024	0.27174	0.200546	2
gnl|Xelaev18043153m|PAC4GC:7360464|	LOC100491557-like.L	0.314126	0.260459	0.218402	0.207013	0.339197	0.253192	0.21838	0.189231	#DIV/0!	#DIV/0!	#DIV/0!	#DIV/0!	1
gnl|Xelaev18032487m|PAC4GC:7326094|	LOC100491633.L	0.209538	0.423992	0.229069	0.137401	0.339878	0.315415	0.206243	0.138464	0.248751	0.258681	0.261045	0.231523	2
gnl|Xelaev18007676m|PAC4GC:7332580|	LOC100492311-like.L	0.29002	0.191656	0.195965	0.322359	0.248841	0.226944	0.284169	0.240046	#DIV/0!	#DIV/0!	#DIV/0!	#DIV/0!	4
gnl|Xelaev18010521m|PAC4GC:7335174|	LOC100492311-like.S	0.234051	0.20653	0.251753	0.307666	0.274766	0.198375	0.207304	0.319555	0.239548	0.294305	0.204733	0.261414	4
gnl|Xelaev18022077m|PAC4GC:7362462|	LOC100492329.L	0.503712	0.134283	0.164023	0.197982	0.329302	0.195064	0.311846	0.163789	0.393173	0.228868	0.200523	0.177436	1
gnl|Xelaev18006296m|PAC4GC:7329807|	LOC100492505.L	0.249359	0.306636	0.253776	0.190229	0.248641	0.267151	0.23467	0.249538	0.26995	0.291501	0.245913	0.192636	2
gnl|Xelaev18042392m|PAC4GC:7341736|	LOC100492536.S	0.265461	0.171955	0.190964	0.37162	0.318309	0.196311	0.270557	0.214823	#DIV/0!	#DIV/0!	#DIV/0!	#DIV/0!	4
gnl|Xelaev18038680m|PAC4GC:7345685|	LOC100492545-like.L	0.273371	0.213031	0.253835	0.259764	0.237137	0.254876	0.234433	0.273554	#DIV/0!	#DIV/0!	#DIV/0!	#DIV/0!	2
gnl|Xelaev18009831m|PAC4GC:7336985|	LOC100492669.S	0.29437	0.206796	0.228521	0.270313	0.252322	0.209469	0.317034	0.221175	0.22564	0.369418	0.187296	0.217646	4
gnl|Xelaev18023124m|PAC4GC:7362872|;gnl|Xelaev18025233m|PAC4GC:7364549|	LOC100492979.L;LOC100492979.S;	0.3135	0.293008	0.185033	0.208458	0.261291	0.245928	0.249734	0.243047	0.391485	0.25153	0.194815	0.16217	1
gnl|Xelaev18025862m|PAC4GC:7364834|;gnl|Xelaev18023939m|PAC4GC:7362112|	LOC100493057.S;LOC100493057.L;	0.238456	0.266407	0.288384	0.206753	0.271363	0.24801	0.223524	0.257103	0.240969	0.28825	0.276324	0.194457	2
gnl|Xelaev18038663m|PAC4GC:7346818|	LOC100493164-like.L	0.258067	0.281052	0.248019	0.212862	0.245887	0.280287	0.265635	0.20819	#DIV/0!	#DIV/0!	#DIV/0!	#DIV/0!	2
gnl|Xelaev18035290m|PAC4GC:7367556|;gnl|Xelaev18037346m|PAC4GC:7356180|	LOC100493404.L;LOC100493404.S;	0.226219	0.204485	0.278395	0.290901	0.221953	0.256738	0.275843	0.245466	0.198282	0.253748	0.267248	0.280722	3
gnl|Xelaev18022085m|PAC4GC:7362829|	LOC100493606.L	0.29679	0.173596	0.218742	0.310872	0.273343	0.182875	0.242259	0.301523	0.242012	0.183695	0.234109	0.340184	4
gnl|Xelaev18039244m|PAC4GC:7348231|	LOC100493727-like.L	0.212704	0.39027	0.22233	0.174695	0.247567	0.281063	0.236765	0.234605	0.275553	0.259023	0.245437	0.219987	2
gnl|Xelaev18001044m|PAC4GC:7368815|	LOC100493856.1	0.263334	0.20979	0.228162	0.298714	0.230866	0.236592	0.262589	0.269953	#DIV/0!	#DIV/0!	#DIV/0!	#DIV/0!	2
gnl|Xelaev18019559m|PAC4GC:7343200|	LOC100493856.L	0.236196	0.196167	0.309447	0.25819	0.239455	0.215057	0.275911	0.269577	0.269945	0.254038	0.240682	0.235336	2
gnl|Xelaev18023599m|PAC4GC:7363852|	LOC100494164.L	0.238544	0.300387	0.230509	0.230559	0.251086	0.285323	0.200908	0.262683	#DIV/0!	#DIV/0!	#DIV/0!	#DIV/0!	2
gnl|Xelaev18026638m|PAC4GC:7326851|	LOC100494239.L	0.251122	0.322352	0.260824	0.165702	0.265123	0.271484	0.234453	0.228941	0.278533	0.294233	0.245633	0.1816	2
gnl|Xelaev18022076m|PAC4GC:7362217|	LOC100494280.L	0.41247	0.18092	0.171721	0.234889	0.296815	0.198134	0.267868	0.237183	0.305256	0.208975	0.234398	0.251372	1
gnl|Xelaev18024294m|PAC4GC:7364253|	LOC100494280.S	0.277277	0.177276	0.202577	0.342871	0.254874	0.183972	0.247835	0.313319	0.233426	0.191095	0.230524	0.344955	3
gnl|Xelaev18015093m|PAC4GC:7351528|;gnl|Xelaev18012079m|PAC4GC:7355298|	LOC100494491.S;LOC100494491.L;	0.274349	0.206973	0.302955	0.215722	0.252152	0.183575	0.250042	0.314231	0.252227	0.247355	0.287852	0.212565	4
gnl|Xelaev18001201m|PAC4GC:7322001|	LOC100494497.1	0.240803	0.206067	0.21707	0.33606	0.257191	0.221806	0.29291	0.228092	0.255424	0.216986	0.23906	0.28853	2
gnl|Xelaev18006565m|PAC4GC:7331316|	LOC100494497.L	0.293533	0.221244	0.213739	0.271485	0.291476	0.254757	0.261612	0.192155	0.233981	0.200773	0.24599	0.319257	4
gnl|Xelaev18011750m|PAC4GC:7353623|	LOC100494567-like.L	0.253573	0.280964	0.249272	0.216192	0.252062	0.267338	0.254477	0.226123	0.246707	0.249329	0.256377	0.247587	2
gnl|Xelaev18022073m|PAC4GC:7363063|	LOC100494604.L	0.269705	0.186476	0.239134	0.304685	0.261826	0.173626	0.215554	0.348994	0.239585	0.194115	0.231065	0.335235	3
gnl|Xelaev18022892m|PAC4GC:7362670|;REV__gnl|Xelaev18002148m|PAC4GC:7357899|	LOC100494633.L;Xetrov90014132m.1;	0.221914	0.190929	0.278543	0.308614	0.139247	0.16119	0.386261	0.313302	0.203945	0.223435	0.260113	0.312507	3
gnl|Xelaev18025047m|PAC4GC:7365458|	LOC100494633.S	0.231642	0.180395	0.252171	0.335792	0.12703	0.156461	0.428703	0.287807	0.201715	0.218906	0.245721	0.333658	3
gnl|Xelaev18034772m|PAC4GC:7367919|;gnl|Xelaev18030950m|PAC4GC:7325414|	LOC100494753.L;LOC101730706.L;	0.288743	0.202012	0.191512	0.317733	0.235981	0.219676	0.251346	0.292997	#DIV/0!	#DIV/0!	#DIV/0!	#DIV/0!	4
gnl|Xelaev18044237m|PAC4GC:7361232|	LOC100494754.L	0.314536	0.146075	0.178453	0.360936	0.341185	0.175412	0.233815	0.249587	0.319993	0.244957	0.229007	0.206043	1
gnl|Xelaev18011598m|PAC4GC:7355909|	LOC100494768.L	0.323434	0.233613	0.225574	0.217379	0.362927	0.221745	0.2434	0.171928	0.269068	0.292008	0.220985	0.217939	1
gnl|Xelaev18008187m|PAC4GC:7331285|;gnl|Xelaev18010913m|PAC4GC:7336917|	LOC100494836.L;LOC100494836.S;	0.158248	0.178371	0.275443	0.387938	0.213241	0.205255	0.23685	0.344653	0.423834	0	0.336075	0.240092	3
gnl|Xelaev18039773m|PAC4GC:7347413|	LOC100494853.L	0.237177	0.228411	0.252613	0.281799	0.246414	0.247359	0.239628	0.266599	0.24935	0.246083	0.245291	0.259276	2
gnl|Xelaev18025870m|PAC4GC:7364630|;gnl|Xelaev18023953m|PAC4GC:7362090|	LOC100494871.S;LOC100494871.L;	0.279683	0.317818	0.184674	0.217825	0.277926	0.296054	0.232749	0.193271	0.262712	0.282396	0.240569	0.214322	2
gnl|Xelaev18007536m|PAC4GC:7332469|	LOC100494891.L	0.276476	0.313116	0.220978	0.189431	0.276745	0.287176	0.210316	0.225762	0.287383	0.257248	0.244765	0.210605	2
gnl|Xelaev18036397m|PAC4GC:7367071|	LOC100494942.L	0.197423	0.229498	0.303379	0.2697	0.239369	0.246105	0.213221	0.301306	0.246582	0.237827	0.24677	0.268821	3
gnl|Xelaev18020300m|PAC4GC:7349637|	LOC100495008.S	0.262929	0.213982	0.166236	0.356853	0.284744	0.234515	0.247386	0.233354	#DIV/0!	#DIV/0!	#DIV/0!	#DIV/0!	4
gnl|Xelaev18026631m|PAC4GC:7327368|;gnl|Xelaev18028903m|PAC4GC:7323506|	LOC100495031.L;LOC100495031.S;	0.255053	0.194767	0.271493	0.278687	0.279973	0.217765	0.176284	0.325978	#DIV/0!	#DIV/0!	#DIV/0!	#DIV/0!	4
gnl|Xelaev18016999m|PAC4GC:7344929|	LOC100495196.L	0.23033	0.372367	0.220027	0.177276	0.244456	0.311398	0.249276	0.194869	0.246477	0.290373	0.262122	0.201028	2
gnl|Xelaev18032137m|PAC4GC:7324694|	LOC100495473.L	0.262744	0.223099	0.211029	0.303128	0.264712	0.275474	0.243418	0.216395	0.248909	0.225629	0.256565	0.268897	2
gnl|Xelaev18033828m|PAC4GC:7333745|	LOC100495473.S	0.254049	0.213972	0.304634	0.227345	0.275204	0.246822	0.222005	0.255969	0.265818	0.263637	0.230985	0.23956	2
gnl|Xelaev18039677m|PAC4GC:7347433|	LOC100495642-like.L	0.273801	0.272715	0.229917	0.223567	0.248545	0.256769	0.26404	0.230646	0.213826	0.33833	0.208324	0.239519	2
gnl|Xelaev18006332m|PAC4GC:7331590|	LOC100495756-like.L	0.198959	0.254941	0.27796	0.26814	0.229203	0.269646	0.240492	0.260659	0.258943	0.263766	0.214424	0.262867	2
gnl|Xelaev18009849m|PAC4GC:7336772|	LOC100495756-like.S	0.207625	0.251532	0.345712	0.195131	0.234304	0.294451	0.214667	0.256578	0.226629	0.289868	0.291004	0.192498	3
gnl|Xelaev18018098m|PAC4GC:7343002|	LOC100496019-like.L	0.264789	0.181905	0.231742	0.321564	0.284648	0.23373	0.225202	0.25642	0.269268	0.238812	0.22497	0.266951	2
gnl|Xelaev18040376m|PAC4GC:7347861|	LOC100496038.L	0.28443	0.306451	0.211915	0.197204	0.253914	0.267574	0.226992	0.25152	0.275072	0.267023	0.252944	0.204962	2
gnl|Xelaev18022200m|PAC4GC:7362605|	LOC100496075.L	0.137992	0.196312	0.347501	0.318195	0.152513	0.236408	0.272887	0.338192	#DIV/0!	#DIV/0!	#DIV/0!	#DIV/0!	3
gnl|Xelaev18015349m|PAC4GC:7351130|;gnl|Xelaev18012735m|PAC4GC:7354398|	LOC100496110.S;LOC100496110.L;	0.267257	0.206872	0.22968	0.296191	0.257298	0.232619	0.293475	0.216608	#DIV/0!	#DIV/0!	#DIV/0!	#DIV/0!	2
gnl|Xelaev18030142m|PAC4GC:7322712|	LOC100496116.S	0.268035	0.312363	0.244423	0.175179	0.245269	0.306085	0.233872	0.214774	0.218635	0.384052	0.199005	0.198307	2
gnl|Xelaev18029511m|PAC4GC:7323086|	LOC100496158-like.S	0.172771	0.178526	0.358135	0.290568	0.225106	0.286951	0.265557	0.222386	0.209774	0.34254	0.260104	0.187581	4
gnl|Xelaev18017386m|PAC4GC:7342501|	LOC100496167.L	0.357549	0.365825	0.129283	0.147343	0.374887	0.278245	0.229548	0.11732	#DIV/0!	#DIV/0!	#DIV/0!	#DIV/0!	4
gnl|Xelaev18003384m|PAC4GC:7358445|	LOC100496186.1	0.228922	0.318385	0.20157	0.251123	0.210418	0.290914	0.326312	0.172356	0.254486	0.274904	0.231339	0.23927	2
gnl|Xelaev18033844m|PAC4GC:7333640|	LOC100496637.S	0.347915	0.23305	0.170046	0.248988	0.271406	0.278945	0.265096	0.184553	#DIV/0!	#DIV/0!	#DIV/0!	#DIV/0!	1
gnl|Xelaev18005930m|PAC4GC:7330719|	LOC100496714.L	0.175706	0.152947	0.355599	0.315748	0.206854	0.245252	0.312789	0.235104	0.204629	0.279474	0.265729	0.250167	3
gnl|Xelaev18040997m|PAC4GC:7340974|	LOC100496728.S	0.330745	0.249024	0.182696	0.237534	0.252458	0.256682	0.26796	0.2229	0.290805	0.233193	0.239488	0.236515	1
gnl|Xelaev18023617m|PAC4GC:7362730|	LOC100496770-like.L	0.36319	0.234992	0.199597	0.202221	0.309439	0.243257	0.258604	0.1887	0.264628	0.251753	0.225171	0.258448	1
gnl|Xelaev18015179m|PAC4GC:7351443|	LOC100496959.S	0.267909	0.225672	0.259573	0.246846	0.222831	0.260365	0.251486	0.265319	#DIV/0!	#DIV/0!	#DIV/0!	#DIV/0!	2
gnl|Xelaev18035976m|PAC4GC:7368131|	LOC100497009.L	0.219748	0.343482	0.218884	0.217885	0.210599	0.289279	0.288988	0.211133	#DIV/0!	#DIV/0!	#DIV/0!	#DIV/0!	2
gnl|Xelaev18039331m|PAC4GC:7346216|	LOC100497184.L	0.241437	0.227858	0.198126	0.332579	0.224119	0.241506	0.276715	0.25766	#DIV/0!	#DIV/0!	#DIV/0!	#DIV/0!	3
gnl|Xelaev18017119m|PAC4GC:7343391|;gnl|Xelaev18021521m|PAC4GC:7349170|	LOC100497275.L;LOC100497275.S;	0.192254	0.252904	0.281137	0.273705	0.202884	0.322707	0.227044	0.247364	#DIV/0!	#DIV/0!	#DIV/0!	#DIV/0!	4
gnl|Xelaev18027518m|PAC4GC:7326872|	LOC100497276-like.L	0.275089	0.231305	0.198534	0.295073	0.346718	0.240588	0.263637	0.149056	#DIV/0!	#DIV/0!	#DIV/0!	#DIV/0!	4
gnl|Xelaev18029657m|PAC4GC:7322845|	LOC100497276-like.S	0.235447	0.265948	0.254497	0.244107	0.265444	0.270349	0.24024	0.223967	#DIV/0!	#DIV/0!	#DIV/0!	#DIV/0!	4
gnl|Xelaev18018651m|PAC4GC:7342954|	LOC100497310-like.L	0.197628	0.27951	0.254752	0.268111	0.258149	0.286603	0.226084	0.229164	#DIV/0!	#DIV/0!	#DIV/0!	#DIV/0!	2
gnl|Xelaev18022959m|PAC4GC:7363601|	LOC100497391.L	0.281502	0.299285	0.219022	0.200191	0.266138	0.291903	0.239145	0.202815	0.229962	0.304426	0.257231	0.208382	2
gnl|Xelaev18011189m|PAC4GC:7355115|	LOC100497622-like.L	0.259831	0.295652	0.250446	0.194071	0.24779	0.274447	0.253468	0.224295	0.221482	0.375136	0.245928	0.157453	2
gnl|Xelaev18004058m|PAC4GC:7321819|	LOC100497659.1	0.257666	0.220457	0.290029	0.231849	0.217785	0.272456	0.268976	0.240784	0.245502	0.298277	0.241211	0.215009	2
gnl|Xelaev18012624m|PAC4GC:7355191|	LOC100497659.L	0.34422	0.212718	0.186702	0.25636	0.353556	0.292421	0.247194	0.106828	0.246646	0.26284	0.23264	0.257874	1
gnl|Xelaev18026703m|PAC4GC:7326811|	LOC100497666.L	0.188591	0.410252	0.276785	0.124372	0.315729	0.310635	0.228435	0.145201	0.24608	0.309283	0.264054	0.180583	2
gnl|Xelaev18017704m|PAC4GC:7343845|	LOC100497878.L	0.227948	0.215336	0.156137	0.400579	0.166581	0.27702	0.308865	0.247534	#DIV/0!	#DIV/0!	#DIV/0!	#DIV/0!	3
gnl|Xelaev18003052m|PAC4GC:7357936|	LOC100497895.1	0.26523	0.247476	0.226281	0.261013	0.287589	0.216036	0.203271	0.293104	0.278831	0.230331	0.24523	0.245608	2
gnl|Xelaev18013067m|PAC4GC:7354880|	LOC100498149.L	0.236898	0.318506	0.243091	0.201506	0.226798	0.278829	0.251548	0.242825	0.272031	0.261316	0.252599	0.214054	2
gnl|Xelaev18034098m|PAC4GC:7334514|	LOC100498231.S	0.558283	0.0922677	0.0806776	0.268771	0.387935	0.123288	0.228457	0.26032	0.288772	0.219335	0.172066	0.319828	1
gnl|Xelaev18011668m|PAC4GC:7354639|;gnl|Xelaev18014180m|PAC4GC:7350700|	LOC101730225.L;cpd.S;	0.284452	0.228939	0.279043	0.207566	0.229949	0.274487	0.243125	0.252438	0.329895	0.230078	0.222517	0.21751	1
gnl|Xelaev18003904m|PAC4GC:7369110|	LOC101730309.1	0.359116	0.209761	0.200689	0.230434	0.251426	0.228448	0.262065	0.258061	0.231411	0.303042	0.234221	0.231327	4
gnl|Xelaev18030873m|PAC4GC:7324852|;gnl|Xelaev18032975m|PAC4GC:7333676|	LOC101730635.L;LOC101730635.S;	0.281083	0.280754	0.251304	0.186859	0.26529	0.244342	0.232366	0.258001	#DIV/0!	#DIV/0!	#DIV/0!	#DIV/0!	4
gnl|Xelaev18036823m|PAC4GC:7356881|	LOC101730645-like.S	0.339102	0.261688	0.180726	0.218483	0.2665	0.269973	0.24723	0.216297	0.268702	0.23877	0.252802	0.239726	1
gnl|Xelaev18026300m|PAC4GC:7327723|	LOC101730705.L	0.256922	0.213766	0.22697	0.302342	0.215264	0.250963	0.279423	0.25435	0.292682	0.191092	0.245199	0.271027	4
gnl|Xelaev18022072m|PAC4GC:7363683|	LOC101730818.L	0.29655	0.17482	0.195097	0.333533	0.263341	0.182508	0.254508	0.299643	0.239038	0.179436	0.22411	0.357415	4
gnl|Xelaev18037233m|PAC4GC:7357390|	LOC101731117.S	0.305381	0.318337	0.194182	0.1821	0.295092	0.272893	0.218569	0.213446	0.350566	0.233857	0.21547	0.200107	1
gnl|Xelaev18005558m|PAC4GC:7332428|;gnl|Xelaev18005559m|PAC4GC:7331498|	LOC101731146.L;LOC100127860.L;	0.196986	0.257514	0.25268	0.29282	0.199323	0.213602	0.25682	0.330255	0.270367	0.276509	0.240853	0.21227	3
gnl|Xelaev18012993m|PAC4GC:7354353|	LOC101731201.L	0.150099	0.300554	0.311078	0.238269	0.215084	0.265871	0.2293	0.289745	0.228452	0.246492	0.260179	0.264878	3
gnl|Xelaev18024962m|PAC4GC:7364641|	LOC101731749.S	0.29003	0.33984	0.17782	0.19231	0.323159	0.253065	0.225361	0.198415	0.299679	0.264111	0.235521	0.200688	1
gnl|Xelaev18025631m|PAC4GC:7365542|;gnl|Xelaev18023625m|PAC4GC:7362947|	LOC101731806.S;LOC101731806.L;	0.269085	0.261798	0.196967	0.27215	0.254366	0.273389	0.265222	0.207023	0.256233	0.298736	0.215074	0.229957	2
gnl|Xelaev18013643m|PAC4GC:7354568|	LOC101731814.L	0.214208	0.373584	0.257141	0.155067	0.28765	0.294109	0.20205	0.216191	0.278296	0.229167	0.264544	0.227993	2
gnl|Xelaev18023862m|PAC4GC:7362041|	LOC101731864.L	0.240178	0.227596	0.28306	0.249167	0.244403	0.284227	0.206229	0.265141	0.214137	0.338566	0.227193	0.220104	2
gnl|Xelaev18036100m|PAC4GC:7366580|	LOC101731919.L	0.213094	0.196612	0.349369	0.240925	0.244392	0.171256	0.206466	0.377886	0.26294	0.207906	0.264956	0.264199	3
gnl|Xelaev18038006m|PAC4GC:7357395|;gnl|Xelaev18036437m|PAC4GC:7366849|	LOC101731986.S;LOC101731986.L;	0.314771	0.238287	0.208481	0.23846	0.259469	0.265817	0.252533	0.22218	0.278974	0.21827	0.223965	0.278791	1
gnl|Xelaev18019985m|PAC4GC:7349331|	LOC101732178.S	0.256177	0.213539	0.23107	0.299214	0.241739	0.273361	0.238515	0.246385	#DIV/0!	#DIV/0!	#DIV/0!	#DIV/0!	2
gnl|Xelaev18039378m|PAC4GC:7348223|;gnl|Xelaev18042565m|PAC4GC:7341131|	LOC101732260.L;LOC101732260.S;	0.21177	0.202939	0.30058	0.284712	0.210761	0.259494	0.230988	0.298758	0.247684	0.285856	0.246683	0.219777	3
gnl|Xelaev18005836m|PAC4GC:7331778|	LOC101732409.L	0.732141	0.0670316	0.0643758	0.136452	0.241359	0.129791	0.422387	0.206463	#DIV/0!	#DIV/0!	#DIV/0!	#DIV/0!	4
gnl|Xelaev18025235m|PAC4GC:7364850|	LOC101732538.S	0.272459	0.312868	0.231457	0.183217	0.252396	0.286048	0.257549	0.204008	0.253225	0.247609	0.25523	0.243936	2
gnl|Xelaev18010529m|PAC4GC:7336859|;gnl|Xelaev18007684m|PAC4GC:7332539|	LOC101732749.S;LOC101732749.L;	0.193098	0.214442	0.213736	0.378724	0.205433	0.214703	0.231104	0.34876	0.335671	0.183544	0.213391	0.267393	3
gnl|Xelaev18031391m|PAC4GC:7325427|	LOC101732754.L	0.220264	0.200762	0.240439	0.338535	0.222496	0.276378	0.241128	0.259997	#DIV/0!	#DIV/0!	#DIV/0!	#DIV/0!	4
gnl|Xelaev18033903m|PAC4GC:7334605|;gnl|Xelaev18032238m|PAC4GC:7325066|	LOC101732809-like.S;LOC101732809-like.L;	0.248168	0.335029	0.259045	0.157758	0.275937	0.330138	0.192395	0.20153	0.264599	0.303605	0.25208	0.179716	2
gnl|Xelaev18036548m|PAC4GC:7367800|	LOC101733006.L	0.212876	0.171385	0.243892	0.371848	0.226723	0.192247	0.23382	0.347211	0.192687	0.171134	0.227298	0.408881	3
gnl|Xelaev18045497m|PAC4GC:7361294|;gnl|Xelaev18047744m|PAC4GC:7338440|	LOC101733051.L;LOC101733051.S;	0.225868	0.255164	0.231901	0.287067	0.220227	0.231759	0.252301	0.295714	#DIV/0!	#DIV/0!	#DIV/0!	#DIV/0!	3
gnl|Xelaev18005211m|PAC4GC:7332615|	LOC101733203.L	0.215303	0.203496	0.277272	0.303929	0.22989	0.257417	0.259386	0.253307	0.254537	0.227707	0.269112	0.248644	2
gnl|Xelaev18036728m|PAC4GC:7357324|;gnl|Xelaev18034423m|PAC4GC:7366612|;gnl|Xelaev18037586m|PAC4GC:7357185|;gnl|Xelaev18035768m|PAC4GC:7367503|	LOC101733299.S;LOC101733299.L;chd5-like.2.S;chd5-like.2.L;	0.25624	0.241785	0.26333	0.238645	0.305793	0.233074	0.208332	0.252801	0.273355	0.215903	0.259042	0.251699	2
gnl|Xelaev18016298m|PAC4GC:7352063|	LOC101733385.S	0.254293	0.189511	0.207117	0.349079	0.250053	0.238249	0.251015	0.260683	0.240155	0.244046	0.248959	0.266839	2
gnl|Xelaev18005217m|PAC4GC:7330421|	LOC101733414.L	0.25301	0.274935	0.254224	0.217832	0.31201	0.274064	0.203696	0.21023	0.248706	0.280663	0.274	0.196632	2
gnl|Xelaev18008996m|PAC4GC:7336843|	LOC101733414.S	0.308007	0.287507	0.186944	0.217542	0.24999	0.302653	0.287567	0.15979	0.275994	0.263472	0.241023	0.219511	1
gnl|Xelaev18021916m|PAC4GC:7363101|;gnl|Xelaev18024438m|PAC4GC:7365133|	LOC101733561-like.L;LOC101733561-like.S;	0.209638	0.227762	0.270786	0.291815	0.209958	0.278748	0.191485	0.319809	0.30946	0.243633	0.242512	0.204396	3
gnl|Xelaev18014257m|PAC4GC:7351688|	LOC101733625.S	0.403295	0.214494	0.222512	0.159699	0.298539	0.231667	0.229547	0.240247	#DIV/0!	#DIV/0!	#DIV/0!	#DIV/0!	1
gnl|Xelaev18015986m|PAC4GC:7352554|;gnl|Xelaev18013512m|PAC4GC:7354562|	LOC101733741.S;LOC101733741.L;	0.243614	0.218452	0.216843	0.321091	0.218459	0.231364	0.273116	0.277062	0.235082	0.202866	0.254731	0.307321	3
gnl|Xelaev18047959m|PAC4GC:7338191|	LOC101733905.S	0.332249	0.231089	0.181898	0.254764	0.22916	0.265907	0.284456	0.220477	0.20732	0.379616	0.190488	0.222575	4
gnl|Xelaev18043138m|PAC4GC:7361032|;gnl|Xelaev18033124m|PAC4GC:7333555|;gnl|Xelaev18031056m|PAC4GC:7325769|	LOC101734082.L;top2b-like.S;top2b-like.L	0.215837	0.219907	0.241477	0.32278	0.215909	0.240817	0.265917	0.277357	0.293087	0.240635	0.291127	0.17515	3
gnl|Xelaev18008971m|PAC4GC:7337054|;gnl|Xelaev18005181m|PAC4GC:7331643|	LOC101734185.S;LOC101734185.L;	0.267613	0.229469	0.209021	0.293897	0.275272	0.266967	0.254423	0.203338	0.24437	0.263144	0.254473	0.238013	2
gnl|Xelaev18008524m|PAC4GC:7331239|	LOC101734365.L	0.226308	0.21535	0.281707	0.276636	0.241436	0.274114	0.252695	0.231756	0.23621	0.262052	0.248147	0.253591	2
gnl|Xelaev18030657m|PAC4GC:7325824|	LOC101734377.L	0.210217	0.16953	0.255277	0.364976	0.213389	0.247302	0.327274	0.212035	#DIV/0!	#DIV/0!	#DIV/0!	#DIV/0!	3
gnl|Xelaev18027548m|PAC4GC:7328117|	LOC101734601.L	0.196113	0.407673	0.276675	0.119539	0.258571	0.359233	0.162895	0.219301	0.241209	0.297352	0.256924	0.204515	2
gnl|Xelaev18015251m|PAC4GC:7352128|;gnl|Xelaev18012580m|PAC4GC:7355851|	LOC101734635.S;LOC101734635.L;	0.285918	0.261504	0.294475	0.158102	0.296501	0.223266	0.265098	0.215135	#DIV/0!	#DIV/0!	#DIV/0!	#DIV/0!	4
gnl|Xelaev18019949m|PAC4GC:7350359|;gnl|Xelaev18016764m|PAC4GC:7344192|	LOC101734821.S;LOC101734821.L;	0.219907	0.220146	0.278623	0.281324	0.27706	0.230509	0.245796	0.246635	#DIV/0!	#DIV/0!	#DIV/0!	#DIV/0!	4
gnl|Xelaev18008997m|PAC4GC:7337197|	LOC101735113.S	0.208364	0.278057	0.287881	0.225698	0.27973	0.230765	0.251625	0.23788	#DIV/0!	#DIV/0!	#DIV/0!	#DIV/0!	4
gnl|Xelaev18028071m|PAC4GC:7328972|	LOC101735129.L	0.243005	0.230747	0.24605	0.280198	0.275437	0.243499	0.23384	0.247224	0.257411	0.266087	0.24423	0.232272	2
gnl|Xelaev18000936m|PAC4GC:7368550|	LOC394444.1	0.423039	0.171113	0.209061	0.196786	0.357461	0.197082	0.296189	0.149268	0.335657	0.235126	0.2342	0.195017	1
gnl|Xelaev18019354m|PAC4GC:7342425|	LOC394444.L	0.346416	0.161265	0.241914	0.250406	0.297578	0.201849	0.301589	0.198983	0.358542	0.215245	0.232763	0.19345	1
gnl|Xelaev18038559m|PAC4GC:7345603|	LOC394934.L	0.230773	0.181164	0.258782	0.329281	0.238004	0.214461	0.268425	0.279109	0.239972	0.244431	0.260812	0.254785	2
gnl|Xelaev18008662m|PAC4GC:7335996|;gnl|Xelaev18003711m|PAC4GC:7357706|	LOC448531.S;LOC448531.1;	0.243498	0.221704	0.279513	0.255285	0.263143	0.241288	0.238895	0.256674	0.266324	0.248736	0.239355	0.245586	2
gnl|Xelaev18017094m|PAC4GC:7344016|;gnl|Xelaev18021546m|PAC4GC:7348697|	LOC496503.L;LOC496503.S;	0.245326	0.258627	0.261193	0.234854	0.215852	0.249369	0.237119	0.29766	#DIV/0!	#DIV/0!	#DIV/0!	#DIV/0!	4
gnl|Xelaev18007079m|PAC4GC:7332677|	LOC548369.L	0.260193	0.216837	0.241854	0.281116	0.26667	0.199908	0.215736	0.317686	0.207475	0.153704	0.217167	0.421655	3
gnl|Xelaev18012717m|PAC4GC:7354196|;gnl|Xelaev18000117m|PAC4GC:7369168|;gnl|Xelaev18003222m|PAC4GC:7348431|	LOC548774.L;Xelaev18000117m;Xelaev18003222m	0.361418	0.203374	0.219773	0.215435	0.316073	0.215219	0.225077	0.243632	#DIV/0!	#DIV/0!	#DIV/0!	#DIV/0!	1
gnl|Xelaev18039461m|PAC4GC:7347077|	LOC549012.L	0.284106	0.255162	0.238908	0.221824	0.282032	0.239184	0.235866	0.242918	0.242875	0.287599	0.253231	0.216296	2
gnl|Xelaev18041367m|PAC4GC:7341089|	LOC549012.S	0.238603	0.24021	0.248953	0.272234	0.226226	0.255676	0.264919	0.253179	0.254761	0.243723	0.258651	0.242865	2
gnl|Xelaev18033854m|PAC4GC:7333430|	LOC549488.S	0.210823	0.289149	0.270413	0.229615	0.204	0.341432	0.248538	0.20603	0.242551	0.274868	0.298006	0.184575	2
gnl|Xelaev18040350m|PAC4GC:7347423|	LOC594890.L	0.19446	0.182295	0.298534	0.324711	0.22539	0.17884	0.241881	0.353889	#DIV/0!	#DIV/0!	#DIV/0!	#DIV/0!	3
gnl|Xelaev18024367m|PAC4GC:7365000|	LOC613063.S	0.224354	0.203613	0.298822	0.27321	0.223098	0.226291	0.248698	0.301913	0.21733	0.193872	0.304799	0.284	3
gnl|Xelaev18033523m|PAC4GC:7334221|	LOC733470.S	0.289498	0.273068	0.242776	0.194658	0.262385	0.274692	0.244596	0.218327	0.259756	0.259715	0.256347	0.224183	2
gnl|Xelaev18003103m|PAC4GC:7369001|	LOC733539.1	0.26068	0.232067	0.220304	0.286949	0.272681	0.26997	0.23598	0.221369	0.208772	0.228096	0.245616	0.317516	4
gnl|Xelaev18047052m|PAC4GC:7337568|	LOC733561.S	0.201771	0.269242	0.293931	0.235055	0.203273	0.286942	0.221144	0.288641	#DIV/0!	#DIV/0!	#DIV/0!	#DIV/0!	3
gnl|Xelaev18018734m|PAC4GC:7343813|	LOC733714.L	0.31837	0.226216	0.247165	0.208249	0.28972	0.310856	0.213109	0.186314	#DIV/0!	#DIV/0!	#DIV/0!	#DIV/0!	4
gnl|Xelaev18036721m|PAC4GC:7356517|	LOC733932.S	0.280429	0.224773	0.277939	0.216859	0.305437	0.138942	0.165971	0.38965	#DIV/0!	#DIV/0!	#DIV/0!	#DIV/0!	4
gnl|Xelaev18013721m|PAC4GC:7354838|	LOC734032-like.L	0.237799	0.241843	0.264616	0.255742	0.232018	0.362905	0.199398	0.205679	#DIV/0!	#DIV/0!	#DIV/0!	#DIV/0!	2
gnl|Xelaev18045627m|PAC4GC:7360890|	LOC734064.L	0.241822	0.317209	0.229049	0.21192	0.249209	0.308322	0.252496	0.189973	0.289351	0.306577	0.214012	0.19006	2
gnl|Xelaev18012597m|PAC4GC:7353887|	LOC734071.L	0.198464	0.258499	0.346095	0.196941	0.247777	0.278041	0.223034	0.251148	#DIV/0!	#DIV/0!	#DIV/0!	#DIV/0!	4
gnl|Xelaev18007403m|PAC4GC:7331372|;gnl|Xelaev18010347m|PAC4GC:7335027|	LOC734097-like.L;LOC734097-like.S;	0.205868	0.241567	0.280295	0.27227	0.228377	0.25952	0.21804	0.294064	#DIV/0!	#DIV/0!	#DIV/0!	#DIV/0!	3
gnl|Xelaev18004984m|PAC4GC:7330138|	LOC734128.L	0.356721	0.168424	0.220673	0.254183	0.247592	0.268272	0.249388	0.234749	#DIV/0!	#DIV/0!	#DIV/0!	#DIV/0!	4
gnl|Xelaev18033358m|PAC4GC:7334706|	lpcat1-like.S	0.244295	0.194736	0.293006	0.267963	0.249131	0.246073	0.271243	0.233554	0.185688	0.401038	0.2045	0.208774	4
gnl|Xelaev18005498m|PAC4GC:7332471|;gnl|Xelaev18009233m|PAC4GC:7335501|;gnl|Xelaev18016163m|PAC4GC:7352827|	lrba.L;lrba.S;Xetrov90006664m.S	0.235496	0.212578	0.225584	0.326342	0.21833	0.24408	0.265931	0.27166	0.256555	0.321758	0.182202	0.239485	3
gnl|Xelaev18016618m|PAC4GC:7343367|	lrmp.L	0.266812	0.242382	0.259254	0.231551	0.264936	0.221381	0.300718	0.212965	0.247907	0.236559	0.260138	0.255396	2
gnl|Xelaev18025291m|PAC4GC:7365444|;gnl|Xelaev18023194m|PAC4GC:7362782|	lrp8.S;lrp8.L;	0.201606	0.16285	0.298768	0.336776	0.207107	0.211001	0.278673	0.303219	#DIV/0!	#DIV/0!	#DIV/0!	#DIV/0!	3
gnl|Xelaev18005070m|PAC4GC:7330830|	lrpap1.L	0.268107	0.28563	0.208518	0.237744	0.258618	0.255914	0.250202	0.235266	0.224538	0.244658	0.254555	0.276249	2
gnl|Xelaev18026157m|PAC4GC:7327480|;gnl|Xelaev18028741m|PAC4GC:7323714|	lrpprc.L;lrpprc.S;	0.247696	0.331127	0.223965	0.197211	0.262124	0.300268	0.226681	0.210927	0.242965	0.313458	0.23957	0.204007	2
gnl|Xelaev18022954m|PAC4GC:7363955|	lrrc40.L	0.233819	0.197617	0.2831	0.285464	0.226006	0.240971	0.256874	0.276149	0.216123	0.209211	0.286101	0.288565	3
gnl|Xelaev18035753m|PAC4GC:7368069|	lrrc47.L	0.273827	0.235288	0.246157	0.244728	0.270181	0.260327	0.258913	0.210579	0.248956	0.247584	0.256334	0.247125	2
gnl|Xelaev18046665m|PAC4GC:7337770|	lrrc59.S	0.243341	0.264537	0.229338	0.262784	0.269154	0.283462	0.216597	0.230786	0.267546	0.243037	0.249644	0.239773	2
gnl|Xelaev18018936m|PAC4GC:7343475|	lrrc8e.L	0.265383	0.266924	0.252094	0.215599	0.329442	0.216779	0.247116	0.206663	#DIV/0!	#DIV/0!	#DIV/0!	#DIV/0!	1
gnl|Xelaev18018875m|PAC4GC:7344877|;gnl|Xelaev18020123m|PAC4GC:7350446|	lsm1.L;lsm1.S;	0.296269	0.218304	0.189689	0.295738	0.307971	0.227771	0.231526	0.232732	0.25205	0.347598	0.194772	0.20558	4
gnl|Xelaev18043528m|PAC4GC:7360652|;gnl|Xelaev18046237m|PAC4GC:7338580|	lsm14b.L;lsm14b.S;	0.261903	0.248292	0.232372	0.257433	0.292053	0.274794	0.222742	0.21041	0.289007	0.267108	0.221498	0.222386	1
gnl|Xelaev18042471m|PAC4GC:7341594|	lsm2.S	0.268743	0.219575	0.201243	0.310439	0.245322	0.223485	0.298049	0.233145	0.273604	0.212125	0.229013	0.285259	4
gnl|Xelaev18047257m|PAC4GC:7338427|	lss.S	0.202174	0.215278	0.275596	0.306952	0.190759	0.266394	0.274313	0.268535	0.228996	0.230493	0.276988	0.263523	3
gnl|Xelaev18017408m|PAC4GC:7344241|	lta4h.L	0.218033	0.214099	0.263177	0.304692	0.241532	0.266976	0.256689	0.234803	0.253307	0.249028	0.249752	0.247912	2
gnl|Xelaev18006685m|PAC4GC:7330682|;gnl|Xelaev18009984m|PAC4GC:7336719|	ltb4dh.L;LOC100485344.S;	0.235432	0.237764	0.258019	0.268785	0.214338	0.263051	0.26534	0.257271	0.194929	0.232648	0.274842	0.297582	3
gnl|Xelaev18015543m|PAC4GC:7352373|	lyg2.S	0.188929	0.246125	0.240394	0.324552	0.165538	0.320462	0.287005	0.226995	#DIV/0!	#DIV/0!	#DIV/0!	#DIV/0!	4
gnl|Xelaev18004060m|PAC4GC:7321809|	lypla2.1	0.223431	0.219139	0.276472	0.280959	0.261615	0.206839	0.226755	0.304791	#DIV/0!	#DIV/0!	#DIV/0!	#DIV/0!	4
gnl|Xelaev18012626m|PAC4GC:7353205|	lypla2.L	0.201259	0.219368	0.277226	0.302147	0.2236	0.234423	0.24274	0.299236	#DIV/0!	#DIV/0!	#DIV/0!	#DIV/0!	3
gnl|Xelaev18031604m|PAC4GC:7325654|	lyrm4.L	0.301322	0.287855	0.183265	0.227557	0.281456	0.270757	0.265678	0.182109	0.269604	0.25775	0.255091	0.217554	1
gnl|Xelaev18016621m|PAC4GC:7343620|	lyrm5.L	0.249759	0.31719	0.287634	0.145417	0.266252	0.261856	0.240097	0.231795	0.275546	0.329386	0.226463	0.168605	2
gnl|Xelaev18034317m|PAC4GC:7367977|	m6pr.L	0.234548	0.220482	0.301882	0.243087	0.25302	0.217131	0.209092	0.320758	#DIV/0!	#DIV/0!	#DIV/0!	#DIV/0!	3
gnl|Xelaev18036687m|PAC4GC:7357478|	m6pr.S	0.191154	0.192478	0.249101	0.367267	0.215359	0.253923	0.225255	0.305463	0.366675	0.208787	0.207027	0.217511	3
gnl|Xelaev18011244m|PAC4GC:7355616|	maats1.L	0.238625	0.413789	0.248994	0.0985912	0.227251	0.366327	0.20278	0.203642	#DIV/0!	#DIV/0!	#DIV/0!	#DIV/0!	2
gnl|Xelaev18024225m|PAC4GC:7364844|	macrod1-like.S	0.179662	0.295851	0.34759	0.176897	0.171383	0.37598	0.224341	0.228296	#DIV/0!	#DIV/0!	#DIV/0!	#DIV/0!	4
gnl|Xelaev18038688m|PAC4GC:7346264|;gnl|Xelaev18042020m|PAC4GC:7340484|	magt1-like.L;magt1-like.S;	0.257729	0.285781	0.267996	0.188494	0.298646	0.200253	0.208904	0.292197	0.306817	0.251213	0.203104	0.238866	4
gnl|Xelaev18010783m|PAC4GC:7336254|	man2a1.S	0.26537	0.233414	0.230745	0.270471	0.261152	0.2654	0.242274	0.231175	#DIV/0!	#DIV/0!	#DIV/0!	#DIV/0!	4
gnl|Xelaev18005096m|PAC4GC:7331543|	man2b2.L	0.236129	0.215121	0.294261	0.254488	0.202447	0.20073	0.254585	0.342239	#DIV/0!	#DIV/0!	#DIV/0!	#DIV/0!	3
gnl|Xelaev18018104m|PAC4GC:7344232|	man2c1.L	0.346179	0.256091	0.25583	0.1419	0.262317	0.258118	0.289882	0.189683	#DIV/0!	#DIV/0!	#DIV/0!	#DIV/0!	4
gnl|Xelaev18023847m|PAC4GC:7362409|	manf.L	0.226778	0.256674	0.3251	0.191448	0.216663	0.226304	0.240458	0.316575	0.176764	0.396105	0.223311	0.203819	3
gnl|Xelaev18025789m|PAC4GC:7364465|	manf.S	0.234155	0.255602	0.234398	0.275845	0.224606	0.244272	0.269801	0.26132	0.266919	0.198274	0.242686	0.29212	2
gnl|Xelaev18018447m|PAC4GC:7345037|	map2k1.L	0.222391	0.210499	0.241918	0.325192	0.318948	0.217725	0.256661	0.206665	0.207554	0.203059	0.271067	0.318319	3
gnl|Xelaev18020428m|PAC4GC:7349996|	map2k1.S	0.227059	0.217178	0.278536	0.277227	0.23182	0.215148	0.244481	0.308551	0.265822	0.188733	0.235601	0.309844	3
gnl|Xelaev18010534m|PAC4GC:7336813|;gnl|Xelaev18007690m|PAC4GC:7330966|	mapk1.S;mapk1.L;	0.202037	0.219129	0.294638	0.284196	0.227705	0.246651	0.243322	0.282323	0.235511	0.227008	0.261323	0.276158	3
gnl|Xelaev18021031m|PAC4GC:7348829|;gnl|Xelaev18017688m|PAC4GC:7343977|	mapk12.S;mapk12.L;	0.236833	0.212734	0.233936	0.316496	0.202131	0.268685	0.2777	0.251484	#DIV/0!	#DIV/0!	#DIV/0!	#DIV/0!	3
gnl|Xelaev18027168m|PAC4GC:7326849|	marcks.L	0.0992211	0.276224	0.482997	0.141559	0.187482	0.202675	0.208334	0.40151	#DIV/0!	#DIV/0!	#DIV/0!	#DIV/0!	3
gnl|Xelaev18029256m|PAC4GC:7324270|	marcks.S	0.178218	0.246726	0.335206	0.23985	0.151235	0.312047	0.258061	0.278657	0.246791	0.240709	0.291106	0.221393	2
gnl|Xelaev18035924m|PAC4GC:7368374|	mboat7.L	0.22525	0.262367	0.262676	0.249707	0.247859	0.261073	0.218328	0.27274	0.267263	0.254181	0.244073	0.234483	2
gnl|Xelaev18019739m|PAC4GC:7348622|	mcat.S	0.238598	0.248419	0.251948	0.261035	0.203296	0.276027	0.24073	0.279947	0.25689	0.255512	0.257664	0.229934	2
gnl|Xelaev18013111m|PAC4GC:7353182|	mccc1.L	0.221473	0.319701	0.248314	0.210513	0.25457	0.263161	0.238819	0.24345	0.250379	0.289515	0.25562	0.204485	2
gnl|Xelaev18029675m|PAC4GC:7323052|	mccc1.S	0.249837	0.322383	0.21863	0.209151	0.245321	0.276637	0.243083	0.234958	0.249659	0.297877	0.236484	0.215981	2
gnl|Xelaev18010867m|PAC4GC:7337263|;gnl|Xelaev18008133m|PAC4GC:7331760|	mccc2.S;mccc2.L;	0.25849	0.293855	0.236629	0.211027	0.257827	0.27509	0.233806	0.233278	0.254455	0.286058	0.239244	0.220242	2
gnl|Xelaev18020695m|PAC4GC:7349778|	mcee.S	0.254823	0.297029	0.22759	0.220558	0.220599	0.266204	0.247017	0.26618	0.247552	0.249529	0.259929	0.24299	2
gnl|Xelaev18023987m|PAC4GC:7362895|;gnl|Xelaev18025893m|PAC4GC:7364729|	mcm2.L;mcm2.S;	0.256213	0.255503	0.240424	0.24786	0.265155	0.253573	0.234288	0.246983	0.255874	0.2506	0.240046	0.25348	2
gnl|Xelaev18031972m|PAC4GC:7325146|;gnl|Xelaev18028222m|PAC4GC:7328210|	mcm3.L;zmcm3.L;	0.210696	0.251962	0.31142	0.225922	0.240832	0.241101	0.237462	0.280605	0.226051	0.279659	0.239689	0.254601	2
gnl|Xelaev18031991m|PAC4GC:7326265|;gnl|Xelaev18033701m|PAC4GC:7334258|	mcm4.L;mcm4.S;	0.265186	0.222721	0.235383	0.27671	0.254477	0.25604	0.240819	0.248664	0.248699	0.220491	0.24969	0.28112	2
gnl|Xelaev18023542m|PAC4GC:7363753|;gnl|Xelaev18025556m|PAC4GC:7365729|	mcm5.L;mcm5.S;	0.252837	0.235409	0.255403	0.256352	0.252479	0.235785	0.231806	0.27993	0.261962	0.241562	0.250581	0.245895	2
gnl|Xelaev18031210m|PAC4GC:7325761|;gnl|Xelaev18044530m|PAC4GC:7360212|;gnl|Xelaev18047055m|PAC4GC:7339044|	mcm6.L;mcm6.2.L;mcm6.2.S	0.259442	0.215675	0.244892	0.279992	0.275124	0.211694	0.226174	0.287008	0.225248	0.349531	0.219136	0.206085	2
gnl|Xelaev18019201m|PAC4GC:7344277|;gnl|Xelaev18000877m|PAC4GC:7368647|	mcm7.L;mcm7.1;	0.264538	0.222419	0.25107	0.261973	0.265071	0.246534	0.212125	0.276269	0.33501	0.234147	0.222903	0.207941	2
gnl|Xelaev18034296m|PAC4GC:7366741|	mcmbp.L	0.237547	0.221692	0.282457	0.258303	0.215344	0.257723	0.263976	0.262956	0.302995	0.252792	0.232605	0.211609	2
gnl|Xelaev18022769m|PAC4GC:7361559|	mcoln2-like.L	0.308925	0.197104	0.212717	0.281253	0.27178	0.238378	0.240382	0.24946	0.24448	0.244987	0.262721	0.247813	2
gnl|Xelaev18038718m|PAC4GC:7347215|	mcts1.L	0.188003	0.222053	0.368418	0.221525	0.220525	0.18264	0.215071	0.381764	#DIV/0!	#DIV/0!	#DIV/0!	#DIV/0!	3
gnl|Xelaev18042085m|PAC4GC:7341407|	mcts1.S	0.209345	0.199408	0.26918	0.322066	0.210596	0.250255	0.251578	0.287571	0.203839	0.226573	0.257082	0.312506	3
gnl|Xelaev18034836m|PAC4GC:7367265|	mcu.L	0.22221	0.345309	0.248872	0.183609	0.285985	0.255392	0.220559	0.238064	0.22934	0.314913	0.262728	0.193019	2
gnl|Xelaev18037096m|PAC4GC:7356543|	mcu.S	0.232216	0.355525	0.215491	0.196768	0.281384	0.282924	0.235594	0.200099	0.250784	0.286614	0.267712	0.194891	2
gnl|Xelaev18026510m|PAC4GC:7327121|	mdh1.L	0.193616	0.219905	0.287146	0.299333	0.20772	0.260248	0.246416	0.285616	0.200162	0.228208	0.242234	0.329396	3
gnl|Xelaev18028486m|PAC4GC:7322492|	mdh1.S	0.185638	0.203914	0.293882	0.316566	0.197957	0.238389	0.262478	0.301176	0.197676	0.192046	0.257386	0.352892	3
gnl|Xelaev18012689m|PAC4GC:7353555|	mdh2.L	0.313502	0.294357	0.212148	0.179992	0.250327	0.260083	0.280028	0.209561	0.292074	0.243147	0.261369	0.203409	1
gnl|Xelaev18015312m|PAC4GC:7351489|	mdh2.S	0.289528	0.296989	0.229966	0.183517	0.243923	0.281154	0.265205	0.209718	0.277743	0.249804	0.268347	0.204105	1
gnl|Xelaev18027277m|PAC4GC:7327545|	mdn1.L	0.284557	0.230036	0.22035	0.265057	0.262958	0.255373	0.264583	0.217086	#DIV/0!	#DIV/0!	#DIV/0!	#DIV/0!	2
gnl|Xelaev18012483m|PAC4GC:7354263|	mecr.L	0.20992	0.287017	0.270243	0.23282	0.204856	0.306105	0.230246	0.258792	0.260693	0.26306	0.244005	0.232242	2
gnl|Xelaev18015169m|PAC4GC:7352917|	mecr.S	0.226857	0.281628	0.276137	0.215378	0.23191	0.266164	0.232285	0.269641	0.299934	0.231828	0.253483	0.214755	2
gnl|Xelaev18013868m|PAC4GC:7354643|	med17.L	0.276141	0.237134	0.268614	0.218112	0.21332	0.277727	0.286134	0.222819	#DIV/0!	#DIV/0!	#DIV/0!	#DIV/0!	4
gnl|Xelaev18041590m|PAC4GC:7340640|;gnl|Xelaev18038373m|PAC4GC:7346774|	med22.S;med22.L;	0.321393	0.166873	0.176435	0.3353	0.242328	0.295366	0.284272	0.178034	#DIV/0!	#DIV/0!	#DIV/0!	#DIV/0!	4
gnl|Xelaev18029033m|PAC4GC:7323028|;gnl|Xelaev18026787m|PAC4GC:7327828|	memo1.S;memo1.L;	0.171631	0.29426	0.313989	0.22012	0.195118	0.288973	0.250876	0.265034	#DIV/0!	#DIV/0!	#DIV/0!	#DIV/0!	4
gnl|Xelaev18020526m|PAC4GC:7349986|;gnl|Xelaev18018335m|PAC4GC:7343470|	mesdc2.S;mesdc2.L;	0.218671	0.248329	0.272579	0.260421	0.220947	0.264858	0.234165	0.280031	0.297785	0.207228	0.210433	0.284554	3
gnl|Xelaev18005749m|PAC4GC:7331703|;gnl|Xelaev18009440m|PAC4GC:7336336|	metap1.L;metap1.S;	0.210974	0.200192	0.262291	0.326543	0.258968	0.213206	0.243666	0.284159	0.247564	0.220036	0.275704	0.256697	2
gnl|Xelaev18017489m|PAC4GC:7344621|	metap2.L	0.252406	0.218171	0.255942	0.273482	0.265731	0.250057	0.252439	0.231774	0.281267	0.245441	0.228781	0.244511	2
gnl|Xelaev18021216m|PAC4GC:7349911|	metap2.S	0.360541	0.145066	0.219032	0.275361	0.249482	0.265304	0.234352	0.250862	0.340117	0.197743	0.234468	0.227672	1
gnl|Xelaev18025436m|PAC4GC:7365177|	mettl13.S	0.234056	0.20362	0.235348	0.326977	0.219394	0.256028	0.248449	0.276129	#DIV/0!	#DIV/0!	#DIV/0!	#DIV/0!	3
gnl|Xelaev18027561m|PAC4GC:7326900|;gnl|Xelaev18029689m|PAC4GC:7323268|	mfn1.L;mfn1.S;	0.271383	0.222012	0.230075	0.27653	0.280926	0.224205	0.210568	0.284301	#DIV/0!	#DIV/0!	#DIV/0!	#DIV/0!	2
gnl|Xelaev18009636m|PAC4GC:7337145|;gnl|Xelaev18006078m|PAC4GC:7331968|	mfsd12.S;mfsd12.L;	0.229186	0.251513	0.323843	0.195458	0.225682	0.262268	0.268059	0.243991	#DIV/0!	#DIV/0!	#DIV/0!	#DIV/0!	4
gnl|Xelaev18007410m|PAC4GC:7331036|	MGC107841.L	0.361118	0.174817	0.209148	0.254917	0.270749	0.233646	0.249384	0.246222	0.216389	0.262457	0.27859	0.242565	4
gnl|Xelaev18040331m|PAC4GC:7345709|;gnl|Xelaev18040329m|PAC4GC:7347195|	MGC107876.L;Xelaev18040329m;	0.183563	0.140708	0.275269	0.40046	0.232487	0.190033	0.222635	0.354845	0.231225	0.256083	0.251395	0.261297	3
gnl|Xelaev18047677m|PAC4GC:7339007|;gnl|Xelaev18045401m|PAC4GC:7358758|	MGC145260.S;MGC145260.L;	0.21931	0.216097	0.246378	0.318214	0.225915	0.2463	0.278372	0.249413	#DIV/0!	#DIV/0!	#DIV/0!	#DIV/0!	3
gnl|Xelaev18024753m|PAC4GC:7365657|	MGC147117.S	0.270814	0.255822	0.188894	0.284469	0.283942	0.209701	0.317793	0.188564	0.224117	0.253966	0.269566	0.252352	4
gnl|Xelaev18024349m|PAC4GC:7365166|	MGC147133.S	0.21178	0.235232	0.279925	0.273063	0.267471	0.225758	0.230176	0.276595	0.265231	0.267561	0.262677	0.204532	4
gnl|Xelaev18030872m|PAC4GC:7326203|	MGC147631.L	0.2929	0.292817	0.196563	0.21772	0.269013	0.253989	0.254282	0.222716	0.271986	0.340754	0.220486	0.166774	2
gnl|Xelaev18038881m|PAC4GC:7345528|	MGC75700.L	0.256165	0.330396	0.242585	0.170853	0.29429	0.279183	0.228085	0.198441	0.276761	0.283097	0.256064	0.184078	1
gnl|Xelaev18042210m|PAC4GC:7341552|	MGC75700.S	0.252762	0.360577	0.251156	0.135505	0.340411	0.196537	0.201656	0.261395	0.281932	0.266262	0.276474	0.175332	1
gnl|Xelaev18037843m|PAC4GC:7356961|	MGC75752.S	0.263911	0.201612	0.277212	0.257265	0.250505	0.285927	0.262865	0.200703	#DIV/0!	#DIV/0!	#DIV/0!	#DIV/0!	2
gnl|Xelaev18023397m|PAC4GC:7363518|	MGC89174.L	0.272486	0.285717	0.202612	0.239185	0.271487	0.227018	0.250424	0.251071	#DIV/0!	#DIV/0!	#DIV/0!	#DIV/0!	2
gnl|Xelaev18046015m|PAC4GC:7338902|;gnl|Xelaev18043255m|PAC4GC:7358777|	MGC89221.S;MGC89221.L;	0.196338	0.199813	0.267441	0.336408	0.172404	0.177078	0.238585	0.411933	0.248925	0.213179	0.239844	0.298053	3
gnl|Xelaev18024277m|PAC4GC:7364550|;gnl|Xelaev18022115m|PAC4GC:7362056|	MGC89853.S;MGC89853.L;	0.249954	0.24323	0.286329	0.220486	0.2893	0.31164	0.199756	0.199304	0.267	0.264244	0.274191	0.194565	2
gnl|Xelaev18017873m|PAC4GC:7342219|	MGC97820.L	0.212191	0.245575	0.2667	0.275534	0.24234	0.259633	0.224612	0.273415	#DIV/0!	#DIV/0!	#DIV/0!	#DIV/0!	4
gnl|Xelaev18028869m|PAC4GC:7322698|	mgme1.S	0.270288	0.337376	0.179947	0.212388	0.262487	0.278192	0.24914	0.210181	#DIV/0!	#DIV/0!	#DIV/0!	#DIV/0!	2
gnl|Xelaev18023613m|PAC4GC:7361644|	mgst3.L	0.220972	0.393408	0.229353	0.156267	0.296057	0.355048	0.19124	0.157655	0.260107	0.326207	0.24483	0.168856	2
gnl|Xelaev18025618m|PAC4GC:7364355|	mgst3.S	0.206687	0.387741	0.201596	0.203976	0.250791	0.332838	0.224504	0.191867	0.25461	0.320019	0.23833	0.18704	2
gnl|Xelaev18026253m|PAC4GC:7328295|	mia3-like.1.L	0.250257	0.272805	0.2289	0.248039	0.239201	0.253936	0.267643	0.23922	#DIV/0!	#DIV/0!	#DIV/0!	#DIV/0!	2
gnl|Xelaev18028661m|PAC4GC:7322601|	mia3-like.1.S	0.331533	0.254997	0.142035	0.271434	0.124898	0.312887	0.203871	0.358344	#DIV/0!	#DIV/0!	#DIV/0!	#DIV/0!	4
gnl|Xelaev18037097m|PAC4GC:7357556|;gnl|Xelaev18034837m|PAC4GC:7366347|	micu1.S;micu1.L;	0.235112	0.338905	0.224855	0.201128	0.263781	0.257373	0.25804	0.220806	0.257616	0.262716	0.228976	0.250691	2
gnl|Xelaev18016231m|PAC4GC:7351190|;gnl|Xelaev18013785m|PAC4GC:7354110|	micu2.S;micu2.L;	0.253824	0.329144	0.189658	0.227374	0.258336	0.297451	0.254079	0.190135	0.233362	0.286633	0.254642	0.225363	2
gnl|Xelaev18045923m|PAC4GC:7339060|	mien1.S	0.229473	0.250513	0.271902	0.248113	0.275955	0.259295	0.212108	0.252642	#DIV/0!	#DIV/0!	#DIV/0!	#DIV/0!	2
gnl|Xelaev18013779m|PAC4GC:7353957|	mipep-like.L	0.258552	0.278425	0.240635	0.222388	0.213187	0.257989	0.243966	0.284858	#DIV/0!	#DIV/0!	#DIV/0!	#DIV/0!	4
gnl|Xelaev18016226m|PAC4GC:7352016|	mipep-like.S	0.281581	0.301797	0.239286	0.177337	0.268407	0.261319	0.234627	0.235648	0.25034	0.342013	0.203658	0.203989	2
gnl|Xelaev18007565m|PAC4GC:7329342|;gnl|Xelaev18010467m|PAC4GC:7336709|	mlec.L;mlec.S;	0.263773	0.306177	0.263414	0.166636	0.279949	0.236127	0.227225	0.256699	0.240818	0.332644	0.232701	0.193837	2
gnl|Xelaev18044360m|PAC4GC:7358958|	mllt4-like.2.L	0.230125	0.216923	0.279705	0.273248	0.2226	0.293256	0.271687	0.212457	0.208115	0.234643	0.283571	0.273671	2
gnl|Xelaev18045482m|PAC4GC:7360892|	mlst8.L	0.417413	0.141035	0.120285	0.321267	0.259328	0.184901	0.257449	0.298322	#DIV/0!	#DIV/0!	#DIV/0!	#DIV/0!	4
gnl|Xelaev18007473m|PAC4GC:7330005|	mmab.L	0.263692	0.350411	0.211552	0.174345	0.274401	0.31057	0.234912	0.180117	0.258623	0.239576	0.263608	0.238193	2
gnl|Xelaev18005478m|PAC4GC:7330594|	mnd1.L	0.230039	0.205627	0.213482	0.350851	0.235274	0.268604	0.260932	0.23519	#DIV/0!	#DIV/0!	#DIV/0!	#DIV/0!	4
gnl|Xelaev18009860m|PAC4GC:7335465|;gnl|Xelaev18006343m|PAC4GC:7330454|	mob3a.S;mob3a.L;	0.251295	0.217922	0.280958	0.249825	0.234747	0.225385	0.218436	0.321431	#DIV/0!	#DIV/0!	#DIV/0!	#DIV/0!	4
gnl|Xelaev18027787m|PAC4GC:7326991|	mogat1-like.2.L	0.254437	0.276719	0.232238	0.236607	0.316208	0.247069	0.240957	0.195766	0.251467	0.281144	0.231324	0.236065	2
gnl|Xelaev18003710m|PAC4GC:7357670|	mogs.1	0.235414	0.285732	0.256413	0.222441	0.312019	0.25624	0.205843	0.225899	0.302344	0.288576	0.238744	0.170336	1
gnl|Xelaev18017426m|PAC4GC:7344321|	mon2.L	0.184086	0.229113	0.249185	0.337615	0.175829	0.222489	0.215902	0.38578	#DIV/0!	#DIV/0!	#DIV/0!	#DIV/0!	3
gnl|Xelaev18039014m|PAC4GC:7348320|	mospd1.L	0.197498	0.358529	0.266548	0.177424	0.210667	0.336939	0.218872	0.233521	#DIV/0!	#DIV/0!	#DIV/0!	#DIV/0!	2
gnl|Xelaev18014217m|PAC4GC:7352493|	mospd2.S	0.238444	0.291605	0.264389	0.205562	0.234493	0.286736	0.25298	0.22579	#DIV/0!	#DIV/0!	#DIV/0!	#DIV/0!	2
gnl|Xelaev18012344m|PAC4GC:7354700|	mov10.L	0.244084	0.238971	0.23797	0.278975	0.233261	0.250879	0.255828	0.260032	0.209154	0.236982	0.272165	0.281699	2
gnl|Xelaev18014946m|PAC4GC:7351045|	mpc2.S	0.220332	0.288701	0.313227	0.17774	0.270974	0.21731	0.198339	0.313376	0.268247	0.306262	0.248416	0.177074	4
gnl|Xelaev18020756m|PAC4GC:7350488|	mpi.S	0.19184	0.244145	0.278852	0.285162	0.244923	0.255119	0.257018	0.242941	0.179582	0.397827	0.218369	0.204222	2
gnl|Xelaev18023731m|PAC4GC:7361551|;gnl|Xelaev18025723m|PAC4GC:7364121|	mpst.L;mpst.S;	0.213269	0.260429	0.258328	0.267974	0.227598	0.303942	0.219856	0.248603	0.20824	0.244469	0.270176	0.277115	3
gnl|Xelaev18019122m|PAC4GC:7344093|	mri1.L	0.196107	0.214484	0.24184	0.347569	0.200925	0.241948	0.229215	0.327913	0.206812	0.207381	0.22985	0.355957	3
gnl|Xelaev18005868m|PAC4GC:7330114|	mrpl1.L	0.254875	0.307095	0.238859	0.19917	0.294665	0.22831	0.204031	0.272994	0.276626	0.274461	0.234153	0.21476	2
gnl|Xelaev18009536m|PAC4GC:7335928|	mrpl1.S	0.23885	0.317097	0.240804	0.20325	0.232262	0.282863	0.258536	0.226339	0.245389	0.314355	0.234817	0.205439	2
gnl|Xelaev18045968m|PAC4GC:7338482|	mrpl10.S	0.275973	0.241195	0.279717	0.203115	0.243198	0.246404	0.233973	0.276425	0.284848	0.284173	0.234294	0.196685	2
gnl|Xelaev18022288m|PAC4GC:7363510|	mrpl11.L	0.249003	0.306781	0.22987	0.214345	0.245014	0.262908	0.247059	0.245019	0.242569	0.28519	0.250636	0.221605	2
gnl|Xelaev18024189m|PAC4GC:7364241|	mrpl11.S	0.209752	0.345974	0.218434	0.225841	0.237087	0.31157	0.229682	0.221661	0.228383	0.328572	0.255188	0.187857	2
gnl|Xelaev18033979m|PAC4GC:7333326|	mrpl13.S	0.336565	0.251826	0.24249	0.169119	0.286213	0.310942	0.211043	0.191802	0.248911	0.276394	0.257117	0.217578	2
gnl|Xelaev18026418m|PAC4GC:7326807|	mrpl14.L	0.302733	0.274078	0.237296	0.185893	0.257297	0.310953	0.230825	0.200925	0.21891	0.382208	0.209335	0.189547	2
gnl|Xelaev18032019m|PAC4GC:7324989|	mrpl15.L	0.270162	0.331314	0.213049	0.185476	0.270475	0.288279	0.241757	0.199489	0.278498	0.292122	0.23452	0.19486	2
gnl|Xelaev18041382m|PAC4GC:7341101|;gnl|Xelaev18007813m|PAC4GC:7329462|	mrpl17.S;mrpl17.L;	0.250974	0.345094	0.253056	0.150876	0.307476	0.242136	0.209366	0.241022	0.241773	0.374236	0.237534	0.146457	2
gnl|Xelaev18035646m|PAC4GC:7366058|	mrpl20.L	0.271021	0.355549	0.198917	0.174513	0.297796	0.300829	0.240109	0.161267	0.282303	0.299448	0.260523	0.157725	2
gnl|Xelaev18022054m|PAC4GC:7363701|	mrpl21.L	0.226724	0.279728	0.247223	0.246325	0.241041	0.268508	0.243259	0.247192	0.267938	0.292645	0.218921	0.220496	2
gnl|Xelaev18016911m|PAC4GC:7343163|	mrpl22.L	0.213004	0.280128	0.245514	0.261354	0.245979	0.26157	0.229663	0.262788	0.267113	0.250357	0.231907	0.250624	2
gnl|Xelaev18024356m|PAC4GC:7365805|	mrpl23.S	0.224132	0.316841	0.275314	0.183713	0.292272	0.233061	0.217399	0.257268	#DIV/0!	#DIV/0!	#DIV/0!	#DIV/0!	2
gnl|Xelaev18044021m|PAC4GC:7358546|	mrpl27.L	0.244495	0.345832	0.227036	0.182637	0.248261	0.301887	0.239865	0.209986	0.256841	0.277589	0.237477	0.228093	2
gnl|Xelaev18045076m|PAC4GC:7360753|	mrpl28.L	0.194616	0.353724	0.289455	0.162205	0.266801	0.290031	0.21558	0.227588	0.237878	0.302323	0.262765	0.197033	2
gnl|Xelaev18015544m|PAC4GC:7350665|	mrpl30.S	0.230162	0.283872	0.312436	0.173529	0.313963	0.230167	0.184896	0.270975	0.272092	0.239131	0.214527	0.27425	4
gnl|Xelaev18033245m|PAC4GC:7333985|	mrpl32.S	0.22054	0.295099	0.270747	0.213613	0.237842	0.334451	0.234075	0.193631	0.241363	0.301756	0.241791	0.21509	2
gnl|Xelaev18006603m|PAC4GC:7332935|	mrpl34.L	0.291243	0.26305	0.304801	0.140907	0.277879	0.302309	0.211004	0.208807	#DIV/0!	#DIV/0!	#DIV/0!	#DIV/0!	4
gnl|Xelaev18023209m|PAC4GC:7362833|	mrpl37.L	0.25275	0.269377	0.293677	0.184196	0.24961	0.277831	0.238537	0.234022	0.259967	0.22595	0.253678	0.260405	2
gnl|Xelaev18044078m|PAC4GC:7359766|	mrpl38.L	0.225615	0.305136	0.265808	0.203441	0.278423	0.271734	0.214043	0.2358	0.366754	0.350488	0.147901	0.134857	2
gnl|Xelaev18011539m|PAC4GC:7354432|	mrpl39.L	0.226499	0.31948	0.237224	0.216796	0.254335	0.300519	0.239148	0.205998	0.247262	0.29925	0.241498	0.21199	2
gnl|Xelaev18010538m|PAC4GC:7336292|	mrpl40.S	0.268556	0.217752	0.22262	0.291072	0.247166	0.242325	0.285263	0.225245	0.268492	0.236222	0.24873	0.246555	2
gnl|Xelaev18038218m|PAC4GC:7346378|;gnl|Xelaev18041466m|PAC4GC:7340411|	mrpl41.L;mrpl41.S;	0.240399	0.327843	0.245049	0.186709	0.256415	0.271298	0.235361	0.236926	#DIV/0!	#DIV/0!	#DIV/0!	#DIV/0!	2
gnl|Xelaev18034646m|PAC4GC:7366273|	mrpl43.L	0.275454	0.30149	0.225502	0.197554	0.246821	0.282158	0.236334	0.234687	0.30556	0.265525	0.230057	0.198858	2
gnl|Xelaev18029945m|PAC4GC:7323855|;gnl|Xelaev18027903m|PAC4GC:7326938|	mrpl44.S;mrpl44.L;	0.251248	0.288437	0.235217	0.225098	0.247212	0.281234	0.254823	0.216731	0.280004	0.278043	0.24392	0.198033	2
gnl|Xelaev18043198m|PAC4GC:7358793|	mrpl45.L	0.303497	0.331833	0.194414	0.170255	0.247875	0.301238	0.260402	0.190484	0.25935	0.345561	0.214315	0.180774	2
gnl|Xelaev18027556m|PAC4GC:7326774|	mrpl47.L	0.204635	0.322921	0.300618	0.171826	0.267081	0.291664	0.189444	0.251811	0.313099	0.309558	0.213314	0.16403	2
gnl|Xelaev18016424m|PAC4GC:7351662|	mrpl48-like.S	0.234038	0.20905	0.267057	0.289856	0.218559	0.220068	0.303167	0.258206	#DIV/0!	#DIV/0!	#DIV/0!	#DIV/0!	3
gnl|Xelaev18022114m|PAC4GC:7362195|	mrpl49-like.L	0.202046	0.328573	0.279732	0.189648	0.246264	0.268776	0.226921	0.258039	0.223579	0.333227	0.254859	0.188335	2
gnl|Xelaev18034591m|PAC4GC:7366993|	mrpl51.L	0.339942	0.362923	0.163631	0.133504	0.387949	0.259673	0.2352	0.117178	0.299329	0.287339	0.221074	0.192258	1
gnl|Xelaev18032136m|PAC4GC:7324956|	mrpl53.L	0.285874	0.22286	0.323386	0.16788	0.239204	0.257225	0.246681	0.25689	0.353878	0.245378	0.197334	0.203411	4
gnl|Xelaev18009645m|PAC4GC:7336883|	mrpl54.S	0.194387	0.291539	0.232169	0.281905	0.228889	0.267373	0.254249	0.249489	0.260042	0.285889	0.240123	0.213946	2
gnl|Xelaev18041327m|PAC4GC:7340800|	mrps10.S	0.221122	0.323308	0.261718	0.193852	0.268456	0.294853	0.217861	0.21883	0.25024	0.270201	0.279463	0.200097	2
gnl|Xelaev18018368m|PAC4GC:7344652|	mrps11.L	0.241918	0.25148	0.282022	0.22458	0.242131	0.266249	0.230882	0.260738	0.279451	0.226274	0.246146	0.248129	2
gnl|Xelaev18020500m|PAC4GC:7350422|	mrps11.S	0.234688	0.277642	0.327051	0.160619	0.253835	0.254948	0.227512	0.263706	#DIV/0!	#DIV/0!	#DIV/0!	#DIV/0!	4
gnl|Xelaev18042581m|PAC4GC:7341502|;gnl|Xelaev18039398m|PAC4GC:7346033|	mrps12.S;mrps12.L;	0.252076	0.245399	0.228719	0.273805	0.214824	0.27299	0.274631	0.237555	0.27182	0.239636	0.26408	0.224464	2
gnl|Xelaev18025316m|PAC4GC:7364952|	mrps14.S	0.393836	0.208451	0.18244	0.215273	0.235377	0.272662	0.274223	0.217738	0.235388	0.285354	0.266907	0.212351	2
gnl|Xelaev18012531m|PAC4GC:7354133|	mrps15.L	0.260937	0.317735	0.234116	0.187212	0.215164	0.300336	0.246955	0.237545	0.249013	0.304865	0.24781	0.198312	2
gnl|Xelaev18035734m|PAC4GC:7368376|	mrps16.L	0.221816	0.355222	0.285571	0.137391	0.269225	0.278715	0.173705	0.278355	#DIV/0!	#DIV/0!	#DIV/0!	#DIV/0!	2
gnl|Xelaev18012773m|PAC4GC:7354226|	mrps17.L	0.232103	0.331193	0.260299	0.176404	0.263942	0.247862	0.230095	0.258101	0.230144	0.311477	0.286798	0.171581	2
gnl|Xelaev18010147m|PAC4GC:7336562|;gnl|Xelaev18000092m|PAC4GC:7322444|	mrps18c.S;mrps18c.1;	0.222175	0.307145	0.252404	0.218276	0.240542	0.30002	0.228502	0.230936	0.269457	0.309163	0.238995	0.182385	2
gnl|Xelaev18027895m|PAC4GC:7326880|	mrps22.L	0.269768	0.354617	0.19504	0.180575	0.256743	0.315816	0.249488	0.177953	0.263385	0.415066	0.173637	0.147912	2
gnl|Xelaev18015420m|PAC4GC:7352366|	mrps23.S	0.258	0.342777	0.223407	0.175816	0.255524	0.316871	0.243016	0.184589	0.273114	0.319622	0.238033	0.169232	2
gnl|Xelaev18020279m|PAC4GC:7348633|	mrps24.S	0.258349	0.320189	0.275006	0.146456	0.243774	0.298703	0.243203	0.214319	#DIV/0!	#DIV/0!	#DIV/0!	#DIV/0!	2
gnl|Xelaev18008139m|PAC4GC:7332961|	mrps27-like.L	0.242107	0.326806	0.222382	0.208705	0.249302	0.301014	0.246742	0.202942	0.255611	0.309622	0.238936	0.195831	2
gnl|Xelaev18010981m|PAC4GC:7337247|;gnl|Xelaev18008314m|PAC4GC:7330244|	mrps30.S;mrps30.L;	0.260095	0.311005	0.22847	0.20043	0.255096	0.303821	0.244374	0.19671	0.231501	0.364182	0.235764	0.168553	2
gnl|Xelaev18016136m|PAC4GC:7351397|;gnl|Xelaev18013682m|PAC4GC:7353970|	mrps31-like.S;mrps31-like.L;	0.261393	0.310354	0.240775	0.187478	0.287078	0.276158	0.239844	0.19692	0.269818	0.394305	0.182931	0.152947	2
gnl|Xelaev18047683m|PAC4GC:7338373|	mrps34.S	0.252205	0.278551	0.249699	0.219545	0.25146	0.245604	0.226331	0.276605	0.256215	0.28788	0.248979	0.206925	2
gnl|Xelaev18016740m|PAC4GC:7344079|	mrps35.L	0.232838	0.321077	0.23098	0.215105	0.235327	0.283797	0.248193	0.232683	0.266258	0.281827	0.231347	0.220568	2
gnl|Xelaev18014314m|PAC4GC:7351620|	mrps6.S	0.257622	0.3095	0.232348	0.20053	0.236089	0.296065	0.229442	0.238404	0.241129	0.288125	0.247667	0.22308	2
gnl|Xelaev18046697m|PAC4GC:7338070|;gnl|Xelaev18044050m|PAC4GC:7360948|	mrps7.S;mrps7.L;	0.199607	0.357542	0.261955	0.180896	0.217784	0.328347	0.201444	0.252425	0.234813	0.268849	0.280606	0.215732	2
gnl|Xelaev18012963m|PAC4GC:7353905|	mrps9.L	0.267587	0.291078	0.215561	0.225774	0.249822	0.278126	0.25414	0.217912	0.275909	0.326391	0.219213	0.178487	2
gnl|Xelaev18026122m|PAC4GC:7326893|	msh2.L	0.294932	0.284031	0.241217	0.17982	0.267706	0.231164	0.244614	0.256515	#DIV/0!	#DIV/0!	#DIV/0!	#DIV/0!	4
gnl|Xelaev18039211m|PAC4GC:7346514|	msh5.L	0.220442	0.355098	0.245249	0.179211	0.242038	0.338183	0.216665	0.203114	0.231694	0.373529	0.191424	0.203353	2
gnl|Xelaev18026119m|PAC4GC:7327388|	msh6.L	0.195688	0.23072	0.277863	0.295729	0.224993	0.23571	0.213322	0.325974	#DIV/0!	#DIV/0!	#DIV/0!	#DIV/0!	3
gnl|Xelaev18002900m|PAC4GC:7329232|;gnl|Xelaev18027043m|PAC4GC:7327932|	msn-like.1;ezr.L;	0.227871	0.207427	0.277831	0.286872	0.241899	0.233653	0.25955	0.264898	0.23392	0.221734	0.250735	0.29361	3
gnl|Xelaev18041922m|PAC4GC:7341410|	msn-like.S	0.263463	0.178949	0.21036	0.347228	0.264141	0.232273	0.264368	0.239218	0.271258	0.277183	0.198185	0.253373	4
gnl|Xelaev18005315m|PAC4GC:7333021|	msr1.L	0.257227	0.125714	0.198339	0.418719	0.200706	0.20893	0.335975	0.254389	#DIV/0!	#DIV/0!	#DIV/0!	#DIV/0!	3
gnl|Xelaev18006752m|PAC4GC:7329607|	mtap.L	0.196224	0.204495	0.394274	0.205007	0.251529	0.200152	0.251012	0.297307	0.267336	0.27423	0.22126	0.237175	2
gnl|Xelaev18032233m|PAC4GC:7325977|	mtdh.L	0.201895	0.367258	0.241749	0.189098	0.261447	0.321079	0.225685	0.191789	0.235645	0.236186	0.266778	0.26139	2
gnl|Xelaev18033899m|PAC4GC:7334128|	mtdh.S	0.241353	0.295342	0.238404	0.224901	0.268014	0.267424	0.23268	0.231881	0.346695	0.297071	0.19092	0.165314	2
gnl|Xelaev18033902m|PAC4GC:7334149|	mterfd1-like.S	0.336676	0.333268	0.163242	0.166814	0.237481	0.285975	0.286866	0.189678	0.249594	0.263891	0.256522	0.229994	4
gnl|Xelaev18027826m|PAC4GC:7328232|	mterfd2.L	0.294035	0.20446	0.202234	0.299271	0.358454	0.157557	0.220271	0.263718	#DIV/0!	#DIV/0!	#DIV/0!	#DIV/0!	4
gnl|Xelaev18018431m|PAC4GC:7344147|	mtfmt.L	0.251485	0.278847	0.225653	0.244016	0.277658	0.300552	0.246501	0.175289	#DIV/0!	#DIV/0!	#DIV/0!	#DIV/0!	2
gnl|Xelaev18007400m|PAC4GC:7331558|	mtfp1.L	0.233671	0.282817	0.247376	0.236136	0.243703	0.299453	0.249419	0.207425	0.210192	0.29849	0.272015	0.219303	2
gnl|Xelaev18012588m|PAC4GC:7353365|;gnl|Xelaev18015255m|PAC4GC:7351749|	mtfr1l.L;mtfr1l.S;	0.198106	0.272044	0.193946	0.335904	0.202359	0.257757	0.282432	0.257452	0.225033	0.287377	0.213634	0.273956	3
gnl|Xelaev18027109m|PAC4GC:7328709|	mtfr2.L	0.334621	0.260456	0.182344	0.222578	0.256193	0.246012	0.244208	0.253587	#DIV/0!	#DIV/0!	#DIV/0!	#DIV/0!	4
gnl|Xelaev18035169m|PAC4GC:7368016|	mtg1.L	0.257352	0.258809	0.240775	0.243064	0.175306	0.374253	0.261344	0.189097	0.237312	0.38611	0.187245	0.189333	2
gnl|Xelaev18026709m|PAC4GC:7328655|	mthfd1l.L	0.282571	0.29839	0.228858	0.19018	0.264401	0.271247	0.264004	0.200348	0.261203	0.28606	0.247945	0.204792	2
gnl|Xelaev18018493m|PAC4GC:7344338|;gnl|Xelaev18020395m|PAC4GC:7349327|	mthfs.L;mthfs.S;	0.242763	0.294939	0.259854	0.202444	0.245701	0.268683	0.241538	0.244078	0.273989	0.208303	0.222429	0.295279	2
gnl|Xelaev18021940m|PAC4GC:7362644|;gnl|Xelaev18024433m|PAC4GC:7364516|	mtch2.L;mtch2.S;	0.244217	0.322772	0.237323	0.195688	0.268747	0.287838	0.236433	0.206983	0.239924	0.282143	0.261047	0.216886	2
gnl|Xelaev18013763m|PAC4GC:7354501|	mtif3.L	0.242038	0.300642	0.319705	0.137615	0.252382	0.298835	0.225528	0.223255	0.280674	0.260637	0.271212	0.187478	4
gnl|Xelaev18038855m|PAC4GC:7347150|	mtm1.L	0.170195	0.119178	0.2571	0.453527	0.11461	0.117556	0.238003	0.529831	#DIV/0!	#DIV/0!	#DIV/0!	#DIV/0!	3
gnl|Xelaev18035193m|PAC4GC:7366151|	mtor.L	0.237692	0.264607	0.245092	0.252609	0.206805	0.250834	0.274732	0.267629	#DIV/0!	#DIV/0!	#DIV/0!	#DIV/0!	4
gnl|Xelaev18030739m|PAC4GC:7325179|	mtpap.L	0.255006	0.276947	0.244764	0.223283	0.31986	0.231614	0.209139	0.239387	0.306363	0.289127	0.237981	0.166529	1
gnl|Xelaev18047198m|PAC4GC:7337782|;gnl|Xelaev18044733m|PAC4GC:7358646|	mtx2.S;mtx2.L;	0.294062	0.286617	0.208557	0.210765	0.316212	0.273709	0.225639	0.18444	0.309017	0.262593	0.217146	0.211244	1
gnl|Xelaev18008204m|PAC4GC:7329505|	mtx3-like.L	0.288739	0.27431	0.181287	0.255664	0.300914	0.278227	0.230938	0.189921	0.273446	0.265088	0.23602	0.225446	4
gnl|Xelaev18043016m|PAC4GC:7340107|	mtx3-like.S	0.253875	0.232767	0.250754	0.262605	0.33451	0.199208	0.23115	0.235131	0.26453	0.272445	0.237106	0.225918	1
gnl|Xelaev18036433m|PAC4GC:7368302|	mul1-like.L	0.313357	0.242037	0.176927	0.267679	0.272313	0.27952	0.26059	0.187577	0.278273	0.240586	0.265857	0.215284	1
gnl|Xelaev18030169m|PAC4GC:7323333|	mut-like.S	0.254893	0.289427	0.238454	0.217226	0.25344	0.272775	0.246795	0.22699	0.267694	0.298083	0.239347	0.194875	2
gnl|Xelaev18038460m|PAC4GC:7346852|	mvb12b.L	0.343614	0.214293	0.190629	0.251463	0.343303	0.226483	0.257898	0.172316	#DIV/0!	#DIV/0!	#DIV/0!	#DIV/0!	1
gnl|Xelaev18023533m|PAC4GC:7363165|	myh9.L	0.233433	0.19735	0.242966	0.326252	0.246399	0.232165	0.23145	0.289986	0.234026	0.267216	0.244526	0.254232	2
gnl|Xelaev18025550m|PAC4GC:7364722|	myh9.S	0.237046	0.214576	0.230019	0.318359	0.25506	0.242308	0.237428	0.265204	0.239956	0.290647	0.235514	0.233883	2
gnl|Xelaev18031880m|PAC4GC:7325548|	myl12b.L	0.303974	0.226034	0.165682	0.30431	0.282969	0.233226	0.284221	0.199584	0.283182	0.276067	0.18296	0.257791	4
gnl|Xelaev18033621m|PAC4GC:7334406|	myl12b.S	0.323675	0.213207	0.181243	0.281875	0.249037	0.269633	0.238513	0.242817	0.230814	0.226292	0.250308	0.292586	4
gnl|Xelaev18020637m|PAC4GC:7350187|;gnl|Xelaev18018199m|PAC4GC:7344312|	myo5a-like.S;myo5a-like.L;	0.277799	0.219795	0.218354	0.284052	0.255123	0.247051	0.276948	0.220878	0.149577	0.2224	0.350923	0.277101	2
gnl|Xelaev18034732m|PAC4GC:7366902|	myof.L	0.205569	0.2058	0.225576	0.363055	0.238088	0.227564	0.240629	0.29372	0.231174	0.218414	0.244992	0.305419	3
gnl|Xelaev18009289m|PAC4GC:7336775|	naa15.S	0.27192	0.236762	0.228453	0.262864	0.243706	0.251878	0.242196	0.26222	0.209828	0.290551	0.24627	0.253351	2
gnl|Xelaev18007864m|PAC4GC:7330532|	naa25.L	0.322436	0.231906	0.241569	0.20409	0.274372	0.216397	0.297492	0.211739	#DIV/0!	#DIV/0!	#DIV/0!	#DIV/0!	4
gnl|Xelaev18017652m|PAC4GC:7344435|;gnl|Xelaev18021064m|PAC4GC:7349811|	naa38-like.L;naa38-like.S;	0.287119	0.238136	0.204936	0.269809	0.298739	0.231648	0.251044	0.21857	#DIV/0!	#DIV/0!	#DIV/0!	#DIV/0!	4
gnl|Xelaev18022226m|PAC4GC:7362096|	naa40.L	0.29045	0.207284	0.227578	0.274688	0.265005	0.262844	0.269872	0.202279	0.239875	0.211561	0.285803	0.262761	2
gnl|Xelaev18024219m|PAC4GC:7365195|	naa40.S	0.245419	0.214877	0.247491	0.292214	0.255183	0.241664	0.284728	0.218426	#DIV/0!	#DIV/0!	#DIV/0!	#DIV/0!	2
gnl|Xelaev18014441m|PAC4GC:7350965|;gnl|Xelaev18011280m|PAC4GC:7353664|	naa50.S;naa50.L;	0.243336	0.197497	0.298356	0.26081	0.220986	0.20294	0.24263	0.333445	#DIV/0!	#DIV/0!	#DIV/0!	#DIV/0!	3
gnl|Xelaev18014043m|PAC4GC:7354476|;gnl|Xelaev18016338m|PAC4GC:7352859|	naalad2.L;naalad2.S;	0.257304	0.197452	0.261205	0.284039	0.246337	0.263091	0.24859	0.241982	0.349229	0.219576	0.186841	0.244354	4
gnl|Xelaev18013403m|PAC4GC:7354867|	naca.2.L	0.264955	0.238424	0.236004	0.260617	0.260145	0.284671	0.231278	0.223907	0.262366	0.280896	0.240962	0.215776	2
gnl|Xelaev18015903m|PAC4GC:7351580|	naca.2.S	0.241491	0.241924	0.22414	0.292446	0.223122	0.269829	0.281144	0.225905	#DIV/0!	#DIV/0!	#DIV/0!	#DIV/0!	3
gnl|Xelaev18008361m|PAC4GC:7331281|	nadk2.L	0.206064	0.252673	0.213581	0.327682	0.212744	0.252223	0.222749	0.312284	0.259284	0.273459	0.252265	0.214992	3
gnl|Xelaev18011017m|PAC4GC:7335287|	nadk2.S	0.217255	0.37423	0.245675	0.162839	0.258684	0.279702	0.233852	0.227763	0.276133	0.288917	0.24809	0.186861	2
gnl|Xelaev18021896m|PAC4GC:7362954|	nadsyn1.L	0.237516	0.192193	0.253838	0.316453	0.289497	0.196153	0.280882	0.233468	#DIV/0!	#DIV/0!	#DIV/0!	#DIV/0!	4
gnl|Xelaev18024851m|PAC4GC:7365373|	nae1.S	0.18815	0.234146	0.283835	0.293868	0.20039	0.286041	0.229322	0.284246	#DIV/0!	#DIV/0!	#DIV/0!	#DIV/0!	4
gnl|Xelaev18045149m|PAC4GC:7359772|	naga.L	0.220636	0.18247	0.282377	0.314517	0.19994	0.222772	0.290887	0.286402	0.199464	0.200731	0.295828	0.303978	3
gnl|Xelaev18047493m|PAC4GC:7337846|	naga.S	0.218383	0.198783	0.270705	0.312128	0.238012	0.245063	0.304464	0.212462	0.226548	0.222933	0.277099	0.273421	3
gnl|Xelaev18026376m|PAC4GC:7328881|	naglu.L	0.331502	0.184323	0.193916	0.290259	0.337422	0.225695	0.251961	0.184922	0.251257	0.387777	0.19334	0.167626	4
gnl|Xelaev18008128m|PAC4GC:7330074|	naip.L	0.20409	0.358675	0.264611	0.172625	0.179784	0.395109	0.204654	0.220454	#DIV/0!	#DIV/0!	#DIV/0!	#DIV/0!	2
gnl|Xelaev18001214m|PAC4GC:7321989|	nans.1	0.223807	0.225586	0.236522	0.314085	0.229608	0.245082	0.246999	0.27831	0.245687	0.242866	0.240245	0.271203	2
gnl|Xelaev18006547m|PAC4GC:7332394|	nans.L	0.256113	0.22355	0.2261	0.294236	0.227601	0.215343	0.247322	0.309734	0.308735	0.189911	0.210291	0.291063	4
gnl|Xelaev18039363m|PAC4GC:7348348|	napa.L	0.234512	0.23788	0.228849	0.298758	0.210381	0.257586	0.288055	0.243978	0.236916	0.293779	0.2234	0.245906	3
gnl|Xelaev18042556m|PAC4GC:7341171|;gnl|Xelaev18028804m|PAC4GC:7324163|;gnl|Xelaev18026077m|PAC4GC:7328662|	napa.S;napb.S;napb.L	0.217781	0.241924	0.286445	0.25385	0.237447	0.28399	0.23437	0.244193	0.246297	0.258337	0.257531	0.237836	2
gnl|Xelaev18031835m|PAC4GC:7326544|	napg.L	0.237663	0.256655	0.250007	0.255674	0.213368	0.286428	0.255533	0.244671	0.247587	0.275439	0.221632	0.255342	2
gnl|Xelaev18047778m|PAC4GC:7338547|	narfl.S	0.241837	0.155027	0.176313	0.426824	0.18829	0.176082	0.300136	0.335491	#DIV/0!	#DIV/0!	#DIV/0!	#DIV/0!	3
gnl|Xelaev18011061m|PAC4GC:7336663|;gnl|Xelaev18008414m|PAC4GC:7333081|	nars.S;nars.L;	0.171619	0.240336	0.267935	0.32011	0.236656	0.272183	0.223189	0.267972	0.210734	0.234907	0.289962	0.264398	3
gnl|Xelaev18016361m|PAC4GC:7352030|	nars2.S	0.30869	0.2138	0.18409	0.293419	0.251181	0.277368	0.274738	0.196713	#DIV/0!	#DIV/0!	#DIV/0!	#DIV/0!	4
gnl|Xelaev18008760m|PAC4GC:7334928|	nat8b-like.S	0.250338	0.244264	0.253458	0.251939	0.235327	0.248302	0.272163	0.244208	0.250388	0.276612	0.235633	0.237366	2
gnl|Xelaev18028069m|PAC4GC:7328512|	nbas.L	0.274048	0.260366	0.220019	0.245567	0.273918	0.265773	0.254486	0.205823	0.263828	0.286082	0.234261	0.21583	2
gnl|Xelaev18032257m|PAC4GC:7324740|	ncald.L	0.23492	0.215584	0.268884	0.280612	0.230433	0.287778	0.260639	0.22115	0.200052	0.401006	0.212517	0.186425	2
gnl|Xelaev18047244m|PAC4GC:7338872|;gnl|Xelaev18044788m|PAC4GC:7360818|	nckap1-like.S;nckap1-like.L;	0.370019	0.210471	0.213892	0.205618	0.251577	0.265725	0.262377	0.220321	#DIV/0!	#DIV/0!	#DIV/0!	#DIV/0!	4
gnl|Xelaev18025292m|PAC4GC:7364158|	ndc1.S	0.207928	0.286871	0.278003	0.227198	0.274005	0.287114	0.239677	0.199204	0.234786	0.286149	0.249891	0.229173	2
gnl|Xelaev18044001m|PAC4GC:7360394|	ndrg4.L	0.273099	0.217012	0.207954	0.301935	0.243794	0.267621	0.271741	0.216844	0.244241	0.229218	0.263753	0.262789	2
gnl|Xelaev18046656m|PAC4GC:7337808|	ndrg4.S	0.208756	0.224457	0.231961	0.334825	0.232094	0.283914	0.256738	0.227253	0.271258	0.231809	0.222635	0.274298	2
gnl|Xelaev18042220m|PAC4GC:7341570|;gnl|Xelaev18038889m|PAC4GC:7346714|	ndufa1.S;ndufa1.L;	0.274345	0.350191	0.173901	0.201563	0.30686	0.264916	0.241865	0.18636	0.24291	0.386054	0.194494	0.176542	2
gnl|Xelaev18047261m|PAC4GC:7339152|	ndufa10.S	0.280296	0.308136	0.215687	0.195882	0.316376	0.288307	0.225209	0.170108	0.254353	0.269866	0.26929	0.206492	2
gnl|Xelaev18009832m|PAC4GC:7335263|	ndufa11.S	0.208377	0.32529	0.27348	0.192853	0.284008	0.269589	0.210156	0.236247	0.274777	0.236432	0.245824	0.242968	2
gnl|Xelaev18017483m|PAC4GC:7343018|	ndufa12.L	0.243359	0.32377	0.161603	0.271268	0.229397	0.299878	0.260005	0.21072	0.267164	0.248957	0.25677	0.227109	2
gnl|Xelaev18021220m|PAC4GC:7348885|	ndufa12.S	0.213902	0.313758	0.226553	0.245787	0.2259	0.309208	0.238395	0.226496	0.253786	0.334209	0.240766	0.171238	2
gnl|Xelaev18001739m|PAC4GC:7348458|	ndufa13.1	0.233817	0.379874	0.221214	0.165095	0.28782	0.260169	0.238188	0.213823	0.26964	0.282084	0.255068	0.193208	2
gnl|Xelaev18037694m|PAC4GC:7357238|;gnl|Xelaev18035916m|PAC4GC:7366053|	ndufa3.S;ndufa3.L;	0.263928	0.410526	0.19429	0.131256	0.299863	0.37115	0.195066	0.133922	0.274132	0.333459	0.251022	0.141386	2
gnl|Xelaev18017670m|PAC4GC:7344124|	ndufa5.L	0.25372	0.312301	0.217475	0.216503	0.325966	0.264401	0.209129	0.200504	0.275444	0.271009	0.23022	0.223328	1
gnl|Xelaev18021044m|PAC4GC:7349137|	ndufa5.S	0.355856	0.260993	0.18578	0.197371	0.4141	0.183636	0.187823	0.214441	0.307503	0.275893	0.230922	0.185682	1
gnl|Xelaev18023543m|PAC4GC:7363618|	ndufa6.L	0.212418	0.308576	0.302773	0.176232	0.284367	0.262145	0.255633	0.197855	0.276568	0.255386	0.25635	0.211696	1
gnl|Xelaev18006288m|PAC4GC:7329928|	ndufa7-like.L	0.26988	0.265479	0.268596	0.196045	0.256408	0.260991	0.245614	0.236987	0.300397	0.232868	0.24191	0.224825	1
gnl|Xelaev18009819m|PAC4GC:7335898|	ndufa7-like.S	0.259505	0.303308	0.280376	0.15681	0.22564	0.278587	0.270572	0.225201	0.347083	0.221893	0.245181	0.185844	2
gnl|Xelaev18038481m|PAC4GC:7346744|	ndufa8.L	0.273935	0.325036	0.241147	0.159883	0.28658	0.340168	0.214803	0.15845	0.279262	0.293013	0.249479	0.178245	2
gnl|Xelaev18041858m|PAC4GC:7340792|	ndufa8.S	0.291407	0.295665	0.218705	0.194223	0.293422	0.3028	0.189278	0.214499	0.262383	0.293353	0.222523	0.221741	2
gnl|Xelaev18016802m|PAC4GC:7344229|	ndufa9.L	0.284433	0.354306	0.198924	0.162336	0.327242	0.232599	0.232746	0.207413	0.270136	0.292546	0.259853	0.177465	2
gnl|Xelaev18047720m|PAC4GC:7339248|;gnl|Xelaev18045465m|PAC4GC:7359368|	ndufab1.S;ndufab1.L;	0.288491	0.207731	0.208365	0.295413	0.413706	0.141583	0.243855	0.200857	0.245214	0.293366	0.285284	0.176135	2
gnl|Xelaev18040087m|PAC4GC:7346849|	ndufaf1.L	0.227569	0.259506	0.241056	0.271869	0.226988	0.262973	0.26676	0.243279	0.283455	0.248844	0.257518	0.210183	2
gnl|Xelaev18008249m|PAC4GC:7332235|	ndufaf2-like.L	0.339392	0.233081	0.221272	0.206255	0.273972	0.214801	0.304241	0.206987	#DIV/0!	#DIV/0!	#DIV/0!	#DIV/0!	4
gnl|Xelaev18024031m|PAC4GC:7361860|	ndufaf3.L	0.320633	0.278109	0.228669	0.172589	0.280574	0.268822	0.239876	0.210727	0.315287	0.289315	0.243892	0.151506	1
gnl|Xelaev18027324m|PAC4GC:7327163|	ndufaf4.L	0.275708	0.304529	0.266089	0.153674	0.266023	0.273662	0.222762	0.237552	#DIV/0!	#DIV/0!	#DIV/0!	#DIV/0!	2
gnl|Xelaev18026458m|PAC4GC:7329085|	ndufaf5.L	0.240082	0.327517	0.288789	0.143612	0.224439	0.317187	0.246739	0.211635	#DIV/0!	#DIV/0!	#DIV/0!	#DIV/0!	2
gnl|Xelaev18029092m|PAC4GC:7322818|	ndufaf7.S	0.236777	0.259315	0.296344	0.207564	0.236015	0.257856	0.22708	0.279048	0.25696	0.227818	0.270837	0.244385	2
gnl|Xelaev18041316m|PAC4GC:7340013|;gnl|Xelaev18039547m|PAC4GC:7345504|	ndufb1.S;ndufb1.L;	0.234546	0.428073	0.205813	0.131569	0.299654	0.263404	0.236167	0.200774	0.291472	0.276682	0.252746	0.1791	1
gnl|Xelaev18019778m|PAC4GC:7349393|	ndufb2.S	0.258333	0.328504	0.278901	0.134261	0.356411	0.186081	0.197238	0.260271	#DIV/0!	#DIV/0!	#DIV/0!	#DIV/0!	4
gnl|Xelaev18047343m|PAC4GC:7339158|;gnl|Xelaev18044903m|PAC4GC:7358741|	ndufb3.S;ndufb3.L;	0.208744	0.391331	0.26917	0.130755	0.315259	0.213891	0.218422	0.252428	0.264912	0.324918	0.250151	0.160019	2
gnl|Xelaev18011268m|PAC4GC:7354720|	ndufb4.L	0.212316	0.402456	0.219003	0.166224	0.295303	0.286037	0.226913	0.191748	0.312594	0.274749	0.233398	0.179258	1
gnl|Xelaev18014447m|PAC4GC:7352003|	ndufb4.S	0.258377	0.40826	0.167921	0.165442	0.30227	0.290928	0.262283	0.144519	0.286949	0.304026	0.268691	0.140334	2
gnl|Xelaev18027555m|PAC4GC:7326982|	ndufb5.L	0.263031	0.356762	0.210979	0.169228	0.324829	0.213451	0.236713	0.225006	0.270471	0.258915	0.299867	0.170748	4
gnl|Xelaev18006682m|PAC4GC:7329685|	ndufb6.L	0.230992	0.300603	0.238108	0.230298	0.323184	0.25349	0.247898	0.175429	0.224799	0.326423	0.262698	0.18608	2
gnl|Xelaev18009982m|PAC4GC:7334767|	ndufb6.S	0.248154	0.354601	0.210528	0.186718	0.310308	0.250513	0.250229	0.18895	0.260878	0.275441	0.259179	0.204502	2
gnl|Xelaev18045174m|PAC4GC:7360627|	ndufb7.L	0.245934	0.298141	0.214235	0.241691	0.26145	0.260061	0.251495	0.226994	0.269636	0.246672	0.240481	0.243211	2
gnl|Xelaev18032352m|PAC4GC:7325916|	ndufb9.L	0.212197	0.384466	0.241765	0.161571	0.255143	0.22466	0.210581	0.309617	0.267456	0.288197	0.254506	0.189842	2
gnl|Xelaev18033998m|PAC4GC:7333279|	ndufb9.S	0.226527	0.291696	0.228927	0.252851	0.224326	0.214268	0.249602	0.311804	0.247812	0.253916	0.266968	0.231304	2
gnl|Xelaev18044958m|PAC4GC:7360215|	ndufs1.L	0.253474	0.324377	0.226827	0.195322	0.273538	0.282656	0.227029	0.216777	0.283008	0.269233	0.244928	0.202831	1
gnl|Xelaev18047373m|PAC4GC:7339194|	ndufs1.S	0.305481	0.304261	0.192372	0.197886	0.300094	0.231311	0.260277	0.208318	0.261198	0.261596	0.248547	0.22866	1
gnl|Xelaev18040780m|PAC4GC:7347250|	ndufs2.L	0.259105	0.326657	0.22321	0.191028	0.296754	0.25871	0.228038	0.216498	0.256338	0.301579	0.247185	0.194898	2
gnl|Xelaev18042893m|PAC4GC:7341782|	ndufs2.S	0.248586	0.33911	0.232053	0.180251	0.278894	0.279753	0.211793	0.22956	0.250186	0.267834	0.253074	0.228906	2
gnl|Xelaev18021938m|PAC4GC:7362260|	ndufs3.L	0.238444	0.34726	0.260794	0.153501	0.500342	0.171606	0.108592	0.219461	#DIV/0!	#DIV/0!	#DIV/0!	#DIV/0!	4
gnl|Xelaev18024431m|PAC4GC:7365364|	ndufs3.S	0.239706	0.361806	0.209558	0.188931	0.268911	0.299587	0.239717	0.191785	0.256531	0.306418	0.24674	0.190311	2
gnl|Xelaev18008300m|PAC4GC:7332299|;gnl|Xelaev18010968m|PAC4GC:7335749|	ndufs4-like.L;ndufs4-like.S;	0.257583	0.305021	0.249637	0.187758	0.279149	0.240128	0.207561	0.273162	0.332949	0.242538	0.220443	0.20407	2
gnl|Xelaev18012619m|PAC4GC:7353930|	ndufs5.L	0.261206	0.279679	0.264049	0.195066	0.290497	0.244198	0.208745	0.25656	0.276926	0.266134	0.230269	0.226671	2
gnl|Xelaev18031332m|PAC4GC:7325939|	ndufs6.L	0.292081	0.23011	0.175983	0.301826	0.160962	0.257069	0.278252	0.303716	0.269552	0.210826	0.245711	0.27391	4
gnl|Xelaev18033317m|PAC4GC:7333954|	ndufs6.S	0.290404	0.227071	0.192033	0.290491	0.268372	0.231026	0.252519	0.248082	0.292597	0.205859	0.236999	0.264545	2
gnl|Xelaev18009764m|PAC4GC:7336059|	ndufs7.S	0.240048	0.347959	0.220806	0.191187	0.278698	0.261534	0.237332	0.222436	0.270268	0.276687	0.244573	0.208472	1
gnl|Xelaev18035098m|PAC4GC:7367279|	ndufv1.L	0.272423	0.286259	0.234099	0.207219	0.266895	0.274791	0.259753	0.198562	0.283187	0.255546	0.265118	0.196149	1
gnl|Xelaev18031837m|PAC4GC:7325173|;gnl|Xelaev18033597m|PAC4GC:7333632|	ndufv2.L;ndufv2.S;	0.258385	0.299355	0.236636	0.205624	0.257529	0.302136	0.244157	0.196178	0.258781	0.270924	0.254177	0.216118	2
gnl|Xelaev18007009m|PAC4GC:7333002|;gnl|Xelaev18010209m|PAC4GC:7335169|	nedd8.L;nedd8.S;	0.283157	0.24177	0.227145	0.247928	0.314275	0.258591	0.189279	0.237855	0.252486	0.214924	0.266758	0.265831	2
gnl|Xelaev18038261m|PAC4GC:7345617|	nelfb.L	0.271563	0.198292	0.257842	0.272303	0.221792	0.30825	0.232732	0.237227	#DIV/0!	#DIV/0!	#DIV/0!	#DIV/0!	4
gnl|Xelaev18026207m|PAC4GC:7328594|	nenf.L	0.242999	0.248872	0.204207	0.303923	0.233647	0.283593	0.266908	0.215852	0.256716	0.225641	0.21841	0.299232	2
gnl|Xelaev18043950m|PAC4GC:7361060|	nfs1.L	0.24036	0.310266	0.236331	0.213044	0.233714	0.283023	0.238039	0.245224	0.262528	0.282418	0.240821	0.214232	2
gnl|Xelaev18020351m|PAC4GC:7350255|;gnl|Xelaev18018544m|PAC4GC:7344331|	nfu1.S;nfu1.L;	0.250364	0.295468	0.258894	0.195275	0.230246	0.28467	0.234727	0.250357	0.23254	0.342369	0.243747	0.181343	2
gnl|Xelaev18023497m|PAC4GC:7361765|	nhp2l1.L	0.229814	0.255207	0.250004	0.264975	0.251048	0.258468	0.228695	0.261789	0.249721	0.249926	0.253263	0.247089	2
gnl|Xelaev18025521m|PAC4GC:7365256|	nhp2l1.S	0.214431	0.285215	0.234541	0.265814	0.255214	0.28044	0.240222	0.224125	0.242592	0.223755	0.262437	0.271217	2
gnl|Xelaev18010361m|PAC4GC:7334809|;gnl|Xelaev18007417m|PAC4GC:7332997|	nipsnap1.S;nipsnap1.L;	0.178906	0.269357	0.375737	0.176001	0.286711	0.260335	0.240416	0.212537	0.233055	0.281344	0.255538	0.230064	4
gnl|Xelaev18006738m|PAC4GC:7332025|	nipsnap3a.L	0.18006	0.301596	0.287733	0.230611	0.246438	0.255399	0.21696	0.281203	#DIV/0!	#DIV/0!	#DIV/0!	#DIV/0!	2
gnl|Xelaev18010021m|PAC4GC:7336222|	nipsnap3a.S	0.282237	0.255819	0.158095	0.303848	0.242736	0.275797	0.269873	0.211595	#DIV/0!	#DIV/0!	#DIV/0!	#DIV/0!	4
gnl|Xelaev18014221m|PAC4GC:7353013|;gnl|Xelaev18011605m|PAC4GC:7353823|	nit2.S;nit2.L;	0.234085	0.248271	0.316927	0.200717	0.261329	0.242762	0.207358	0.288551	0.263442	0.197505	0.286237	0.252815	4
gnl|Xelaev18008224m|PAC4GC:7332243|	nln.L	0.214699	0.268327	0.228397	0.288577	0.218339	0.292911	0.283807	0.204943	#DIV/0!	#DIV/0!	#DIV/0!	#DIV/0!	4
gnl|Xelaev18035396m|PAC4GC:7368304|	nlrx1-like.L	0.293214	0.276084	0.190899	0.239803	0.252042	0.250388	0.272313	0.225257	0.236572	0.261974	0.260682	0.240772	2
gnl|Xelaev18045414m|PAC4GC:7361142|;gnl|Xelaev18047686m|PAC4GC:7339446|	nme3.L;nme3.S;	0.231081	0.268377	0.294818	0.205724	0.22924	0.274882	0.245365	0.250513	0.220818	0.243676	0.262511	0.272995	3
gnl|Xelaev18047701m|PAC4GC:7338537|	nme4.S	0.269525	0.296846	0.31278	0.120849	0.301992	0.153958	0.213721	0.330329	#DIV/0!	#DIV/0!	#DIV/0!	#DIV/0!	4
gnl|Xelaev18030835m|PAC4GC:7324585|;gnl|Xelaev18032944m|PAC4GC:7334578|	nmt1.L;nmt1.S;	0.281544	0.210384	0.204354	0.303717	0.261514	0.263724	0.28282	0.191942	0.281393	0.225739	0.237692	0.255177	4
gnl|Xelaev18043328m|PAC4GC:7359165|	nmt2-like.L	0.232734	0.219543	0.300895	0.246829	0.230909	0.27336	0.19912	0.296612	0.284785	0.222693	0.247109	0.245413	3
gnl|Xelaev18046077m|PAC4GC:7337751|	nmt2-like.S	0.239561	0.265644	0.246283	0.248512	0.255131	0.319888	0.216263	0.208718	0.317278	0.185831	0.263788	0.233103	2
gnl|Xelaev18008317m|PAC4GC:7332750|	nnt.L	0.240875	0.330926	0.215387	0.212812	0.275432	0.281323	0.235899	0.207346	0.26487	0.27898	0.249629	0.206521	2
gnl|Xelaev18010984m|PAC4GC:7335708|;gnl|Xelaev18020610m|PAC4GC:7349267|	nnt.S;Xetrov90008802m.S;	0.259067	0.289058	0.264655	0.18722	0.292585	0.262324	0.230573	0.214518	0.250075	0.289096	0.254607	0.206222	2
gnl|Xelaev18045189m|PAC4GC:7358550|	nomo3.L	0.256474	0.272749	0.224378	0.246399	0.258121	0.288301	0.238209	0.215369	0.25885	0.266804	0.249086	0.225259	2
gnl|Xelaev18047512m|PAC4GC:7338137|	nomo3.S	0.230307	0.26447	0.237936	0.267287	0.229069	0.279306	0.24012	0.251504	0.273195	0.2414	0.23875	0.246654	2
gnl|Xelaev18038655m|PAC4GC:7347502|	nono.L	0.243365	0.267377	0.228903	0.260356	0.241519	0.292527	0.274448	0.191506	0.237547	0.282224	0.263502	0.216727	2
gnl|Xelaev18031912m|PAC4GC:7325345|	npc1-like.L	0.19803	0.200857	0.297512	0.303601	0.179323	0.216011	0.291714	0.312952	0.228104	0.244733	0.248207	0.278956	3
gnl|Xelaev18043197m|PAC4GC:7359009|	npepps.L	0.215688	0.234976	0.321183	0.228154	0.241401	0.251865	0.225031	0.281703	0.301492	0.261632	0.236176	0.200699	4
gnl|Xelaev18045955m|PAC4GC:7338857|	npepps.S	0.242754	0.188174	0.420128	0.148945	0.253265	0.192947	0.235838	0.31795	#DIV/0!	#DIV/0!	#DIV/0!	#DIV/0!	3
gnl|Xelaev18046467m|PAC4GC:7337717|;gnl|Xelaev18043691m|PAC4GC:7359798|	nploc4.S;nploc4.L;	0.194445	0.241931	0.265102	0.298523	0.208487	0.259231	0.218888	0.313395	0.224996	0.190511	0.263462	0.321031	3
gnl|Xelaev18022619m|PAC4GC:7362727|	nqo1.L	0.193859	0.278236	0.3245	0.203406	0.262081	0.199559	0.197667	0.340693	#DIV/0!	#DIV/0!	#DIV/0!	#DIV/0!	3
gnl|Xelaev18038957m|PAC4GC:7346102|	nsdhl.L	0.197639	0.223956	0.280501	0.297904	0.226492	0.249245	0.279197	0.245066	0.216546	0.222873	0.264835	0.295747	3
gnl|Xelaev18043370m|PAC4GC:7360681|	nsf.L	0.182616	0.224204	0.301372	0.291808	0.174659	0.264445	0.262677	0.298218	0.175221	0.214029	0.298987	0.311763	3
gnl|Xelaev18046110m|PAC4GC:7337416|	nsf.S	0.233288	0.203675	0.266503	0.296533	0.207713	0.253841	0.260857	0.277589	0.232487	0.213845	0.267905	0.285763	3
gnl|Xelaev18033356m|PAC4GC:7334573|	nsun2.S	0.235126	0.270249	0.252506	0.242119	0.255739	0.27901	0.234155	0.231096	0.219346	0.234454	0.241362	0.304838	2
gnl|Xelaev18030108m|PAC4GC:7323827|;gnl|Xelaev18012639m|PAC4GC:7354463|;gnl|Xelaev18028091m|PAC4GC:7327822|	nt5c1a.S;LOC100495335.L;nt5c1a.L	0.214369	0.243843	0.232256	0.309533	0.188398	0.233377	0.296259	0.281966	#DIV/0!	#DIV/0!	#DIV/0!	#DIV/0!	3
gnl|Xelaev18002040m|PAC4GC:7369248|	ntpcr.1	0.236328	0.194357	0.245854	0.323461	0.218559	0.272874	0.268751	0.239816	0.178607	0.183782	0.303653	0.333958	3
gnl|Xelaev18040020m|PAC4GC:7345683|	nubpl.L	0.2493	0.232065	0.228335	0.2903	0.193754	0.29175	0.296807	0.217689	0.218476	0.295418	0.240851	0.245255	2
gnl|Xelaev18015072m|PAC4GC:7351361|;gnl|Xelaev18012105m|PAC4GC:7353263|	nudc.S;nudc.L;	0.180064	0.24075	0.34931	0.229876	0.218799	0.278682	0.205871	0.296647	#DIV/0!	#DIV/0!	#DIV/0!	#DIV/0!	3
gnl|Xelaev18033949m|PAC4GC:7334374|	nudcd1.S	0.231856	0.202708	0.292298	0.273138	0.212116	0.265721	0.237618	0.284546	0.275514	0.236158	0.232992	0.255337	3
gnl|Xelaev18016975m|PAC4GC:7344725|	nudcd2.L	0.195268	0.257335	0.237246	0.310151	0.237326	0.298201	0.231462	0.233011	#DIV/0!	#DIV/0!	#DIV/0!	#DIV/0!	4
gnl|Xelaev18034832m|PAC4GC:7366367|	nudt13.L	0.284495	0.286193	0.212881	0.216431	0.25511	0.263626	0.250024	0.23124	#DIV/0!	#DIV/0!	#DIV/0!	#DIV/0!	4
gnl|Xelaev18038578m|PAC4GC:7345464|	nudt16.L	0.258096	0.244051	0.233454	0.264399	0.25298	0.270638	0.226655	0.249727	0.272177	0.248637	0.255932	0.223254	2
gnl|Xelaev18022745m|PAC4GC:7362839|	nudt19.L	0.262148	0.252227	0.247032	0.238593	0.211331	0.287405	0.247401	0.253862	0.274864	0.258004	0.232778	0.234354	2
gnl|Xelaev18022534m|PAC4GC:7362245|;gnl|Xelaev18024791m|PAC4GC:7364419|	nudt21.L;nudt21.S;	0.295676	0.153999	0.291456	0.258869	0.386684	0.18333	0.18044	0.249546	#DIV/0!	#DIV/0!	#DIV/0!	#DIV/0!	4
gnl|Xelaev18017834m|PAC4GC:7342546|	nudt5.L	0.232824	0.231485	0.232805	0.302886	0.215988	0.315166	0.257628	0.211218	0.29334	0.235697	0.23824	0.232723	4
gnl|Xelaev18020926m|PAC4GC:7349171|	nudt5.S	0.283545	0.260913	0.217147	0.238396	0.28074	0.277189	0.276635	0.165437	0.255864	0.250725	0.251863	0.241548	2
gnl|Xelaev18021181m|PAC4GC:7350291|	nup107-like.S	0.235247	0.257077	0.23905	0.268625	0.252936	0.259756	0.270277	0.217031	#DIV/0!	#DIV/0!	#DIV/0!	#DIV/0!	2
gnl|Xelaev18018579m|PAC4GC:7342285|;gnl|Xelaev18020310m|PAC4GC:7349449|	nup133.L;nup133.S;	0.185846	0.177223	0.230833	0.406097	0.100166	0.0951986	0.528431	0.276205	#DIV/0!	#DIV/0!	#DIV/0!	#DIV/0!	3
gnl|Xelaev18008353m|PAC4GC:7332360|	nup155-like.1.L	0.2284	0.197899	0.233429	0.340272	0.232563	0.227888	0.254538	0.285011	0.234827	0.242363	0.256951	0.26586	3
gnl|Xelaev18041677m|PAC4GC:7339992|	nup188.S	0.2584	0.256398	0.291531	0.193671	0.266789	0.258089	0.245956	0.229166	#DIV/0!	#DIV/0!	#DIV/0!	#DIV/0!	4
gnl|Xelaev18029122m|PAC4GC:7323357|	nup43.S	0.22829	0.243751	0.249208	0.27875	0.224212	0.259728	0.259618	0.256442	0.254081	0.166809	0.252403	0.326708	3
gnl|Xelaev18022464m|PAC4GC:7363757|	nup93.L	0.208221	0.230478	0.270869	0.290432	0.215386	0.259123	0.224942	0.300549	0.179158	0.439954	0.191065	0.189823	3
gnl|Xelaev18024680m|PAC4GC:7365913|;gnl|Xelaev18022374m|PAC4GC:7363590|	nutf2.S;nutf2.L;	0.201332	0.241675	0.286408	0.270585	0.239128	0.2697	0.25427	0.236902	0.209179	0.301224	0.246785	0.242812	4
gnl|Xelaev18034537m|PAC4GC:7367528|	oat.1.L	0.3203	0.294007	0.210824	0.174869	0.313456	0.255479	0.226688	0.204377	0.25076	0.354657	0.208435	0.186148	1
gnl|Xelaev18036837m|PAC4GC:7356417|	oat.1.S	0.271854	0.30224	0.261415	0.164491	0.254279	0.286866	0.250917	0.207937	0.275864	0.298633	0.249317	0.176186	2
gnl|Xelaev18005268m|PAC4GC:7332777|	ociad1.L	0.225084	0.27341	0.228872	0.272635	0.304016	0.215155	0.20212	0.27871	0.301337	0.255393	0.241858	0.201411	4
gnl|Xelaev18008125m|PAC4GC:7330646|	ocln.L	0.22346	0.252087	0.262152	0.262301	0.247795	0.253564	0.219676	0.278965	#DIV/0!	#DIV/0!	#DIV/0!	#DIV/0!	2
gnl|Xelaev18010862m|PAC4GC:7335255|	ocln.S	0.213394	0.258435	0.212337	0.315833	0.243295	0.263014	0.227086	0.266605	#DIV/0!	#DIV/0!	#DIV/0!	#DIV/0!	4
gnl|Xelaev18035017m|PAC4GC:7368465|	ogdhl.L	0.283867	0.332296	0.227111	0.156726	0.251404	0.294797	0.248446	0.205353	0.236307	0.286709	0.257103	0.219881	2
gnl|Xelaev18044712m|PAC4GC:7360299|	ola1.L	0.227984	0.210279	0.277381	0.284356	0.232769	0.24904	0.229761	0.288431	0.236486	0.231781	0.267897	0.263836	3
gnl|Xelaev18047183m|PAC4GC:7337739|	ola1.S	0.235244	0.220684	0.209232	0.33484	0.257701	0.256874	0.260865	0.22456	#DIV/0!	#DIV/0!	#DIV/0!	#DIV/0!	4
gnl|Xelaev18027532m|PAC4GC:7328252|	opa1.L	0.248778	0.32278	0.24461	0.183833	0.310641	0.251805	0.191742	0.245812	0.267512	0.325807	0.189032	0.21765	2
gnl|Xelaev18029670m|PAC4GC:7322645|	opa1.S	0.258447	0.304065	0.224884	0.212603	0.267379	0.231447	0.245009	0.256166	0.248921	0.278147	0.242747	0.230185	2
gnl|Xelaev18042364m|PAC4GC:7340543|;gnl|Xelaev18039064m|PAC4GC:7347649|	opa3.S;opa3.L;	0.306589	0.401791	0.180348	0.111272	0.329911	0.31451	0.222807	0.132772	0.232577	0.379369	0.232827	0.155226	2
gnl|Xelaev18032508m|PAC4GC:7325143|	oplah.L	0.215885	0.252631	0.219776	0.311707	0.183592	0.259108	0.272272	0.285028	#DIV/0!	#DIV/0!	#DIV/0!	#DIV/0!	3
gnl|Xelaev18000672m|PAC4GC:7345278|	opn4.1	0.249405	0.216798	0.236346	0.297452	0.159743	0.175063	0.324086	0.341108	#DIV/0!	#DIV/0!	#DIV/0!	#DIV/0!	4
gnl|Xelaev18047345m|PAC4GC:7337556|	orc2.S	0.252839	0.230876	0.241599	0.274686	0.261337	0.230447	0.273073	0.235144	#DIV/0!	#DIV/0!	#DIV/0!	#DIV/0!	2
gnl|Xelaev18044554m|PAC4GC:7360166|	orc4.L	0.263195	0.234166	0.253859	0.24878	0.226504	0.263218	0.270056	0.240222	#DIV/0!	#DIV/0!	#DIV/0!	#DIV/0!	2
gnl|Xelaev18032103m|PAC4GC:7326749|	orc5.L	0.392388	0.186118	0.202105	0.219388	0.277029	0.284968	0.276244	0.161759	0.262753	0.316361	0.197358	0.223528	1
gnl|Xelaev18022776m|PAC4GC:7363837|	orc6.L	0.207111	0.164682	0.268531	0.359676	0.2063	0.254719	0.215732	0.32325	#DIV/0!	#DIV/0!	#DIV/0!	#DIV/0!	3
gnl|Xelaev18013452m|PAC4GC:7355393|;gnl|Xelaev18015949m|PAC4GC:7351682|	os9-like.L;os9-like.S;	0.242113	0.245166	0.23183	0.280891	0.225476	0.297845	0.257473	0.219206	0.251829	0.261974	0.233317	0.25288	2
gnl|Xelaev18035130m|PAC4GC:7366482|	osbp.L	0.234674	0.267045	0.246915	0.251365	0.215815	0.273999	0.254569	0.255618	0.228798	0.229263	0.246021	0.295918	2
gnl|Xelaev18015204m|PAC4GC:7352592|;gnl|Xelaev18012530m|PAC4GC:7355610|	oscp1.S;oscp1.L;	0.286568	0.244775	0.252784	0.215873	0.24975	0.274352	0.232367	0.243531	#DIV/0!	#DIV/0!	#DIV/0!	#DIV/0!	4
gnl|Xelaev18000522m|PAC4GC:7348544|	ostc.1	0.21414	0.275637	0.267787	0.242436	0.257567	0.324337	0.238446	0.179649	0.225901	0.266115	0.296696	0.211289	2
gnl|Xelaev18009330m|PAC4GC:7336899|	ostc.S	0.24676	0.269953	0.243979	0.239309	0.249053	0.329957	0.252127	0.168863	0.241725	0.258435	0.287592	0.212247	2
gnl|Xelaev18022223m|PAC4GC:7362076|	otub1.L	0.280733	0.198273	0.241066	0.279928	0.270981	0.218324	0.251512	0.259183	0.255696	0.240164	0.248921	0.255219	2
gnl|Xelaev18024222m|PAC4GC:7365831|	otub1.S	0.192705	0.225658	0.285951	0.295685	0.239431	0.309101	0.152442	0.299026	0	0.615184	0.147232	0.237584	4
gnl|Xelaev18016746m|PAC4GC:7342462|	ovch1.L	0.199461	0.168309	0.240147	0.392083	0.284289	0.185597	0.223758	0.306356	0.173542	0.195858	0.225941	0.404659	3
gnl|Xelaev18007070m|PAC4GC:7332753|;gnl|Xelaev18010246m|PAC4GC:7335488|	oxa1l.L;oxa1l.S;	0.208716	0.284509	0.276648	0.230127	0.239323	0.24305	0.211784	0.305843	#DIV/0!	#DIV/0!	#DIV/0!	#DIV/0!	4
gnl|Xelaev18008331m|PAC4GC:7331010|;gnl|Xelaev18010995m|PAC4GC:7336346|	oxct1.L;oxct1.S;	0.295701	0.293756	0.229553	0.180989	0.24545	0.297315	0.23563	0.221605	0.276751	0.279642	0.238501	0.205106	1
gnl|Xelaev18007833m|PAC4GC:7329260|	p2rx4.L	0.171412	0.176778	0.308473	0.343337	0.172892	0.215323	0.252091	0.359695	0.296709	0.213491	0.236346	0.253454	3
gnl|Xelaev18034833m|PAC4GC:7366595|	p4ha1-like.1.L	0.30665	0.222494	0.217018	0.253838	0.229197	0.270269	0.252404	0.24813	0.262019	0.265824	0.233317	0.238841	2
gnl|Xelaev18037093m|PAC4GC:7357427|	p4ha1-like.1.S	0.216907	0.260339	0.277069	0.245685	0.216235	0.275826	0.23614	0.271799	#DIV/0!	#DIV/0!	#DIV/0!	#DIV/0!	4
gnl|Xelaev18002048m|PAC4GC:7322359|	p4hb.1	0.238095	0.245387	0.264398	0.25212	0.242744	0.268286	0.248532	0.240438	0.247991	0.230807	0.270004	0.251199	2
gnl|Xelaev18043753m|PAC4GC:7360193|	p4hb.L	0.231353	0.241557	0.279697	0.247393	0.237562	0.281983	0.25292	0.227535	0.238558	0.25742	0.264777	0.239244	2
gnl|Xelaev18013368m|PAC4GC:7353224|	pa2g4.L	0.229796	0.220557	0.285603	0.264043	0.2683	0.241166	0.207539	0.282995	0.251983	0.239424	0.271003	0.237589	2
gnl|Xelaev18015865m|PAC4GC:7350685|	pa2g4.S	0.294841	0.163372	0.248015	0.293772	0.299075	0.249641	0.240525	0.210759	0.284839	0.256442	0.219849	0.238871	4
gnl|Xelaev18033915m|PAC4GC:7333565|;gnl|Xelaev18032252m|PAC4GC:7326462|;gnl|Xelaev18012640m|PAC4GC:7353147|	pabpc1.S;pabpc1.L;pabpc4.L	0.235049	0.219369	0.285252	0.26033	0.22479	0.176258	0.203466	0.395486	#DIV/0!	#DIV/0!	#DIV/0!	#DIV/0!	3
gnl|Xelaev18003582m|PAC4GC:7345373|	pabpn1l.1	0.231461	0.270467	0.234451	0.263621	0.316644	0.204468	0.234611	0.244277	0.29582	0.308177	0.201206	0.194798	2
gnl|Xelaev18024862m|PAC4GC:7365049|	pabpn1l.S	0.21432	0.280596	0.260304	0.244779	0.256448	0.287353	0.235979	0.22022	0.254565	0.252696	0.253865	0.238873	2
gnl|Xelaev18014602m|PAC4GC:7351961|;gnl|Xelaev18011917m|PAC4GC:7355488|	pafah1b1.S;pafah1b1.L;	0.192631	0.19522	0.290272	0.321877	0.191582	0.232536	0.25774	0.318142	0.227883	0.289179	0.260268	0.22267	3
gnl|Xelaev18035455m|PAC4GC:7367798|	pafah1b2-like.L	0.418893	0.171098	0.171619	0.238391	0.324378	0.221113	0.24155	0.21296	0.250351	0.292506	0.232806	0.224337	1
gnl|Xelaev18037389m|PAC4GC:7357082|	pafah1b2-like.S	0.478582	0.171213	0.156461	0.193744	0.375981	0.203083	0.296087	0.124849	0.292674	0.228053	0.228272	0.251002	1
gnl|Xelaev18005305m|PAC4GC:7332058|	paics.1.L	0.193883	0.1964	0.298621	0.311096	0.23315	0.235829	0.24137	0.289651	0.205762	0.251929	0.265967	0.276342	3
gnl|Xelaev18009081m|PAC4GC:7335383|	paics.1.S	0.184908	0.230121	0.364998	0.219974	0.244306	0.253562	0.20115	0.300982	0.281766	0.23817	0.225567	0.254497	3
gnl|Xelaev18045455m|PAC4GC:7360730|	pam16.L	0.239717	0.31725	0.293156	0.149878	0.301119	0.213733	0.207637	0.277512	#DIV/0!	#DIV/0!	#DIV/0!	#DIV/0!	4
gnl|Xelaev18047711m|PAC4GC:7337545|	pam16.S	0.427128	0.297321	0.144908	0.130643	0.359418	0.265296	0.247392	0.127895	0.364622	0.244423	0.205551	0.185404	1
gnl|Xelaev18015878m|PAC4GC:7351914|;gnl|Xelaev18013381m|PAC4GC:7354017|	pan2-like.S;pan2-like.L;	0.307299	0.234156	0.21178	0.246765	0.325018	0.249681	0.248956	0.176345	0.257323	0.248486	0.266883	0.227308	1
gnl|Xelaev18035167m|PAC4GC:7366362|	paox.L	0.235339	0.237298	0.262106	0.265257	0.21056	0.258247	0.25473	0.276463	#DIV/0!	#DIV/0!	#DIV/0!	#DIV/0!	4
gnl|Xelaev18035018m|PAC4GC:7366931|	parg.L	0.152503	0.161889	0.405441	0.280167	0.219979	0.209166	0.258655	0.3122	#DIV/0!	#DIV/0!	#DIV/0!	#DIV/0!	3
gnl|Xelaev18035746m|PAC4GC:7367248|	park7.L	0.200867	0.23649	0.337238	0.225404	0.244555	0.249672	0.2219	0.283872	0.259339	0.258242	0.260305	0.222114	2
gnl|Xelaev18037565m|PAC4GC:7356165|	park7.S	0.194238	0.272331	0.31308	0.220352	0.231299	0.287902	0.214345	0.266455	0.206842	0.322072	0.22896	0.242126	2
gnl|Xelaev18012188m|PAC4GC:7355409|	parl.L	0.282865	0.334332	0.195803	0.187	0.245401	0.295586	0.278826	0.180188	#DIV/0!	#DIV/0!	#DIV/0!	#DIV/0!	2
gnl|Xelaev18045154m|PAC4GC:7361131|;gnl|Xelaev18047495m|PAC4GC:7338788|	parn.L;parn.S;	0.205169	0.229576	0.317435	0.247819	0.240669	0.278752	0.199035	0.281545	#DIV/0!	#DIV/0!	#DIV/0!	#DIV/0!	4
gnl|Xelaev18023215m|PAC4GC:7362751|	pars2.L	0.122459	0.162841	0.132186	0.582515	0.123447	0.157591	0.581249	0.137713	#DIV/0!	#DIV/0!	#DIV/0!	#DIV/0!	3
gnl|Xelaev18016682m|PAC4GC:7344987|;gnl|Xelaev18019753m|PAC4GC:7349741|	parvb.L;parvb.S;	0.354273	0.159944	0.307444	0.178338	0.225128	0.276907	0.270792	0.227172	#DIV/0!	#DIV/0!	#DIV/0!	#DIV/0!	4
gnl|Xelaev18020198m|PAC4GC:7348748|	pbdc1.S	0.228116	0.257139	0.299381	0.215365	0.234607	0.314043	0.237108	0.214242	0.32315	0.307184	0.184942	0.184724	4
gnl|Xelaev18016962m|PAC4GC:7343274|	pcbd2.L	0.326253	0.183478	0.21523	0.275038	0.284406	0.184778	0.22676	0.304056	0.355461	0.232042	0.185657	0.226841	1
gnl|Xelaev18027978m|PAC4GC:7328968|	pccb.L	0.202518	0.327411	0.231255	0.238816	0.231211	0.256987	0.211294	0.300507	0.208026	0.248384	0.22295	0.32064	3
gnl|Xelaev18030017m|PAC4GC:7322898|	pccb.S	0.263544	0.337406	0.220349	0.178701	0.256338	0.286676	0.235059	0.221927	0.257202	0.329512	0.226279	0.187007	2
gnl|Xelaev18007023m|PAC4GC:7331636|;gnl|Xelaev18046218m|PAC4GC:7338740|;gnl|Xelaev18043503m|PAC4GC:7361281|	pck2.L;pck1.S;pck1.L	0.204334	0.310542	0.287839	0.197285	0.209718	0.283692	0.230814	0.275777	0.191047	0.199604	0.257896	0.351452	2
gnl|Xelaev18010218m|PAC4GC:7335015|	pck2.S	0.247839	0.272328	0.243014	0.236819	0.237438	0.25785	0.251776	0.252935	0.23336	0.24693	0.263125	0.256584	2
gnl|Xelaev18018534m|PAC4GC:7344576|	pcyox1.L	0.246636	0.235006	0.291519	0.226839	0.259544	0.297661	0.233977	0.208818	0.295544	0.268951	0.243381	0.192124	2
gnl|Xelaev18017220m|PAC4GC:7344583|	pcyox1l.L	0.289608	0.2062	0.256201	0.24799	0.229416	0.232576	0.275664	0.262343	0.303443	0.25852	0.2005	0.237537	2
gnl|Xelaev18029724m|PAC4GC:7323109|;gnl|Xelaev18027620m|PAC4GC:7327213|	pdcd10.S;pdcd10.L;	0.229164	0.198306	0.269135	0.303395	0.314764	0.215615	0.194696	0.274926	0.301083	0.223086	0.198125	0.277705	4
gnl|Xelaev18022748m|PAC4GC:7361494|	pdcd5.L	0.35072	0.220251	0.163235	0.265794	0.333731	0.277985	0.228593	0.159691	0.25804	0.340193	0.196685	0.205082	1
gnl|Xelaev18031358m|PAC4GC:7325314|	pdcd6.L	0.31306	0.22563	0.224896	0.236414	0.225146	0.270475	0.294802	0.209578	#DIV/0!	#DIV/0!	#DIV/0!	#DIV/0!	4
gnl|Xelaev18031317m|PAC4GC:7326187|	pdcd6ip.L	0.250912	0.217016	0.273772	0.258299	0.26316	0.233995	0.237943	0.264902	0.223355	0.30441	0.235367	0.236868	2
gnl|Xelaev18024911m|PAC4GC:7364114|	pdf.S	0.193715	0.318325	0.281711	0.20625	0.204312	0.269416	0.245883	0.280389	#DIV/0!	#DIV/0!	#DIV/0!	#DIV/0!	4
gnl|Xelaev18035488m|PAC4GC:7368067|;gnl|Xelaev18037361m|PAC4GC:7356527|;gnl|Xelaev18036294m|PAC4GC:7368115|	pdgfb-like.L;pdgfb-like.S;LOC101731355.L	0.262545	0.209001	0.254377	0.274077	0.274835	0.289266	0.242911	0.192987	0.219178	0.311322	0.219809	0.24969	2
gnl|Xelaev18011839m|PAC4GC:7355085|	pdha1.L	0.249073	0.307626	0.270973	0.172328	0.241619	0.29608	0.228011	0.23429	0.253868	0.297492	0.256198	0.192443	2
gnl|Xelaev18018302m|PAC4GC:7345105|	pdia3.L	0.277811	0.257147	0.250496	0.214545	0.242618	0.290415	0.243265	0.223702	0.214467	0.236745	0.284832	0.263955	4
gnl|Xelaev18020556m|PAC4GC:7348779|	pdia3.S	0.241962	0.254893	0.280185	0.22296	0.239071	0.250127	0.228925	0.281877	0.233851	0.237968	0.27314	0.255041	2
gnl|Xelaev18028048m|PAC4GC:7327458|	pdia6.L	0.247907	0.240242	0.248613	0.263238	0.263114	0.27702	0.217171	0.242695	0.240781	0.281495	0.228058	0.249666	2
gnl|Xelaev18030084m|PAC4GC:7324222|	pdia6.S	0.24013	0.261342	0.235061	0.263467	0.242292	0.288553	0.226287	0.242868	0.237614	0.305205	0.227543	0.229638	2
gnl|Xelaev18044701m|PAC4GC:7359206|;gnl|Xelaev18047172m|PAC4GC:7338746|	pdk1.L;pdk1.S;	0.238204	0.310533	0.258023	0.19324	0.238977	0.295022	0.232534	0.233467	0.231974	0.296971	0.253255	0.217801	2
gnl|Xelaev18004505m|PAC4GC:7322227|	pdlim1.1	0.210677	0.202946	0.290088	0.29629	0.202808	0.305145	0.237946	0.254101	0.276277	0.230812	0.243161	0.249751	2
gnl|Xelaev18047566m|PAC4GC:7338864|;gnl|Xelaev18045254m|PAC4GC:7360560|	pdpk1.S;pdpk1.L;	0.261143	0.202535	0.233222	0.3031	0.212876	0.275252	0.292996	0.218875	#DIV/0!	#DIV/0!	#DIV/0!	#DIV/0!	4
gnl|Xelaev18036662m|PAC4GC:7356440|;gnl|Xelaev18034283m|PAC4GC:7366220|	pdzd8.S;pdzd8.L;	0.235027	0.229728	0.274409	0.260836	0.213716	0.217605	0.2632	0.305479	0.237312	0.37649	0.198941	0.187258	2
gnl|Xelaev18046966m|PAC4GC:7339252|	pecr.S	0.24882	0.242287	0.199457	0.309436	0.240482	0.245506	0.27401	0.240002	0.2843	0.256511	0.244487	0.214702	4
gnl|Xelaev18015230m|PAC4GC:7350598|	pef1.S	0.243183	0.201011	0.228401	0.327404	0.320038	0.208644	0.250031	0.221287	0.284057	0.215649	0.255401	0.244893	4
gnl|Xelaev18040791m|PAC4GC:7347858|	pex11b.L	0.227068	0.26561	0.252504	0.254818	0.271146	0.224034	0.263936	0.240883	0.258402	0.297687	0.217752	0.22616	2
gnl|Xelaev18042906m|PAC4GC:7340329|	pex11b.S	0.219787	0.221543	0.316451	0.24222	0.279622	0.227615	0.230345	0.262418	#DIV/0!	#DIV/0!	#DIV/0!	#DIV/0!	4
gnl|Xelaev18035185m|PAC4GC:7368406|;gnl|Xelaev18037181m|PAC4GC:7357072|	pex14.L;pex14.S;	0.207528	0.316335	0.244041	0.232096	0.245891	0.28691	0.238667	0.228532	0.244373	0.267023	0.26943	0.219175	2
gnl|Xelaev18024469m|PAC4GC:7365874|	pex16.S	0.236459	0.238192	0.26406	0.261289	0.208525	0.261231	0.253233	0.27701	#DIV/0!	#DIV/0!	#DIV/0!	#DIV/0!	4
gnl|Xelaev18027034m|PAC4GC:7327414|	pex3.L	0.340274	0.27208	0.197563	0.190083	0.314682	0.334638	0.197954	0.152726	#DIV/0!	#DIV/0!	#DIV/0!	#DIV/0!	4
gnl|Xelaev18036699m|PAC4GC:7357032|	pex5.S	0.3303	0.183201	0.214528	0.271971	0.209524	0.243536	0.279054	0.267886	#DIV/0!	#DIV/0!	#DIV/0!	#DIV/0!	4
gnl|Xelaev18047960m|PAC4GC:7338841|	pfas.S	0.203118	0.22389	0.293543	0.279449	0.218068	0.275214	0.261615	0.245103	0.350893	0.239254	0.190397	0.219456	4
gnl|Xelaev18042925m|PAC4GC:7340959|	pfdn2.S	0.244367	0.239978	0.299809	0.215846	0.211931	0.239106	0.270522	0.278441	#DIV/0!	#DIV/0!	#DIV/0!	#DIV/0!	3
gnl|Xelaev18043480m|PAC4GC:7360587|	pfdn4.L	0.250845	0.233309	0.261963	0.253882	0.239141	0.28766	0.1923	0.280899	#DIV/0!	#DIV/0!	#DIV/0!	#DIV/0!	2
gnl|Xelaev18016057m|PAC4GC:7352113|;gnl|Xelaev18013594m|PAC4GC:7354329|	pfdn5.S;pfdn5.L;	0.311513	0.207161	0.180193	0.301133	0.331889	0.23029	0.266686	0.171135	0.219622	0.228963	0.253581	0.297834	4
gnl|Xelaev18034686m|PAC4GC:7367738|	pgam1.L	0.225941	0.219491	0.254583	0.299985	0.237201	0.270859	0.259215	0.232725	0.22162	0.245539	0.261354	0.271488	2
gnl|Xelaev18036980m|PAC4GC:7356372|	pgam1.S	0.183481	0.222394	0.255371	0.338754	0.202877	0.276655	0.256625	0.263843	0.214889	0.231182	0.281052	0.272877	3
gnl|Xelaev18007716m|PAC4GC:7331232|	pgam5.L	0.236152	0.264206	0.276661	0.222981	0.281382	0.214734	0.193061	0.310823	#DIV/0!	#DIV/0!	#DIV/0!	#DIV/0!	4
gnl|Xelaev18010558m|PAC4GC:7336953|	pgam5.S	0.180037	0.264833	0.232185	0.322944	0.192252	0.234426	0.291543	0.281779	0.205015	0.19358	0.283048	0.318356	3
gnl|Xelaev18045036m|PAC4GC:7359163|	pgap1.L	0.248364	0.321498	0.227364	0.202775	0.250484	0.263204	0.295836	0.190476	#DIV/0!	#DIV/0!	#DIV/0!	#DIV/0!	4
gnl|Xelaev18037185m|PAC4GC:7356105|;gnl|Xelaev18035181m|PAC4GC:7368062|	pgd.S;pgd.L;	0.204011	0.241213	0.295434	0.259342	0.20908	0.257974	0.246359	0.286587	0.224438	0.250251	0.264716	0.260595	3
gnl|Xelaev18004383m|PAC4GC:7363986|	pgls.1	0.365995	0.227473	0.211286	0.195246	0.232482	0.269328	0.245287	0.252903	0.21791	0.318428	0.162237	0.301424	4
gnl|Xelaev18022995m|PAC4GC:7363464|	pgm1.L	0.201058	0.22497	0.307307	0.266665	0.212025	0.294417	0.252706	0.240852	0.225823	0.265089	0.25732	0.251767	2
gnl|Xelaev18025130m|PAC4GC:7364689|	pgm1.S	0.196722	0.217356	0.261478	0.324443	0.243755	0.245436	0.199616	0.311193	0.229785	0.267133	0.230663	0.272419	3
gnl|Xelaev18005204m|PAC4GC:7331293|	pgm2.L	0.193296	0.226314	0.284562	0.295829	0.191165	0.269055	0.276771	0.26301	0.185313	0.388804	0.220488	0.205395	3
gnl|Xelaev18027323m|PAC4GC:7327570|	pgm3.L	0.467984	0.161257	0.181709	0.18905	0.225164	0.187608	0.367587	0.219641	0.206065	0.233587	0.26453	0.295818	3
gnl|Xelaev18045484m|PAC4GC:7360577|	pgp.L	0.215935	0.253992	0.250309	0.279764	0.258965	0.329149	0.234831	0.177054	0.237391	0.238442	0.28199	0.242177	2
gnl|Xelaev18038878m|PAC4GC:7346584|	pgrmc1.L	0.209059	0.270181	0.29353	0.22723	0.237808	0.289589	0.210979	0.261624	0.274636	0.272241	0.235834	0.21729	4
gnl|Xelaev18005590m|PAC4GC:7331111|	pgrmc2.L	0.238737	0.245243	0.29663	0.219391	0.243133	0.265124	0.229189	0.262555	0.264599	0.197212	0.286032	0.252156	4
gnl|Xelaev18009308m|PAC4GC:7336309|	pgrmc2.S	0.236961	0.260948	0.301436	0.200655	0.265326	0.276819	0.23955	0.218305	0.364533	0.237689	0.203714	0.194063	4
gnl|Xelaev18046377m|PAC4GC:7338089|	pgs1.S	0.294724	0.30037	0.20411	0.200796	0.311392	0.277388	0.188597	0.222623	#DIV/0!	#DIV/0!	#DIV/0!	#DIV/0!	1
gnl|Xelaev18034350m|PAC4GC:7367722|	phb2.L	0.28635	0.279907	0.208841	0.224901	0.315772	0.246255	0.247357	0.190615	0.239929	0.33673	0.237087	0.186254	1
gnl|Xelaev18036705m|PAC4GC:7356693|	phb2.S	0.245006	0.365487	0.212637	0.176869	0.29777	0.276596	0.224755	0.200879	0.269821	0.311945	0.235826	0.182407	2
gnl|Xelaev18045691m|PAC4GC:7359731|	phgdh.L	0.192371	0.290877	0.353367	0.163385	0.218092	0.317932	0.204604	0.259372	#DIV/0!	#DIV/0!	#DIV/0!	#DIV/0!	4
gnl|Xelaev18047894m|PAC4GC:7337647|	phgdh.S	0.238632	0.236607	0.260445	0.264317	0.216786	0.295402	0.258528	0.229284	0.228004	0.266525	0.256856	0.248616	2
gnl|Xelaev18003279m|PAC4GC:7369202|	phr.1	0.224224	0.253668	0.26177	0.260339	0.239438	0.243649	0.244605	0.272308	#DIV/0!	#DIV/0!	#DIV/0!	#DIV/0!	2
gnl|Xelaev18034696m|PAC4GC:7367368|	pi4k2a.L	0.277899	0.200901	0.266851	0.254348	0.239434	0.238719	0.223924	0.297924	0.254192	0.24212	0.228561	0.275127	2
gnl|Xelaev18025073m|PAC4GC:7364677|	pigk.S	0.252689	0.246259	0.228129	0.272922	0.243275	0.245714	0.279285	0.231726	0.259163	0.285512	0.247231	0.208094	2
gnl|Xelaev18008523m|PAC4GC:7330182|	pigo.L	0.297566	0.263183	0.256981	0.18227	0.167565	0.231626	0.301264	0.299545	#DIV/0!	#DIV/0!	#DIV/0!	#DIV/0!	4
gnl|Xelaev18011700m|PAC4GC:7353794|	pigs.L	0.256486	0.292519	0.21762	0.233375	0.267066	0.263	0.232031	0.237904	0.258887	0.272344	0.228924	0.239845	2
gnl|Xelaev18043979m|PAC4GC:7360078|	pigt.L	0.257646	0.246253	0.219916	0.276184	0.262412	0.241826	0.255882	0.23988	0.236209	0.324964	0.230021	0.208806	2
gnl|Xelaev18033182m|PAC4GC:7334391|;gnl|Xelaev18031123m|PAC4GC:7325845|	pik3r4.S;pik3r4.L;	0.315568	0.222833	0.194396	0.267203	0.222455	0.228723	0.29678	0.252043	#DIV/0!	#DIV/0!	#DIV/0!	#DIV/0!	4
gnl|Xelaev18021616m|PAC4GC:7349765|;gnl|Xelaev18018988m|PAC4GC:7343586|	pin1.S;pin1.L;	0.334958	0.207957	0.192259	0.264826	0.219365	0.235975	0.286416	0.258244	#DIV/0!	#DIV/0!	#DIV/0!	#DIV/0!	4
gnl|Xelaev18032907m|PAC4GC:7333192|;gnl|Xelaev18030784m|PAC4GC:7326362|	pip4k2b.S;pip4k2b.L;	0.281801	0.263662	0.153261	0.301275	0.234527	0.241075	0.295905	0.228493	#DIV/0!	#DIV/0!	#DIV/0!	#DIV/0!	4
gnl|Xelaev18015940m|PAC4GC:7352150|	pip4k2c.S	0.286131	0.239653	0.197533	0.276684	0.236126	0.229235	0.291282	0.243356	#DIV/0!	#DIV/0!	#DIV/0!	#DIV/0!	4
gnl|Xelaev18007584m|PAC4GC:7331318|;gnl|Xelaev18010481m|PAC4GC:7337222|	pisd-like.1.L;pisd-like.1.S;	0.235417	0.311358	0.212085	0.241139	0.25101	0.274819	0.251165	0.223006	0.226624	0.273067	0.260714	0.239595	2
gnl|Xelaev18012627m|PAC4GC:7353888|	pithd1-like.L	0.206364	0.262612	0.291128	0.239896	0.224466	0.300276	0.254918	0.220339	0.274435	0.24469	0.234306	0.246568	2
gnl|Xelaev18011881m|PAC4GC:7353317|	pitpna.L	0.253158	0.251002	0.251168	0.244671	0.256723	0.23772	0.210558	0.294999	#DIV/0!	#DIV/0!	#DIV/0!	#DIV/0!	2
gnl|Xelaev18007525m|PAC4GC:7329637|	pitpnb.2.L	0.214581	0.20266	0.300715	0.282044	0.229432	0.24361	0.232035	0.294922	#DIV/0!	#DIV/0!	#DIV/0!	#DIV/0!	3
gnl|Xelaev18010436m|PAC4GC:7334761|	pitpnb.2.S	0.217159	0.218316	0.217523	0.347002	0.200614	0.290466	0.264511	0.244408	0.316655	0.293685	0.21567	0.17399	4
gnl|Xelaev18030711m|PAC4GC:7326604|	pitrm1.L	0.277619	0.315765	0.207066	0.199551	0.261	0.272763	0.242741	0.223496	0.258191	0.263883	0.24785	0.230076	2
gnl|Xelaev18014073m|PAC4GC:7354849|	piwil3.L	0.215095	0.194162	0.243275	0.347468	0.205355	0.216077	0.275577	0.302991	0.222052	0.232402	0.248187	0.297358	3
gnl|Xelaev18043021m|PAC4GC:7340474|	pklr.S	0.233456	0.225968	0.237759	0.302817	0.244974	0.268887	0.255232	0.230907	0.221777	0.278137	0.23235	0.267736	2
gnl|Xelaev18040033m|PAC4GC:7347869|	pla2g4f.L	0.305376	0.264957	0.185717	0.243951	0.271647	0.232384	0.271079	0.22489	#DIV/0!	#DIV/0!	#DIV/0!	#DIV/0!	4
gnl|Xelaev18006765m|PAC4GC:7329690|	plaa.L	0.206856	0.209985	0.251955	0.331205	0.227667	0.261406	0.264803	0.246124	0.224501	0.245626	0.257722	0.272151	2
gnl|Xelaev18010036m|PAC4GC:7337015|	plaa.S	0.214188	0.19802	0.250992	0.3368	0.242572	0.241016	0.259197	0.257215	0.186726	0.367292	0.227854	0.218128	4
gnl|Xelaev18007449m|PAC4GC:7331350|	plbd2.L	0.2157	0.21399	0.299193	0.271116	0.216233	0.25612	0.267395	0.260252	0.22289	0.336816	0.216763	0.223531	3
gnl|Xelaev18039299m|PAC4GC:7347040|;gnl|Xelaev18042518m|PAC4GC:7341571|	pld3.L;pld3.S;	0.263667	0.193869	0.22992	0.312544	0.226409	0.216838	0.297295	0.259458	0.242109	0.222443	0.25728	0.278168	4
gnl|Xelaev18034128m|PAC4GC:7334132|;gnl|Xelaev18032536m|PAC4GC:7324967|	plec.S;plec.L;	0.284941	0.204735	0.196287	0.314037	0.222095	0.291391	0.274835	0.211679	#DIV/0!	#DIV/0!	#DIV/0!	#DIV/0!	4
gnl|Xelaev18028737m|PAC4GC:7322553|	plekhh2.S	0.234405	0.120397	0.1544	0.490798	0.158589	0.128984	0.269119	0.443308	#DIV/0!	#DIV/0!	#DIV/0!	#DIV/0!	3
gnl|Xelaev18006825m|PAC4GC:7329998|	plgrkt.L	0.187368	0.255127	0.308026	0.249479	0.211218	0.270154	0.23157	0.287058	#DIV/0!	#DIV/0!	#DIV/0!	#DIV/0!	3
gnl|Xelaev18029776m|PAC4GC:7324305|;gnl|Xelaev18027680m|PAC4GC:7327019|	plch1-like.S;plch1-like.L;	0.212614	0.303818	0.276294	0.207274	0.213138	0.303077	0.218535	0.265249	#DIV/0!	#DIV/0!	#DIV/0!	#DIV/0!	2
gnl|Xelaev18047692m|PAC4GC:7339135|;gnl|Xelaev18045423m|PAC4GC:7360815|	plk1.S;plk1.L;	0.223113	0.219972	0.240789	0.316126	0.230499	0.244317	0.27261	0.252574	0.192803	0.221602	0.290307	0.295288	3
gnl|Xelaev18019507m|PAC4GC:7343565|;gnl|Xelaev18001011m|PAC4GC:7368601|	plod3.L;plod3.1;	0.323043	0.233937	0.23618	0.20684	0.247738	0.204095	0.25742	0.290747	#DIV/0!	#DIV/0!	#DIV/0!	#DIV/0!	4
gnl|Xelaev18042298m|PAC4GC:7340909|;gnl|Xelaev18038978m|PAC4GC:7346069|;gnl|Xelaev18015784m|PAC4GC:7350951|;gnl|Xelaev18013274m|PAC4GC:7353959|	pls3.S;pls3.L;lcp1.S;lcp1.L;	0.240806	0.206521	0.244997	0.307677	0.211853	0.250024	0.250953	0.287169	0.237398	0.223389	0.223479	0.315734	3
gnl|Xelaev18040983m|PAC4GC:7341895|;gnl|Xelaev18038091m|PAC4GC:7347865|;gnl|Xelaev18025888m|PAC4GC:7364971|;gnl|Xelaev18023975m|PAC4GC:7361859|;gnl|Xelaev18017877m|PAC4GC:7342376|	plxna3.S;plxna3.L;Xetrov90012724m.S;Xetrov90012724m.L;plxna4-like.1.L	0.257611	0.223752	0.234363	0.284273	0.203281	0.239808	0.285815	0.271096	#DIV/0!	#DIV/0!	#DIV/0!	#DIV/0!	4
gnl|Xelaev18041731m|PAC4GC:7341908|	plxnb3.S	0.250179	0.213408	0.248389	0.288024	0.274232	0.236439	0.24732	0.242009	#DIV/0!	#DIV/0!	#DIV/0!	#DIV/0!	2
gnl|Xelaev18015875m|PAC4GC:7352329|;gnl|Xelaev18013378m|PAC4GC:7353310|	pmel-like.S;pmel-like.L;	0.273584	0.221392	0.214345	0.290679	0.280367	0.235929	0.241303	0.242401	0.255992	0.273568	0.252836	0.217604	2
gnl|Xelaev18045119m|PAC4GC:7361161|	pmm1.L	0.3157	0.220836	0.212786	0.250677	0.264331	0.255851	0.285703	0.194115	#DIV/0!	#DIV/0!	#DIV/0!	#DIV/0!	4
gnl|Xelaev18038313m|PAC4GC:7347548|;gnl|Xelaev18041532m|PAC4GC:7340115|	pmpca.L;pmpca.S;	0.269409	0.305888	0.280614	0.144089	0.231505	0.322645	0.226653	0.219197	0.294258	0.289214	0.201432	0.215096	2
gnl|Xelaev18017778m|PAC4GC:7342622|	pmpcb.L	0.276688	0.241022	0.226036	0.256254	0.216812	0.28621	0.271413	0.225565	0.253356	0.336225	0.25067	0.159749	2
gnl|Xelaev18020969m|PAC4GC:7350283|	pmpcb.S	0.351475	0.254068	0.238016	0.156442	0.232322	0.2853	0.257081	0.225296	0.286542	0.251904	0.239808	0.221746	1
gnl|Xelaev18038217m|PAC4GC:7346949|;gnl|Xelaev18041465m|PAC4GC:7340264|	pnpla6.L;pnpla6.S;	0.494646	0.13588	0.162161	0.207314	0.242333	0.120808	0.423431	0.213428	0.244046	0.288086	0.243228	0.224639	4
gnl|Xelaev18045974m|PAC4GC:7337911|	pnpo.S	0.205846	0.249695	0.351239	0.19322	0.25463	0.239794	0.192892	0.312684	0.411731	0.2667	0.146559	0.175011	3
gnl|Xelaev18028835m|PAC4GC:7323309|	pnpt1.S	0.253305	0.30324	0.235649	0.207806	0.247702	0.280537	0.245428	0.226333	0.24586	0.337	0.23	0.18714	2
gnl|Xelaev18043053m|PAC4GC:7360225|	pofut1.L	0.24464	0.205636	0.302273	0.247451	0.259258	0.294273	0.238436	0.208034	0.220287	0.224618	0.266199	0.288897	3
gnl|Xelaev18047320m|PAC4GC:7338959|;gnl|Xelaev18044882m|PAC4GC:7360525|	pofut2.S;pofut2.L;	0.209849	0.23783	0.279534	0.272788	0.197605	0.295257	0.255385	0.251754	#DIV/0!	#DIV/0!	#DIV/0!	#DIV/0!	4
gnl|Xelaev18036194m|PAC4GC:7366742|	pold1.L	0.233744	0.235081	0.255356	0.27582	0.22226	0.248011	0.234701	0.295028	#DIV/0!	#DIV/0!	#DIV/0!	#DIV/0!	4
gnl|Xelaev18018645m|PAC4GC:7343740|	pold2.L	0.246234	0.2267	0.220892	0.306174	0.247005	0.267345	0.275174	0.210476	0.278049	0.208066	0.252912	0.260973	2
gnl|Xelaev18014108m|PAC4GC:7354035|	pold3.L	0.200096	0.236392	0.277297	0.286215	0.250917	0.248638	0.228087	0.272358	#DIV/0!	#DIV/0!	#DIV/0!	#DIV/0!	4
gnl|Xelaev18011718m|PAC4GC:7354123|	poldip2.L	0.30025	0.268249	0.243386	0.188114	0.2621	0.263809	0.243032	0.231059	0.248595	0.25881	0.268947	0.223647	1
gnl|Xelaev18014144m|PAC4GC:7352738|	poldip2.S	0.257808	0.243906	0.238745	0.25954	0.204341	0.284378	0.243405	0.267877	#DIV/0!	#DIV/0!	#DIV/0!	#DIV/0!	2
gnl|Xelaev18019680m|PAC4GC:7342881|;gnl|Xelaev18001094m|PAC4GC:7368637|	polr2a.L;polr2a.1;	0.216982	0.209309	0.195782	0.377928	0.191729	0.265925	0.289417	0.252929	#DIV/0!	#DIV/0!	#DIV/0!	#DIV/0!	3
gnl|Xelaev18006059m|PAC4GC:7330121|;gnl|Xelaev18009608m|PAC4GC:7335565|	polr2b.L;polr2b.S;	0.308069	0.216331	0.264589	0.211011	0.24227	0.214305	0.224531	0.318894	#DIV/0!	#DIV/0!	#DIV/0!	#DIV/0!	4
gnl|Xelaev18024979m|PAC4GC:7365070|	polr2c.S	0.327863	0.227435	0.177573	0.26713	0.333162	0.251435	0.241404	0.173999	#DIV/0!	#DIV/0!	#DIV/0!	#DIV/0!	1
gnl|Xelaev18024243m|PAC4GC:7364819|;gnl|Xelaev18022189m|PAC4GC:7363177|	polr2g.S;polr2g.L;	0.183805	0.260206	0.320669	0.23532	0.239525	0.219249	0.236537	0.30469	0.292427	0.233387	0.254658	0.219527	3
gnl|Xelaev18045335m|PAC4GC:7359698|	polr3e-like.L	0.355984	0.216521	0.227471	0.200024	0.290632	0.228894	0.252686	0.227788	#DIV/0!	#DIV/0!	#DIV/0!	#DIV/0!	1
gnl|Xelaev18031107m|PAC4GC:7324952|	pomgnt2.L	0.284647	0.227693	0.180087	0.307573	0.268262	0.216823	0.311867	0.203048	0.249285	0.272157	0.208478	0.27008	4
gnl|Xelaev18041619m|PAC4GC:7341066|	pomt1.S	0.249402	0.242457	0.196589	0.311553	0.263719	0.232051	0.280567	0.223664	#DIV/0!	#DIV/0!	#DIV/0!	#DIV/0!	4
gnl|Xelaev18038108m|PAC4GC:7345826|	porcn.L	0.245795	0.273537	0.267144	0.213524	0.241666	0.254127	0.24234	0.261868	0.234349	0.29604	0.221574	0.248038	2
gnl|Xelaev18012685m|PAC4GC:7355180|	por-like.L	0.290837	0.210231	0.192699	0.306232	0.31393	0.234768	0.247263	0.20404	0.276184	0.23433	0.259437	0.230049	4
gnl|Xelaev18015311m|PAC4GC:7351020|	por-like.S	0.291476	0.252949	0.221771	0.233805	0.267504	0.251681	0.242941	0.237875	0.284568	0.253565	0.236668	0.2252	1
gnl|Xelaev18005705m|PAC4GC:7332311|	ppa1.L	0.263998	0.240881	0.251113	0.244008	0.251012	0.224907	0.245577	0.278504	0.253746	0.256925	0.246781	0.242549	2
gnl|Xelaev18009401m|PAC4GC:7337046|	ppa1.S	0.238196	0.232363	0.264518	0.264923	0.18247	0.22863	0.2411	0.347799	#DIV/0!	#DIV/0!	#DIV/0!	#DIV/0!	4
gnl|Xelaev18034852m|PAC4GC:7368036|	ppa2.L	0.255798	0.203962	0.268509	0.271731	0.243824	0.265996	0.249776	0.240403	0.231123	0.319755	0.218147	0.230975	2
gnl|Xelaev18037104m|PAC4GC:7357275|	ppa2.S	0.249943	0.20289	0.224139	0.323028	0.255646	0.266968	0.283002	0.194384	0.249711	0.250741	0.248202	0.251346	4
gnl|Xelaev18009082m|PAC4GC:7335915|;gnl|Xelaev18005306m|PAC4GC:7330825|	ppat.S;ppat.L;	0.201105	0.233847	0.324014	0.241034	0.259454	0.229691	0.229976	0.280879	#DIV/0!	#DIV/0!	#DIV/0!	#DIV/0!	4
gnl|Xelaev18018084m|PAC4GC:7344074|	ppib.L	0.212532	0.289191	0.291432	0.206846	0.21475	0.263217	0.224074	0.29796	0.207077	0.230946	0.283212	0.278765	3
gnl|Xelaev18020744m|PAC4GC:7349913|	ppib.S	0.217798	0.240705	0.294256	0.247241	0.236744	0.225027	0.228322	0.309907	0.211157	0.185369	0.269921	0.333553	3
gnl|Xelaev18007964m|PAC4GC:7331244|;gnl|Xelaev18010744m|PAC4GC:7335556|	ppic-like.L;ppic-like.S;	0.269107	0.205104	0.208674	0.317114	0.243297	0.245745	0.262061	0.248898	0.241817	0.222456	0.253312	0.282415	2
gnl|Xelaev18005443m|PAC4GC:7331247|	ppid.L	0.244246	0.230326	0.275173	0.250255	0.247532	0.255477	0.237301	0.25969	0.139442	0.572638	0.155523	0.132398	2
gnl|Xelaev18009192m|PAC4GC:7334959|	ppid.S	0.23743	0.273574	0.250123	0.238873	0.205564	0.344557	0.245261	0.204618	0.276482	0.299214	0.210679	0.213625	2
gnl|Xelaev18001735m|PAC4GC:7348468|	ppif.1	0.24338	0.240836	0.253189	0.262595	0.212423	0.265659	0.252164	0.269754	0.243064	0.248282	0.264629	0.244025	2
gnl|Xelaev18039805m|PAC4GC:7345985|;gnl|Xelaev18041129m|PAC4GC:7340597|	ppm1a.L;ppm1a.S;	0.196098	0.272212	0.293084	0.238606	0.229403	0.245634	0.232772	0.292191	#DIV/0!	#DIV/0!	#DIV/0!	#DIV/0!	3
gnl|Xelaev18015342m|PAC4GC:7351040|;gnl|Xelaev18012724m|PAC4GC:7353856|	ppm1e.S;ppm1e.L;	0.228658	0.242923	0.26198	0.266439	0.21826	0.288263	0.240199	0.253279	#DIV/0!	#DIV/0!	#DIV/0!	#DIV/0!	2
gnl|Xelaev18028440m|PAC4GC:7328867|;gnl|Xelaev18030319m|PAC4GC:7323214|	ppm1g.L;ppm1g.S;	0.312977	0.188141	0.208679	0.290202	0.226025	0.230007	0.301683	0.242285	#DIV/0!	#DIV/0!	#DIV/0!	#DIV/0!	4
gnl|Xelaev18040783m|PAC4GC:7347552|	ppox.L	0.272399	0.308792	0.208275	0.210534	0.274866	0.282633	0.244359	0.198142	0.229239	0.347533	0.225385	0.197843	2
gnl|Xelaev18027822m|PAC4GC:7327671|	ppp1r7.L	0.227531	0.210539	0.260558	0.301373	0.211597	0.279071	0.263268	0.246063	0.223902	0.309341	0.244821	0.221936	4
gnl|Xelaev18021440m|PAC4GC:7348983|;gnl|Xelaev18017216m|PAC4GC:7344509|;gnl|Xelaev18020223m|PAC4GC:7349609|;gnl|Xelaev18036860m|PAC4GC:7357313|;gnl|Xelaev18018679m|PAC4GC:7344975|;gnl|Xelaev18034567m|PAC4GC:7368155|	ppp2r2b.S;ppp2r2b.L;Xelaev18020223m;Xelaev18036860m;Xelaev18018679m;Xelaev18034567m;	0.358783	0.166536	0.176787	0.297895	0.408164	0.190001	0.19346	0.208375	0.239561	0.206067	0.23146	0.322912	1
gnl|Xelaev18041649m|PAC4GC:7340967|	ppp2r4-like.S	0.238491	0.24844	0.246177	0.266892	0.247417	0.262576	0.267542	0.222465	#DIV/0!	#DIV/0!	#DIV/0!	#DIV/0!	2
gnl|Xelaev18028697m|PAC4GC:7322825|;gnl|Xelaev18026204m|PAC4GC:7327160|	ppp2r5a.S;ppp2r5a.L;	0.288758	0.217775	0.243401	0.250065	0.236675	0.257224	0.265929	0.240173	0.227907	0.273294	0.255347	0.243452	2
gnl|Xelaev18004502m|PAC4GC:7322234|;gnl|Xelaev18034807m|PAC4GC:7366651|;gnl|Xelaev18018764m|PAC4GC:7343644|;gnl|Xelaev18020189m|PAC4GC:7348690|	ppp3cc.1;ppp3cc.L;ppp3cb.L;ppp3cb.S;	0.234219	0.20329	0.245292	0.317199	0.259576	0.208854	0.263275	0.268295	#DIV/0!	#DIV/0!	#DIV/0!	#DIV/0!	4
gnl|Xelaev18039051m|PAC4GC:7346322|	ppp5c.L	0.261379	0.228536	0.231037	0.279048	0.227243	0.259396	0.260566	0.252795	0.221783	0.252818	0.253743	0.271656	2
gnl|Xelaev18042357m|PAC4GC:7340937|	ppp5c.S	0.21785	0.222027	0.306827	0.253296	0.224397	0.226715	0.290283	0.258605	0.239588	0.26111	0.244595	0.254707	3
gnl|Xelaev18004065m|PAC4GC:7321802|	ppt1.1	0.194106	0.191852	0.318149	0.295892	0.206943	0.235805	0.264119	0.293133	0.223697	0.327819	0.202103	0.246382	3
gnl|Xelaev18012631m|PAC4GC:7355421|	ppt1.L	0.181845	0.117508	0.169353	0.531294	0.231231	0.216018	0.310318	0.242434	#DIV/0!	#DIV/0!	#DIV/0!	#DIV/0!	3
gnl|Xelaev18007845m|PAC4GC:7329585|;gnl|Xelaev18010657m|PAC4GC:7335234|	pptc7.L;pptc7.S;	0.312538	0.282717	0.208641	0.196104	0.290177	0.244148	0.270872	0.194803	#DIV/0!	#DIV/0!	#DIV/0!	#DIV/0!	1
gnl|Xelaev18014029m|PAC4GC:7354809|;gnl|Xelaev18016367m|PAC4GC:7352151|	prcp.L;prcp.S;	0.257117	0.184155	0.279401	0.279327	0.250702	0.248039	0.285765	0.215495	#DIV/0!	#DIV/0!	#DIV/0!	#DIV/0!	4
gnl|Xelaev18019080m|PAC4GC:7342593|	prdx2.L	0.183133	0.221831	0.327709	0.267327	0.184218	0.24358	0.262217	0.309985	0.205886	0.205852	0.321902	0.266359	3
gnl|Xelaev18034304m|PAC4GC:7368344|	prdx3.L	0.249335	0.312059	0.263271	0.175335	0.246605	0.280237	0.241334	0.231824	0.240893	0.349934	0.235868	0.173304	2
gnl|Xelaev18036680m|PAC4GC:7357535|	prdx3.S	0.240622	0.326596	0.273313	0.159469	0.250707	0.289024	0.252512	0.207757	0.261008	0.287125	0.261534	0.190333	2
gnl|Xelaev18011786m|PAC4GC:7354519|	prdx4.L	0.250814	0.220472	0.287001	0.241713	0.239118	0.225331	0.233263	0.302288	#DIV/0!	#DIV/0!	#DIV/0!	#DIV/0!	4
gnl|Xelaev18014517m|PAC4GC:7350591|	prdx4.S	0.231284	0.257977	0.279258	0.231481	0.241628	0.255244	0.240858	0.26227	0.222215	0.252697	0.306971	0.218117	2
gnl|Xelaev18022201m|PAC4GC:7363952|	prdx5.L	0.227106	0.286655	0.287593	0.198645	0.22733	0.308333	0.239986	0.224352	0.25876	0.257684	0.263874	0.219683	2
gnl|Xelaev18024235m|PAC4GC:7364441|	prdx5.S	0.233624	0.227208	0.220505	0.318662	0.215149	0.25952	0.229181	0.29615	#DIV/0!	#DIV/0!	#DIV/0!	#DIV/0!	3
gnl|Xelaev18025425m|PAC4GC:7365755|;gnl|Xelaev18023376m|PAC4GC:7362030|	prdx6-like.S;prdx6-like.L;	0.225874	0.234432	0.297805	0.241889	0.24506	0.275498	0.237946	0.241495	0.25324	0.239136	0.261509	0.246115	2
gnl|Xelaev18028417m|PAC4GC:7328760|	preb.L	0.231045	0.261307	0.219453	0.288195	0.239316	0.255045	0.253635	0.252004	#DIV/0!	#DIV/0!	#DIV/0!	#DIV/0!	4
gnl|Xelaev18027234m|PAC4GC:7327404|	prep.L	0.186903	0.232377	0.30147	0.27925	0.191169	0.282558	0.238236	0.288038	#DIV/0!	#DIV/0!	#DIV/0!	#DIV/0!	3
gnl|Xelaev18029315m|PAC4GC:7322686|	prep.S	0.237866	0.23248	0.290366	0.239288	0.212256	0.256252	0.246051	0.285441	0.250502	0.255716	0.252604	0.241177	3
gnl|Xelaev18022902m|PAC4GC:7363276|;gnl|Xelaev18025056m|PAC4GC:7365720|;gnl|Xelaev18020107m|PAC4GC:7348731|;gnl|Xelaev18018940m|PAC4GC:7342603|	prkacb.L;prkacb.S;Xelaev18020107m;Xelaev18018940m;	0.229156	0.235812	0.303356	0.231676	0.23314	0.260427	0.227474	0.278959	0.226053	0.217331	0.294172	0.262444	3
gnl|Xelaev18024017m|PAC4GC:7362215|	prkar2a.L	0.289622	0.215294	0.216147	0.278936	0.284554	0.249679	0.233292	0.232475	0.224098	0.286946	0.197924	0.291031	4
gnl|Xelaev18025923m|PAC4GC:7365486|	prkar2a.S	0.255651	0.208776	0.271807	0.263766	0.226159	0.281736	0.241902	0.250203	0.252259	0.284354	0.236176	0.227211	2
gnl|Xelaev18044753m|PAC4GC:7358583|	prkra-like.L	0.246164	0.240529	0.32048	0.192826	0.287948	0.278548	0.234967	0.198538	0.255532	0.249802	0.272099	0.222567	4
gnl|Xelaev18007055m|PAC4GC:7331009|	prmt5.L	0.261459	0.234971	0.251783	0.251788	0.27078	0.250831	0.239734	0.238655	0.254669	0.24642	0.252451	0.246461	2
gnl|Xelaev18010244m|PAC4GC:7335850|	prmt5.S	0.230296	0.206122	0.185335	0.378246	0.226723	0.229201	0.290469	0.253607	#DIV/0!	#DIV/0!	#DIV/0!	#DIV/0!	3
gnl|Xelaev18018501m|PAC4GC:7344049|	prosc.L	0.305611	0.261352	0.167991	0.265046	0.291659	0.248521	0.271159	0.18866	0.22219	0.20666	0.301446	0.269705	4
gnl|Xelaev18000054m|PAC4GC:7345158|;gnl|Xelaev18037238m|PAC4GC:7356177|	prpf19.1;prpf19.S;	0.273221	0.266027	0.189595	0.271157	0.268184	0.292323	0.246017	0.193476	#DIV/0!	#DIV/0!	#DIV/0!	#DIV/0!	4
gnl|Xelaev18014576m|PAC4GC:7352026|	prpf8-like.S	0.305709	0.227358	0.208003	0.25893	0.279859	0.252795	0.256374	0.210973	0.296191	0.267781	0.208502	0.227526	1
gnl|Xelaev18038528m|PAC4GC:7346433|	prps1.L	0.232952	0.234769	0.22677	0.305509	0.264733	0.249452	0.212931	0.272884	0.204098	0.274005	0.219169	0.302728	3
gnl|Xelaev18015459m|PAC4GC:7350904|;gnl|Xelaev18012887m|PAC4GC:7355314|	prps2.S;prps2.L;	0.195371	0.229928	0.24854	0.326161	0.189484	0.237136	0.248297	0.325083	0.231774	0.236531	0.202903	0.328792	3
gnl|Xelaev18047754m|PAC4GC:7338562|;gnl|Xelaev18045507m|PAC4GC:7359333|	prpsap2.S;prpsap2.L;	0.265136	0.219368	0.261536	0.25396	0.245901	0.27401	0.227232	0.252858	0.268072	0.287059	0.200826	0.244043	2
gnl|Xelaev18023393m|PAC4GC:7363194|	prrc2c.L	0.237174	0.156167	0.246641	0.360018	0.21691	0.255721	0.218129	0.309241	#DIV/0!	#DIV/0!	#DIV/0!	#DIV/0!	3
gnl|Xelaev18025442m|PAC4GC:7365633|	prrc2c.S	0.257025	0.169891	0.241709	0.331376	0.176314	0.197301	0.250709	0.375676	#DIV/0!	#DIV/0!	#DIV/0!	#DIV/0!	3
gnl|Xelaev18030772m|PAC4GC:7325494|	prtfdc1.L	0.260512	0.19185	0.202429	0.34521	0.255355	0.24308	0.253102	0.248464	0.211283	0.291211	0.216608	0.280898	2
gnl|Xelaev18034910m|PAC4GC:7367992|	psap.L	0.126349	0.0859447	0.676044	0.111662	0.494491	0.144344	0.235742	0.125422	0.318711	0.240818	0.224657	0.215815	1
gnl|Xelaev18037174m|PAC4GC:7356539|	psap.S	0.44104	0.182864	0.184521	0.191575	0.321053	0.233592	0.246072	0.199282	0.303069	0.248515	0.232961	0.215455	1
gnl|Xelaev18006921m|PAC4GC:7329982|;gnl|Xelaev18010137m|PAC4GC:7337131|	psat1.L;psat1.S;	0.203669	0.225333	0.320919	0.25008	0.234117	0.27642	0.240451	0.249012	0.234719	0.260648	0.270747	0.233885	2
gnl|Xelaev18039884m|PAC4GC:7346296|	psen1.L	0.212311	0.200301	0.276032	0.311357	0.194222	0.231054	0.260145	0.314579	0.319207	0.211048	0.253307	0.216439	3
gnl|Xelaev18041078m|PAC4GC:7341647|	psen1.S	0.209694	0.23301	0.257266	0.30003	0.202574	0.240969	0.263368	0.293089	0.24605	0.212823	0.227904	0.313223	3
gnl|Xelaev18033246m|PAC4GC:7333783|;gnl|Xelaev18031189m|PAC4GC:7325546|	psma2.S;psma2.L;	0.260008	0.257286	0.238562	0.244145	0.275976	0.268712	0.247598	0.207714	0.251708	0.231345	0.255613	0.261334	2
gnl|Xelaev18039822m|PAC4GC:7345725|	psma3.L	0.241841	0.256373	0.247026	0.254761	0.224376	0.282539	0.251159	0.241927	0.244561	0.249427	0.240636	0.265376	2
gnl|Xelaev18041118m|PAC4GC:7339960|	psma3.S	0.270578	0.193229	0.237089	0.299104	0.30649	0.188029	0.187643	0.317838	#DIV/0!	#DIV/0!	#DIV/0!	#DIV/0!	4
gnl|Xelaev18023014m|PAC4GC:7363884|	psma4.L	0.233052	0.265745	0.266821	0.234382	0.243229	0.273363	0.234806	0.248603	0.214356	0.247053	0.273705	0.264885	2
gnl|Xelaev18025146m|PAC4GC:7365134|	psma4.S	0.221672	0.25808	0.262279	0.257969	0.252949	0.278511	0.239842	0.228698	0.220661	0.28488	0.253406	0.241052	2
gnl|Xelaev18039956m|PAC4GC:7345914|	psma6.L	0.252612	0.238514	0.266687	0.242187	0.262266	0.23716	0.238494	0.262079	0.274162	0.266335	0.227462	0.232041	2
gnl|Xelaev18041037m|PAC4GC:7340234|	psma6.S	0.264025	0.239656	0.23055	0.265769	0.263868	0.271053	0.257939	0.207141	0.198631	0.245201	0.261325	0.294843	4
gnl|Xelaev18029019m|PAC4GC:7322940|	psmb1.S	0.207725	0.249615	0.300817	0.241843	0.24739	0.255415	0.24271	0.254485	0.209134	0.223214	0.285138	0.282513	3
gnl|Xelaev18012453m|PAC4GC:7354955|	psmb2.L	0.24296	0.264929	0.248085	0.244026	0.260466	0.255487	0.236851	0.247196	0.256936	0.239049	0.253293	0.250721	2
gnl|Xelaev18015146m|PAC4GC:7351543|	psmb2.S	0.206	0.257567	0.222486	0.313947	0.224132	0.294906	0.264618	0.216343	0.233098	0.311032	0.242132	0.213738	2
gnl|Xelaev18043193m|PAC4GC:7360074|	psmb3.L	0.353185	0.181853	0.164601	0.300361	0.275505	0.220723	0.315365	0.188407	0.255262	0.25012	0.249153	0.245465	4
gnl|Xelaev18045952m|PAC4GC:7338022|	psmb3.S	0.235317	0.246349	0.248828	0.269506	0.25039	0.250453	0.253493	0.245664	0.216616	0.235843	0.26767	0.279871	2
gnl|Xelaev18007059m|PAC4GC:7332302|	psmb5.L	0.199485	0.234772	0.376334	0.189409	0.250548	0.145622	0.199376	0.404454	0.254263	0.25806	0.259998	0.227678	3
gnl|Xelaev18010254m|PAC4GC:7335398|	psmb5.S	0.344941	0.209358	0.22658	0.219121	0.240719	0.242868	0.291243	0.22517	0.260208	0.221603	0.267195	0.250994	4
gnl|Xelaev18038428m|PAC4GC:7347794|	psmb7.L	0.249776	0.223042	0.209996	0.317186	0.233614	0.241251	0.272324	0.252811	0.256857	0.176733	0.259242	0.307168	3
gnl|Xelaev18039531m|PAC4GC:7346082|;gnl|Xelaev18041326m|PAC4GC:7340669|	psmc1.L;psmc1.S;	0.254306	0.241922	0.218377	0.285396	0.262056	0.254901	0.256475	0.226568	0.248763	0.244128	0.247704	0.259405	2
gnl|Xelaev18020971m|PAC4GC:7349828|;gnl|Xelaev18017775m|PAC4GC:7344180|	psmc2.S;psmc2.L;	0.242549	0.253262	0.257216	0.246974	0.25022	0.279407	0.245139	0.225234	0.255922	0.273437	0.242409	0.228231	2
gnl|Xelaev18024434m|PAC4GC:7364685|;gnl|Xelaev18021929m|PAC4GC:7362634|	psmc3.S;psmc3.L;	0.254139	0.26124	0.236853	0.247768	0.276937	0.262644	0.250503	0.209915	0.223396	0.341122	0.223594	0.211888	2
gnl|Xelaev18043364m|PAC4GC:7361322|;gnl|Xelaev18046105m|PAC4GC:7339101|;gnl|Xelaev18005603m|PAC4GC:7331214|	psmc5.L;psmc5.S;spata5-like.L	0.266372	0.236251	0.245941	0.251436	0.261144	0.253142	0.243386	0.242328	0.243208	0.234891	0.262384	0.259517	2
gnl|Xelaev18039641m|PAC4GC:7346775|;gnl|Xelaev18041232m|PAC4GC:7340191|	psmc6.L;psmc6.S;	0.249699	0.260194	0.252317	0.23779	0.242343	0.267179	0.248392	0.242085	0.269867	0.273837	0.244589	0.211707	2
gnl|Xelaev18003248m|PAC4GC:7369208|	psmd1.1	0.247338	0.251088	0.266814	0.23476	0.251847	0.252484	0.246455	0.249214	0.273369	0.246036	0.246691	0.233904	2
gnl|Xelaev18029570m|PAC4GC:7322462|	psmd1.S	0.188469	0.252433	0.281569	0.277528	0.198567	0.253391	0.250886	0.297156	#DIV/0!	#DIV/0!	#DIV/0!	#DIV/0!	3
gnl|Xelaev18042144m|PAC4GC:7340879|;gnl|Xelaev18038821m|PAC4GC:7346778|	psmd10.S;psmd10.L;	0.239157	0.266011	0.26706	0.227772	0.241858	0.226282	0.247192	0.284668	#DIV/0!	#DIV/0!	#DIV/0!	#DIV/0!	2
gnl|Xelaev18043317m|PAC4GC:7360222|	psmd11.L	0.300309	0.239238	0.220159	0.240295	0.285583	0.256938	0.236668	0.220811	0.220431	0.287165	0.246048	0.246356	1
gnl|Xelaev18046070m|PAC4GC:7338829|	psmd11.S	0.405563	0.204558	0.246272	0.143608	0.381952	0.189197	0.225742	0.203109	0.249702	0.254763	0.266251	0.229284	1
gnl|Xelaev18024326m|PAC4GC:7365287|	psmd13.S	0.265245	0.22153	0.272396	0.240829	0.304022	0.196812	0.221081	0.278086	0.237569	0.306347	0.247929	0.208154	2
gnl|Xelaev18047130m|PAC4GC:7339533|;gnl|Xelaev18044622m|PAC4GC:7360142|	psmd14.S;psmd14.L;	0.25133	0.232628	0.261439	0.254604	0.265871	0.214908	0.218427	0.300794	0.245984	0.214131	0.253191	0.286694	2
gnl|Xelaev18027426m|PAC4GC:7327032|	psmd2.L	0.247916	0.267377	0.277292	0.207415	0.27278	0.258565	0.231693	0.236963	0.251502	0.292115	0.240284	0.216098	2
gnl|Xelaev18029543m|PAC4GC:7323681|	psmd2.S	0.217592	0.186616	0.224192	0.371601	0.223765	0.227113	0.304703	0.244419	0.248106	0.254201	0.243119	0.254575	3
gnl|Xelaev18043155m|PAC4GC:7358715|	psmd3.L	0.261081	0.249717	0.260134	0.229067	0.265539	0.266222	0.233428	0.234811	0.252161	0.278076	0.253878	0.215885	2
gnl|Xelaev18045918m|PAC4GC:7338136|	psmd3.S	0.20262	0.252816	0.268376	0.276187	0.257563	0.230455	0.23448	0.277502	#DIV/0!	#DIV/0!	#DIV/0!	#DIV/0!	4
gnl|Xelaev18038342m|PAC4GC:7348154|	psmd5.L	0.257666	0.182531	0.229144	0.330659	0.264194	0.276695	0.261901	0.19721	#DIV/0!	#DIV/0!	#DIV/0!	#DIV/0!	4
gnl|Xelaev18024136m|PAC4GC:7363848|;gnl|Xelaev18026021m|PAC4GC:7365751|	psmd6.L;psmd6.S;	0.240714	0.231767	0.288553	0.238966	0.231958	0.25264	0.253217	0.262185	0.248372	0.291076	0.234015	0.226536	2
gnl|Xelaev18024904m|PAC4GC:7364967|;gnl|Xelaev18022614m|PAC4GC:7361991|	psmd7.S;psmd7.L;	0.24129	0.275233	0.263868	0.219609	0.266466	0.225401	0.216655	0.291478	0.268317	0.240807	0.249535	0.241341	2
gnl|Xelaev18039369m|PAC4GC:7345884|	psmd8.L	0.254426	0.231261	0.344662	0.169651	0.266025	0.330922	0.208671	0.194382	0.251635	0.311522	0.275303	0.161541	2
gnl|Xelaev18042561m|PAC4GC:7341516|	psmd8.S	0.239346	0.220278	0.266799	0.273577	0.268614	0.268838	0.219779	0.242769	0.222072	0.222783	0.278714	0.276431	2
gnl|Xelaev18007817m|PAC4GC:7330632|;gnl|Xelaev18010633m|PAC4GC:7335325|	psmd9.L;psmd9.S;	0.212611	0.240607	0.223216	0.323566	0.246772	0.270631	0.226358	0.256239	0.266165	0.239655	0.238657	0.255522	2
gnl|Xelaev18007020m|PAC4GC:7333068|	psme1.L	0.331241	0.159682	0.220504	0.288573	0.222378	0.205655	0.287438	0.284529	0.261091	0.250245	0.250025	0.238639	4
gnl|Xelaev18010216m|PAC4GC:7335145|	psme1.S	0.268081	0.196078	0.250682	0.285159	0.217618	0.21388	0.317789	0.250713	#DIV/0!	#DIV/0!	#DIV/0!	#DIV/0!	4
gnl|Xelaev18046501m|PAC4GC:7338653|;gnl|Xelaev18043830m|PAC4GC:7360580|	psme3.S;psme3.L;	0.251223	0.227551	0.225802	0.295424	0.238249	0.268813	0.271376	0.221562	0.237863	0.294475	0.237473	0.230189	2
gnl|Xelaev18045065m|PAC4GC:7359427|	ptcd1.L	0.207445	0.419422	0.307443	0.0656901	0.339793	0.292599	0.202166	0.165442	#DIV/0!	#DIV/0!	#DIV/0!	#DIV/0!	4
gnl|Xelaev18005006m|PAC4GC:7332200|	ptcd3.L	0.295983	0.333565	0.191155	0.179297	0.306754	0.2842	0.229111	0.179935	0.267014	0.301595	0.225757	0.205635	2
gnl|Xelaev18033901m|PAC4GC:7333853|	ptdss1.S	0.33762	0.164668	0.387801	0.109911	0.35967	0.160536	0.21891	0.260884	#DIV/0!	#DIV/0!	#DIV/0!	#DIV/0!	4
gnl|Xelaev18030821m|PAC4GC:7326152|	pter.L	0.231322	0.223039	0.245832	0.299807	0.229903	0.256899	0.250998	0.262199	0.344022	0.206522	0.239872	0.209584	4
gnl|Xelaev18002803m|PAC4GC:7321693|;gnl|Xelaev18041680m|PAC4GC:7340121|	ptges2.1;ptges2.S;	0.24646	0.287357	0.25917	0.207013	0.277039	0.276127	0.220921	0.225912	0.238994	0.262781	0.244107	0.254118	2
gnl|Xelaev18013402m|PAC4GC:7354256|	ptges3.L	0.235731	0.255191	0.214927	0.294152	0.218518	0.283524	0.281486	0.216471	#DIV/0!	#DIV/0!	#DIV/0!	#DIV/0!	4
gnl|Xelaev18014496m|PAC4GC:7352529|	ptgfrn.S	0.254359	0.210112	0.240442	0.295086	0.124867	0.30051	0.284875	0.289748	#DIV/0!	#DIV/0!	#DIV/0!	#DIV/0!	2
gnl|Xelaev18006686m|PAC4GC:7331109|	ptgr1.2.L	0.280635	0.251444	0.192539	0.275381	0.224651	0.275996	0.273551	0.225802	#DIV/0!	#DIV/0!	#DIV/0!	#DIV/0!	4
gnl|Xelaev18041085m|PAC4GC:7341034|	ptgr2.S	0.253569	0.215641	0.260196	0.270595	0.223357	0.238943	0.276186	0.261514	0.230477	0.237583	0.239981	0.291958	3
gnl|Xelaev18015223m|PAC4GC:7352943|;gnl|Xelaev18012552m|PAC4GC:7355337|	ptp4a2.S;ptp4a2.L;	0.215548	0.223255	0.305688	0.255509	0.204839	0.241934	0.240665	0.312562	0.286457	0.217996	0.22828	0.267266	3
gnl|Xelaev18020436m|PAC4GC:7349304|;gnl|Xelaev18018439m|PAC4GC:7342633|	ptplad1-like.S;ptplad1-like.L;	0.302933	0.275296	0.249715	0.172056	0.455982	0.202548	0.215243	0.126227	0.352716	0.183713	0.194171	0.2694	1
gnl|Xelaev18043444m|PAC4GC:7360919|	ptpn1.L	0.261207	0.292479	0.213489	0.232825	0.220031	0.346923	0.214872	0.218175	0.340284	0.257846	0.15771	0.24416	2
gnl|Xelaev18046175m|PAC4GC:7338926|	ptpn1.S	0.367285	0.273066	0.176147	0.183501	0.332543	0.234225	0.298772	0.13446	#DIV/0!	#DIV/0!	#DIV/0!	#DIV/0!	1
gnl|Xelaev18031819m|PAC4GC:7324561|	ptpn2-like.L	0.202408	0.360567	0.208508	0.228517	0.28896	0.322284	0.195054	0.193701	#DIV/0!	#DIV/0!	#DIV/0!	#DIV/0!	2
gnl|Xelaev18012646m|PAC4GC:7355771|	ptrh2.L	0.261678	0.300561	0.195173	0.242588	0.289528	0.255926	0.249916	0.20463	0.22746	0.339666	0.232979	0.199895	2
gnl|Xelaev18025810m|PAC4GC:7364070|	ptx.S	0.153145	0.140469	0.267871	0.438515	0.162235	0.168646	0.244711	0.424408	0.184202	0.200989	0.250502	0.364307	3
gnl|Xelaev18047827m|PAC4GC:7339338|	ptx4.S	0.26462	0.319327	0.267493	0.14856	0.278353	0.315021	0.22605	0.180577	0.249794	0.287205	0.248116	0.214884	2
gnl|Xelaev18004595m|PAC4GC:7322033|;gnl|Xelaev18018594m|PAC4GC:7343203|	pura.1;LOC100495008.L;	0.333534	0.204948	0.143377	0.318141	0.269972	0.227676	0.26367	0.238682	0.246771	0.234646	0.239279	0.279305	2
gnl|Xelaev18028474m|PAC4GC:7323156|	pus10.S	0.407207	0.121991	0.17096	0.299841	0.381917	0.242578	0.282716	0.092789	#DIV/0!	#DIV/0!	#DIV/0!	#DIV/0!	1
gnl|Xelaev18017767m|PAC4GC:7344740|	pus7.L	0.243271	0.243162	0.210368	0.303199	0.281859	0.217448	0.223963	0.27673	0.240218	0.230128	0.283985	0.245669	2
gnl|Xelaev18043744m|PAC4GC:7359955|	pycr1.L	0.271813	0.272104	0.221764	0.234319	0.224193	0.262615	0.254527	0.258665	0.200223	0.32045	0.235755	0.243572	2
gnl|Xelaev18032488m|PAC4GC:7326227|	pycrl-like.L	0.263652	0.24211	0.201982	0.292256	0.247563	0.2862	0.314167	0.152069	#DIV/0!	#DIV/0!	#DIV/0!	#DIV/0!	4
gnl|Xelaev18039676m|PAC4GC:7346968|;gnl|Xelaev18028883m|PAC4GC:7324051|;gnl|Xelaev18026582m|PAC4GC:7327812|	pygl.L;pygm.S;pygm.L	0.192078	0.22136	0.303841	0.282721	0.228503	0.238614	0.235677	0.297206	0.182687	0.265001	0.259515	0.292797	3
gnl|Xelaev18041207m|PAC4GC:7341007|	pygl.S	0.197724	0.221534	0.284881	0.295861	0.216742	0.265184	0.23417	0.283903	0.198609	0.260096	0.256844	0.284451	3
gnl|Xelaev18034320m|PAC4GC:7366739|	pzp-like.2.L	0.245355	0.204657	0.281248	0.26874	0.182895	0.225944	0.25944	0.331721	0.233027	0.264571	0.189196	0.313205	3
gnl|Xelaev18024035m|PAC4GC:7362461|	qars.L	0.251128	0.229359	0.254702	0.264811	0.267808	0.253641	0.247882	0.230669	0.278612	0.289056	0.236953	0.195379	2
gnl|Xelaev18025932m|PAC4GC:7365473|	qars.S	0.235925	0.223642	0.302013	0.23842	0.261377	0.222557	0.230183	0.285884	0.299385	0.256446	0.217282	0.226887	4
gnl|Xelaev18005153m|PAC4GC:7332994|	qdpr.L	0.2459	0.246619	0.223663	0.283818	0.216099	0.239348	0.256137	0.288416	0.23658	0.298612	0.228211	0.236597	2
gnl|Xelaev18008952m|PAC4GC:7334904|	qdpr.S	0.227455	0.23499	0.300074	0.237481	0.228387	0.277771	0.275651	0.21819	0.263163	0.225559	0.246789	0.264488	2
gnl|Xelaev18027218m|PAC4GC:7327380|	qrsl1.L	0.382648	0.217539	0.145435	0.254379	0.190157	0.261194	0.332069	0.216581	#DIV/0!	#DIV/0!	#DIV/0!	#DIV/0!	4
gnl|Xelaev18018660m|PAC4GC:7343698|	r3hcc1.L	0.245967	0.219698	0.232085	0.30225	0.26883	0.238013	0.226293	0.266864	#DIV/0!	#DIV/0!	#DIV/0!	#DIV/0!	4
gnl|Xelaev18020433m|PAC4GC:7348796|;gnl|Xelaev18018442m|PAC4GC:7343560|	rab11a.S;rab11a.L;	0.236565	0.216017	0.284701	0.262718	0.213541	0.256788	0.26126	0.268411	0.240896	0.239064	0.25394	0.2661	2
gnl|Xelaev18009823m|PAC4GC:7336570|;gnl|Xelaev18006293m|PAC4GC:7330073|;gnl|Xelaev18009825m|PAC4GC:7335674|;gnl|Xelaev18006295m|PAC4GC:7331172|	rab11b.1.S;rab11b.1.L;rab11b.2.S;rab11b.2.L;	0.232678	0.181922	0.274387	0.311014	0.244021	0.236873	0.241998	0.277108	0.273709	0.223717	0.240211	0.262363	2
gnl|Xelaev18041586m|PAC4GC:7340509|;gnl|Xelaev18038365m|PAC4GC:7348334|;gnl|Xelaev18014031m|PAC4GC:7355487|;gnl|Xelaev18042104m|PAC4GC:7340900|;gnl|Xelaev18038787m|PAC4GC:7347281|;gnl|Xelaev18016368m|PAC4GC:7351318|	rab14.S;rab14.L;rab30.L;rab39b.S;rab39b.L;rab30.S;	0.207698	0.201769	0.257172	0.333361	0.227054	0.255945	0.24821	0.268791	0.246713	0.231943	0.250281	0.271063	2
gnl|Xelaev18032891m|PAC4GC:7333297|	rab18.S	0.199897	0.2031	0.291525	0.305478	0.210368	0.260317	0.288971	0.240343	0.226794	0.252107	0.268391	0.252708	3
gnl|Xelaev18028499m|PAC4GC:7322938|;gnl|Xelaev18026492m|PAC4GC:7328696|	rab1a.S;rab1a.L;	0.235854	0.188071	0.235675	0.340399	0.240392	0.240749	0.279759	0.2391	0.231777	0.216403	0.263689	0.288131	3
gnl|Xelaev18021157m|PAC4GC:7350022|;gnl|Xelaev18017560m|PAC4GC:7344628|	rab21.S;rab21.L;	0.254482	0.238719	0.226604	0.280195	0.242087	0.267507	0.263189	0.227216	0.255061	0.229373	0.255357	0.260209	2
gnl|Xelaev18017311m|PAC4GC:7343481|	rab24.L	0.268359	0.227245	0.225809	0.278586	0.257503	0.247246	0.261031	0.23422	0.26418	0.24077	0.232547	0.262503	2
gnl|Xelaev18021370m|PAC4GC:7350306|	rab24.S	0.253303	0.207254	0.221145	0.318299	0.262392	0.218205	0.353685	0.165718	#DIV/0!	#DIV/0!	#DIV/0!	#DIV/0!	3
gnl|Xelaev18032049m|PAC4GC:7326476|;gnl|Xelaev18033744m|PAC4GC:7334003|	rab2a.L;rab2a.S;	0.20034	0.226423	0.273661	0.299577	0.207951	0.280279	0.250438	0.261332	0.229631	0.258135	0.258039	0.254194	2
gnl|Xelaev18007307m|PAC4GC:7330022|	rab2b.L	0.178856	0.210713	0.293178	0.317254	0.188294	0.259182	0.247857	0.304667	0.268708	0.229899	0.246937	0.254457	3
gnl|Xelaev18010279m|PAC4GC:7337163|	rab2b.S	0.209739	0.208733	0.280713	0.300815	0.212238	0.275972	0.269132	0.242658	0.240557	0.256122	0.25355	0.249771	2
gnl|Xelaev18029005m|PAC4GC:7322654|;gnl|Xelaev18026748m|PAC4GC:7328299|;gnl|Xelaev18038652m|PAC4GC:7347359|;gnl|Xelaev18013900m|PAC4GC:7355087|;gnl|Xelaev18016344m|PAC4GC:7352994|	rab32.S;rab32.L;LOC100496061-like.L;rab38.L;rab38.S	0.299715	0.218184	0.214056	0.268045	0.297975	0.25392	0.231435	0.21667	0.281801	0.281684	0.229484	0.20703	1
gnl|Xelaev18019066m|PAC4GC:7342731|;gnl|Xelaev18000793m|PAC4GC:7368756|;gnl|Xelaev18025274m|PAC4GC:7365201|;gnl|Xelaev18023171m|PAC4GC:7363198|	rab3d.L;rab3d.1;rab3b.S;rab3b.L;	0.15725	0.159306	0.379073	0.304371	0.266698	0.166927	0.21868	0.347695	0.198212	0.222542	0.31265	0.266597	3
gnl|Xelaev18039320m|PAC4GC:7346111|;gnl|Xelaev18042536m|PAC4GC:7340866|	rab4b.L;rab4b.S;	0.263676	0.242708	0.232938	0.260678	0.207064	0.311633	0.282017	0.199287	0.270513	0.26032	0.228307	0.24086	2
gnl|Xelaev18015873m|PAC4GC:7352379|;gnl|Xelaev18013376m|PAC4GC:7353085|	rab5b.S;rab5b.L;	0.248719	0.206746	0.22237	0.322166	0.275572	0.241326	0.277043	0.206059	0.296253	0.230808	0.238102	0.234837	4
gnl|Xelaev18029978m|PAC4GC:7323682|;gnl|Xelaev18038629m|PAC4GC:7346257|;gnl|Xelaev18027941m|PAC4GC:7327318|	rab6a.S;LOC100124772.L;rab6a.L	0.198339	0.224412	0.330418	0.24683	0.199535	0.271641	0.274636	0.254188	0.218881	0.262451	0.282079	0.236589	3
gnl|Xelaev18025908m|PAC4GC:7365737|;gnl|Xelaev18024000m|PAC4GC:7363947|	rab7a.S;rab7a.L;	0.231986	0.203833	0.243675	0.320506	0.227258	0.257422	0.287134	0.228186	0.236184	0.235245	0.262437	0.266134	3
gnl|Xelaev18015435m|PAC4GC:7351951|;gnl|Xelaev18012858m|PAC4GC:7354278|	rabep1.S;rabep1.L;	0.210561	0.24762	0.259388	0.28243	0.274391	0.229268	0.233077	0.263264	#DIV/0!	#DIV/0!	#DIV/0!	#DIV/0!	4
gnl|Xelaev18047619m|PAC4GC:7339382|;gnl|Xelaev18045321m|PAC4GC:7360159|	rac1.S;rac1.L;	0.240476	0.22974	0.27284	0.256944	0.248196	0.249593	0.232776	0.269435	0.240755	0.244907	0.269657	0.24468	2
gnl|Xelaev18006748m|PAC4GC:7330528|	rad23b.L	0.256653	0.227716	0.29131	0.224321	0.257124	0.217324	0.205688	0.319864	#DIV/0!	#DIV/0!	#DIV/0!	#DIV/0!	4
gnl|Xelaev18017170m|PAC4GC:7344362|	rad50-like.L	0.297266	0.22925	0.228423	0.245062	0.249655	0.249588	0.278375	0.222382	0.235436	0.317226	0.225722	0.221616	2
gnl|Xelaev18010576m|PAC4GC:7335368|;gnl|Xelaev18007741m|PAC4GC:7331668|	ran.S;ran.L;	0.185929	0.229958	0.36683	0.217284	0.237704	0.258069	0.203473	0.300754	0.238435	0.246385	0.258359	0.25682	3
gnl|Xelaev18012918m|PAC4GC:7355247|	ranbp2.L	0.209186	0.239228	0.221537	0.330049	0.225	0.22219	0.294719	0.25809	#DIV/0!	#DIV/0!	#DIV/0!	#DIV/0!	3
gnl|Xelaev18015491m|PAC4GC:7352365|	ranbp2.S	0.165723	0.221162	0.331327	0.281787	0.22498	0.263681	0.232186	0.279153	0.265426	0.232739	0.210459	0.291376	3
gnl|Xelaev18021182m|PAC4GC:7350077|;gnl|Xelaev18014793m|PAC4GC:7351281|;gnl|Xelaev18012359m|PAC4GC:7354466|;gnl|Xelaev18017538m|PAC4GC:7342454|	rap1b.S;rap1a.S;rap1a.L;rap1b.L;	0.284486	0.146843	0.200999	0.367672	0.34414	0.223263	0.254373	0.178224	0.257145	0.249194	0.222446	0.271216	4
gnl|Xelaev18022815m|PAC4GC:7362851|	rarg-like.2.L	0.244344	0.218665	0.244616	0.292375	0.265243	0.240973	0.248096	0.245687	0.243279	0.322597	0.213388	0.220737	2
gnl|Xelaev18021503m|PAC4GC:7348573|	rars.S	0.216723	0.212201	0.243097	0.32798	0.225441	0.2586	0.250137	0.265822	0.241265	0.276815	0.253348	0.228572	2
gnl|Xelaev18029394m|PAC4GC:7323663|	rars2.S	0.341424	0.23851	0.178176	0.24189	0.289507	0.238422	0.293587	0.178485	#DIV/0!	#DIV/0!	#DIV/0!	#DIV/0!	4
gnl|Xelaev18012612m|PAC4GC:7355598|;gnl|Xelaev18004046m|PAC4GC:7321800|	rbbp4.L;rbbp4.1;	0.279106	0.245441	0.253643	0.22181	0.229644	0.289497	0.197714	0.283145	0.273594	0.217677	0.253491	0.255238	2
gnl|Xelaev18015328m|PAC4GC:7351253|;gnl|Xelaev18012706m|PAC4GC:7355128|	rbbp7.S;rbbp7.L;	0.231934	0.256728	0.31298	0.198358	0.264799	0.294683	0.213726	0.226792	0.236821	0.247364	0.254938	0.260878	2
gnl|Xelaev18024173m|PAC4GC:7364958|	rbm14.S	0.267143	0.240455	0.26354	0.228862	0.2142	0.27601	0.244383	0.265408	#DIV/0!	#DIV/0!	#DIV/0!	#DIV/0!	2
gnl|Xelaev18033404m|PAC4GC:7334372|	rbm22.S	0.27697	0.2841	0.204146	0.234784	0.258041	0.266812	0.266192	0.208955	#DIV/0!	#DIV/0!	#DIV/0!	#DIV/0!	2
gnl|Xelaev18041077m|PAC4GC:7341062|;gnl|Xelaev18039885m|PAC4GC:7345467|	rbm25.S;rbm25.L;	0.262466	0.411908	0.184501	0.141126	0.253917	0.289343	0.220578	0.236162	0.247232	0.360877	0.214857	0.177034	2
gnl|Xelaev18032031m|PAC4GC:7324631|	rbm6.L	0.257815	0.166726	0.276618	0.298841	0.320065	0.128475	0.191478	0.359982	0.435136	0.181248	0.182705	0.20091	4
gnl|Xelaev18033732m|PAC4GC:7334484|	rbm6.S	0.26373	0.242664	0.25488	0.238727	0.293628	0.275625	0.218608	0.212139	0.306905	0.247186	0.258291	0.187618	1
gnl|Xelaev18039029m|PAC4GC:7345606|;gnl|Xelaev18042337m|PAC4GC:7341229|	rbmx-like.L;rbmx-like.S;	0.192852	0.218948	0.367069	0.221131	0.315158	0.254104	0.215705	0.215034	0.234181	0.246944	0.260627	0.258248	4
gnl|Xelaev18027897m|PAC4GC:7327008|;gnl|Xelaev18029940m|PAC4GC:7323329|	rbp2.L;rbp2.S;	0.263509	0.229699	0.320469	0.186323	0.264801	0.22179	0.203615	0.309794	0.195557	0.233232	0.245019	0.326192	3
gnl|Xelaev18024183m|PAC4GC:7365647|	rce1.S	0.606338	0.127443	0.111018	0.155201	0.307438	0.206349	0.255383	0.23083	0.239319	0.30308	0.248942	0.208659	1
gnl|Xelaev18026677m|PAC4GC:7327350|	rdh13.L	0.244197	0.294937	0.243795	0.217071	0.308137	0.260332	0.225203	0.206328	0.26908	0.299246	0.260415	0.17126	2
gnl|Xelaev18028088m|PAC4GC:7328690|	rdh14.L	0.215362	0.279877	0.273194	0.231568	0.227658	0.285288	0.235759	0.251295	#DIV/0!	#DIV/0!	#DIV/0!	#DIV/0!	2
gnl|Xelaev18011184m|PAC4GC:7353878|	recql4.L	0.25881	0.20204	0.251012	0.288138	0.271063	0.290161	0.269049	0.169727	#DIV/0!	#DIV/0!	#DIV/0!	#DIV/0!	2
gnl|Xelaev18008004m|PAC4GC:7329677|	reep5.L	0.211471	0.216115	0.253221	0.319194	0.185486	0.291321	0.290759	0.232433	0.228863	0.220549	0.269853	0.280736	3
gnl|Xelaev18010773m|PAC4GC:7335589|	reep5.S	0.184229	0.209315	0.279487	0.326969	0.155999	0.293705	0.245949	0.304347	0.228784	0.249186	0.268367	0.253663	3
gnl|Xelaev18006221m|PAC4GC:7330945|	reep6.L	0.25958	0.22743	0.243526	0.269464	0.251259	0.279613	0.243947	0.225181	0.254901	0.267214	0.241166	0.236719	2
gnl|Xelaev18035603m|PAC4GC:7366960|	rer1.L	0.314993	0.257065	0.2203	0.207642	0.283475	0.298318	0.217215	0.200992	#DIV/0!	#DIV/0!	#DIV/0!	#DIV/0!	4
gnl|Xelaev18018653m|PAC4GC:7342356|	retsat.L	0.265726	0.290595	0.282169	0.16151	0.274455	0.216605	0.261766	0.247175	0.281263	0.269738	0.260119	0.18888	2
gnl|Xelaev18005215m|PAC4GC:7331146|	rfc1.L	0.28526	0.224512	0.235479	0.254749	0.260811	0.248009	0.313859	0.177321	0.205175	0.413682	0.203121	0.178021	2
gnl|Xelaev18012800m|PAC4GC:7355261|	rfc2.L	0.262854	0.223101	0.259382	0.254663	0.267836	0.234252	0.23677	0.261143	0.217658	0.206243	0.313417	0.262682	2
gnl|Xelaev18013714m|PAC4GC:7355840|	rfc3.L	0.207014	0.281781	0.267749	0.243456	0.22193	0.281647	0.24559	0.250834	#DIV/0!	#DIV/0!	#DIV/0!	#DIV/0!	2
gnl|Xelaev18027502m|PAC4GC:7328500|	rfc4.L	0.240623	0.242343	0.261278	0.255756	0.262214	0.243215	0.245703	0.248868	0.234556	0.224296	0.24898	0.292167	2
gnl|Xelaev18007893m|PAC4GC:7330295|;gnl|Xelaev18010694m|PAC4GC:7334739|	rfc5.L;rfc5.S;	0.236334	0.188328	0.266763	0.308575	0.231888	0.256716	0.317929	0.193467	0.256155	0.235883	0.290399	0.217564	3
gnl|Xelaev18032813m|PAC4GC:7334582|	rheb.S	0.224691	0.188584	0.279148	0.307577	0.244904	0.232537	0.290909	0.231649	0.236579	0.225867	0.272496	0.265058	2
gnl|Xelaev18025757m|PAC4GC:7364646|;gnl|Xelaev18023803m|PAC4GC:7362288|;gnl|Xelaev18040994m|PAC4GC:7340954|	rhoa.S;rhoa.L;rhoa.2.S	0.242479	0.200866	0.288321	0.268334	0.252939	0.237405	0.24712	0.262536	0.268347	0.241416	0.238779	0.251459	2
gnl|Xelaev18030118m|PAC4GC:7323453|;gnl|Xelaev18028103m|PAC4GC:7329031|	rhob.S;rhob.L;	0.340752	0.169387	0.225435	0.264425	0.129561	0.218609	0.397676	0.254154	0.247949	0.283636	0.215473	0.252943	4
gnl|Xelaev18012343m|PAC4GC:7354682|;gnl|Xelaev18014808m|PAC4GC:7351063|	rhoc.L;rhoc.S;	0.24815	0.221688	0.248869	0.281292	0.234602	0.265773	0.226829	0.272796	0.23488	0.22799	0.269695	0.267435	2
gnl|Xelaev18047823m|PAC4GC:7338032|;gnl|Xelaev18045593m|PAC4GC:7358907|	rhot2.S;rhot2.L;	0.236656	0.273871	0.239973	0.2495	0.277935	0.19549	0.23191	0.294665	#DIV/0!	#DIV/0!	#DIV/0!	#DIV/0!	4
gnl|Xelaev18047090m|PAC4GC:7339296|	rif1.S	0.317965	0.184565	0.210581	0.28689	0.26145	0.249437	0.248252	0.24086	0.257983	0.249326	0.239478	0.253213	2
gnl|Xelaev18017764m|PAC4GC:7342423|	rint1.L	0.300514	0.237953	0.207247	0.254286	0.295563	0.258443	0.239478	0.206516	0.250957	0.349456	0.210371	0.189216	4
gnl|Xelaev18040069m|PAC4GC:7348087|	rmdn3.L	0.630378	0.180778	0.0805737	0.10827	0.316814	0.238585	0.34805	0.0965507	0.266887	0.247868	0.26701	0.218235	4
gnl|Xelaev18019079m|PAC4GC:7344022|	rnaseh2a.L	0.218588	0.223085	0.242599	0.315727	0.218091	0.264075	0.26127	0.256563	#DIV/0!	#DIV/0!	#DIV/0!	#DIV/0!	4
gnl|Xelaev18030493m|PAC4GC:7325332|	rnf121.L	0.309209	0.219284	0.208382	0.263125	0.199979	0.274559	0.251332	0.27413	#DIV/0!	#DIV/0!	#DIV/0!	#DIV/0!	4
gnl|Xelaev18027714m|PAC4GC:7326968|;gnl|Xelaev18029806m|PAC4GC:7323203|	rnf13.L;rnf13.S;	0.222453	0.206976	0.224116	0.346456	0.217934	0.249965	0.300664	0.231436	0.237872	0.239229	0.237079	0.285819	3
gnl|Xelaev18044087m|PAC4GC:7360900|	rnf157.L	0.324116	0.169591	0.175564	0.330729	0.209123	0.223257	0.229906	0.337713	#DIV/0!	#DIV/0!	#DIV/0!	#DIV/0!	4
gnl|Xelaev18019510m|PAC4GC:7345148|	rnf167.L	0.236236	0.198056	0.253812	0.311897	0.281217	0.219064	0.23945	0.260269	#DIV/0!	#DIV/0!	#DIV/0!	#DIV/0!	4
gnl|Xelaev18034364m|PAC4GC:7368174|	rnls.L	0.230899	0.321636	0.288318	0.159146	0.22583	0.289381	0.211748	0.27304	0.23477	0.223109	0.260546	0.281575	2
gnl|Xelaev18012237m|PAC4GC:7354640|	rnpep.L	0.213723	0.220988	0.264989	0.3003	0.214097	0.218955	0.244246	0.322702	0.185575	0.250744	0.278495	0.285185	3
gnl|Xelaev18014945m|PAC4GC:7352870|	rnpep.S	0.495414	0.113682	0.11463	0.276275	0.198453	0.218302	0.316765	0.266479	0.192481	0.2092	0.225799	0.37252	3
gnl|Xelaev18011729m|PAC4GC:7353234|;gnl|Xelaev18014137m|PAC4GC:7351393|	rpa1.L;rpa1.S;	0.259885	0.221259	0.245996	0.27286	0.238214	0.264363	0.247074	0.25035	0.245845	0.274824	0.255133	0.224198	2
gnl|Xelaev18012050m|PAC4GC:7354787|	rpa2.L	0.289143	0.230645	0.219754	0.260458	0.283621	0.270653	0.24397	0.201756	0.267374	0.29448	0.231923	0.206223	2
gnl|Xelaev18015126m|PAC4GC:7351403|	rpa2.S	0.41948	0.222603	0.191617	0.1663	0.397592	0.141016	0.275933	0.185459	#DIV/0!	#DIV/0!	#DIV/0!	#DIV/0!	1
gnl|Xelaev18017584m|PAC4GC:7343125|	rpap3.L	0.483783	0.213067	0.175546	0.127604	0.496828	0.193958	0.136448	0.172766	#DIV/0!	#DIV/0!	#DIV/0!	#DIV/0!	1
gnl|Xelaev18047329m|PAC4GC:7338402|	rpe.S	0.217029	0.228963	0.309041	0.244966	0.209496	0.286141	0.241151	0.263211	0.268102	0.275474	0.21504	0.241384	2
gnl|Xelaev18004985m|PAC4GC:7329775|	rpia-like.L	0.228266	0.240339	0.266754	0.264642	0.238483	0.270976	0.263106	0.227436	0.245272	0.276124	0.246346	0.232258	2
gnl|Xelaev18014861m|PAC4GC:7351901|	rpl10a.S	0.239885	0.259785	0.248456	0.251874	0.293354	0.272384	0.223036	0.211225	0.255464	0.260456	0.268037	0.216042	2
gnl|Xelaev18033167m|PAC4GC:7334121|;gnl|Xelaev18031110m|PAC4GC:7326479|	rpl14.S;rpl14.L;	0.305523	0.249155	0.219287	0.226035	0.328791	0.25869	0.221633	0.190886	0.299889	0.283565	0.23853	0.178016	1
gnl|Xelaev18031045m|PAC4GC:7324600|	rpl15.L	0.227187	0.215579	0.235771	0.321463	0.229039	0.264931	0.232868	0.273162	0.254392	0.236575	0.275534	0.233498	2
gnl|Xelaev18033119m|PAC4GC:7334665|	rpl15.S	0.255072	0.211872	0.256507	0.276549	0.333467	0.191629	0.221717	0.253188	0.359314	0.251796	0.201192	0.187698	1
gnl|Xelaev18011109m|PAC4GC:7336544|;gnl|Xelaev18008464m|PAC4GC:7329262|	rpl17.S;rpl17.L;	0.272876	0.252303	0.214723	0.260097	0.309904	0.237086	0.246513	0.206497	0.267167	0.265139	0.259247	0.208447	1
gnl|Xelaev18043181m|PAC4GC:7359152|;gnl|Xelaev18045940m|PAC4GC:7338757|	rpl19.L;rpl19.S;	0.199612	0.281976	0.270779	0.247633	0.2365	0.33384	0.205898	0.223761	0.254614	0.281603	0.25176	0.212023	2
gnl|Xelaev18043188m|PAC4GC:7360616|;gnl|Xelaev18045948m|PAC4GC:7339457|	rpl23.L;rpl23.S;	0.269814	0.251841	0.221933	0.256412	0.300729	0.258549	0.23541	0.205312	0.262523	0.249378	0.259766	0.228333	2
gnl|Xelaev18015405m|PAC4GC:7352328|;gnl|Xelaev18012819m|PAC4GC:7353913|	rpl24.S;rpl24.L;	0.248371	0.283829	0.261279	0.206521	0.28444	0.302418	0.21351	0.199631	0.256061	0.283252	0.262359	0.198328	2
gnl|Xelaev18037431m|PAC4GC:7357200|;gnl|Xelaev18035356m|PAC4GC:7366369|	rpl27a-like.S;rpl27a-like.L;	0.265974	0.256837	0.235974	0.241215	0.250703	0.304865	0.269664	0.174768	0.234417	0.268008	0.285323	0.212252	2
gnl|Xelaev18023889m|PAC4GC:7363545|	rpl29.L	0.243395	0.195534	0.307668	0.253404	0.400504	0.20253	0.158108	0.238859	#DIV/0!	#DIV/0!	#DIV/0!	#DIV/0!	4
gnl|Xelaev18025823m|PAC4GC:7365344|	rpl29.S	0.409992	0.0995818	0.15174	0.338686	0.36256	0.165639	0.226788	0.245013	#DIV/0!	#DIV/0!	#DIV/0!	#DIV/0!	1
gnl|Xelaev18023660m|PAC4GC:7363716|;gnl|Xelaev18025652m|PAC4GC:7364603|;gnl|Xelaev18047770m|PAC4GC:7338609|;gnl|Xelaev18045524m|PAC4GC:7360300|	rpl3.L;rpl3.S;rpl3l.S;rpl3l.L;	0.235626	0.254161	0.249088	0.261124	0.269489	0.268861	0.244093	0.217557	0.254781	0.259446	0.265278	0.220495	2
gnl|Xelaev18038443m|PAC4GC:7347183|;gnl|Xelaev18041822m|PAC4GC:7341029|	rpl35.L;rpl35.S;	0.230515	0.282189	0.258027	0.229269	0.280208	0.315317	0.252233	0.152241	0.286156	0.272662	0.258905	0.182277	2
gnl|Xelaev18009635m|PAC4GC:7335131|;gnl|Xelaev18006075m|PAC4GC:7331323|	rpl36.S;rpl36.L;	0.251163	0.249522	0.281837	0.217478	0.267992	0.217353	0.271809	0.242845	0.29855	0.301875	0.227973	0.171602	2
gnl|Xelaev18018310m|PAC4GC:7342514|	rpl37a.L	0.316153	0.232599	0.270357	0.180891	0.259244	0.337355	0.215268	0.188132	0.285909	0.247365	0.235844	0.230883	1
gnl|Xelaev18046422m|PAC4GC:7339257|;gnl|Xelaev18043695m|PAC4GC:7360255|	rpl38.S;rpl38.L;	0.293281	0.218122	0.281744	0.206853	0.359734	0.252418	0.178604	0.209245	0.262461	0.300509	0.262672	0.174358	1
gnl|Xelaev18042218m|PAC4GC:7341413|;gnl|Xelaev18038887m|PAC4GC:7346772|	rpl39.S;rpl39.L;	0.168499	0.191594	0.486299	0.153608	0.328861	0.242662	0.197519	0.230958	#DIV/0!	#DIV/0!	#DIV/0!	#DIV/0!	4
gnl|Xelaev18023331m|PAC4GC:7363854|	rpl5.L	0.181979	0.378626	0.274137	0.165257	0.274877	0.355438	0.193331	0.176354	0.239093	0.27628	0.287255	0.197372	2
gnl|Xelaev18025391m|PAC4GC:7364126|	rpl5.S	0.208407	0.312155	0.275662	0.203775	0.294999	0.298265	0.19422	0.212517	0.26975	0.27972	0.260091	0.190439	2
gnl|Xelaev18014743m|PAC4GC:7351246|;gnl|Xelaev18012399m|PAC4GC:7354704|	rpl8.S;rpl8.L;	0.269556	0.266466	0.244765	0.219213	0.343301	0.23844	0.208576	0.209683	0.290499	0.230118	0.252399	0.226983	1
gnl|Xelaev18007547m|PAC4GC:7331841|;gnl|Xelaev18010450m|PAC4GC:7336423|	rplp0.L;rplp0.S;	0.257003	0.275093	0.24639	0.221514	0.278043	0.304953	0.22488	0.192124	0.263742	0.264195	0.256862	0.215202	2
gnl|Xelaev18032410m|PAC4GC:7325906|;gnl|Xelaev18022104m|PAC4GC:7361753|	rplp1.L;Xelaev18022104m;	0.372118	0.26889	0.17451	0.184482	0.429778	0.303384	0.169774	0.097065	0.421823	0.226791	0.174453	0.176933	1
gnl|Xelaev18023999m|PAC4GC:7362316|	rpn1.L	0.247286	0.311024	0.233318	0.208372	0.290248	0.267356	0.231934	0.210462	0.244497	0.264217	0.281119	0.210167	2
gnl|Xelaev18025907m|PAC4GC:7365245|	rpn1.S	0.242576	0.269986	0.251725	0.235713	0.271004	0.246294	0.235763	0.24694	0.268373	0.248546	0.248928	0.234153	2
gnl|Xelaev18003090m|PAC4GC:7369000|	rpn2.1	0.311646	0.291177	0.203729	0.193448	0.332808	0.243591	0.229436	0.194165	0.275638	0.3056	0.229669	0.189092	1
gnl|Xelaev18046585m|PAC4GC:7339272|	rpn2.S	0.278889	0.363441	0.216798	0.140872	0.403335	0.26691	0.18839	0.141365	0.27313	0.284465	0.240338	0.202066	2
gnl|Xelaev18042734m|PAC4GC:7341779|	rprd2-like.S	0.38033	0.137217	0.121869	0.360584	0.319228	0.157363	0.247932	0.275477	#DIV/0!	#DIV/0!	#DIV/0!	#DIV/0!	4
gnl|Xelaev18012274m|PAC4GC:7355117|;gnl|Xelaev18014822m|PAC4GC:7350979|	rps10.L;mkrn3.S;	0.270456	0.24857	0.249197	0.231777	0.285196	0.293198	0.236186	0.185419	0.299081	0.237933	0.261477	0.201509	1
gnl|Xelaev18021697m|PAC4GC:7363930|	rps13.L	0.243818	0.287752	0.272164	0.196267	0.271816	0.361072	0.196275	0.170838	0.252687	0.321712	0.241194	0.184407	2
gnl|Xelaev18024644m|PAC4GC:7365192|	rps13.S	0.327533	0.256608	0.240821	0.175038	0.351566	0.256041	0.194513	0.197881	0.289476	0.294376	0.232657	0.183491	1
gnl|Xelaev18017427m|PAC4GC:7345012|;gnl|Xelaev18021269m|PAC4GC:7350118|	rps16.L;rps16.S;	0.276957	0.237301	0.267092	0.21865	0.284759	0.296277	0.2001	0.218864	0.244685	0.256449	0.289395	0.209471	2
gnl|Xelaev18010848m|PAC4GC:7334768|;gnl|Xelaev18008108m|PAC4GC:7332918|	rps23.S;rps23.L;	0.441409	0.165389	0.131709	0.261493	0.444604	0.156502	0.169312	0.229583	0.316127	0.246382	0.236514	0.200976	1
gnl|Xelaev18004373m|PAC4GC:7339950|	rps24.1	0.284926	0.250955	0.209649	0.25447	0.310907	0.319129	0.231273	0.138692	0.287152	0.27344	0.234919	0.204488	1
gnl|Xelaev18035425m|PAC4GC:7367818|;gnl|Xelaev18004406m|PAC4GC:7324381|	rps25.L;rps25.1;	0.250194	0.270995	0.304869	0.173941	0.29781	0.229354	0.19772	0.275117	0.238945	0.282312	0.280232	0.198511	4
gnl|Xelaev18015869m|PAC4GC:7351967|;gnl|Xelaev18013370m|PAC4GC:7354058|	rps26.S;rps26.L;	0.23725	0.274336	0.244775	0.24364	0.270269	0.299182	0.236111	0.194438	0.275458	0.270396	0.247795	0.20635	2
gnl|Xelaev18009820m|PAC4GC:7335345|;gnl|Xelaev18006289m|PAC4GC:7331634|	rps28p9.S;rps28p9.L;	0.265679	0.253321	0.20414	0.276861	0.210716	0.292249	0.234974	0.262061	0.382904	0.253216	0.184658	0.179222	2
gnl|Xelaev18005497m|PAC4GC:7329545|	rps3a.L	0.235188	0.233765	0.268465	0.262582	0.25812	0.240485	0.215645	0.285751	#DIV/0!	#DIV/0!	#DIV/0!	#DIV/0!	2
gnl|Xelaev18009232m|PAC4GC:7336453|	rps3a.S	0.318131	0.243966	0.209791	0.228111	0.343807	0.270233	0.21465	0.17131	0.310537	0.256871	0.240459	0.192133	1
gnl|Xelaev18041928m|PAC4GC:7340097|	rps4x.S	0.274954	0.247067	0.224614	0.253365	0.316411	0.27864	0.209122	0.195827	0.315591	0.236735	0.249415	0.198259	1
gnl|Xelaev18042408m|PAC4GC:7340863|;gnl|Xelaev18039112m|PAC4GC:7345561|	rps5.S;rps5.L;	0.33024	0.212956	0.205059	0.251745	0.32311	0.246586	0.243345	0.186959	0.295322	0.233469	0.261648	0.209561	1
gnl|Xelaev18006727m|PAC4GC:7331501|	rps6.L	0.243761	0.279048	0.270464	0.206726	0.309684	0.29594	0.193437	0.20094	0.273661	0.269788	0.258565	0.197986	1
gnl|Xelaev18010012m|PAC4GC:7336270|	rps6.S	0.256159	0.259747	0.232052	0.252042	0.267961	0.3049	0.219797	0.207342	0.254464	0.229828	0.307649	0.208059	2
[truncated: 1,410 more rows]

## Sheet: stage_8_profil
Protein IDs		1A	1B	1C	1D	2A	2B	2C	2D	3A	3B	3C	3D	GROUP
gnl|Xelaev18036689m|PAC4GC:7356585|	a2m.S	0.133366	0.115945	0.579415	0.171274	0.300063	0.209627	0.173985	0.316325	#DIV/0!	#DIV/0!	#DIV/0!	#DIV/0!	4
gnl|Xelaev18013592m|PAC4GC:7354097|	aaas.L	0.234982	0.278436	0.256199	0.230383	0.202676	0.24768	0.267518	0.282125	0.226922	0.268878	0.233894	0.270306	2
gnl|Xelaev18037555m|PAC4GC:7356812|;gnl|Xelaev18035729m|PAC4GC:7368476|	aadacl4.S;aadacl4.L;	0.252355	0.26553	0.284245	0.19787	0.28677	0.248187	0.230605	0.234438	0.240104	0.226074	0.268665	0.265157	4
gnl|Xelaev18017664m|PAC4GC:7342179|	aass.L	0.233054	0.284341	0.276187	0.206418	0.247638	0.253129	0.260221	0.239012	0.242617	0.280282	0.247635	0.229467	2
gnl|Xelaev18045117m|PAC4GC:7360149|	abat.L	0.225522	0.265969	0.273932	0.234577	0.208104	0.301459	0.292269	0.198168	0.229115	0.251764	0.306367	0.212754	2
gnl|Xelaev18047474m|PAC4GC:7337806|	abat.S	0.192272	0.194696	0.340442	0.272589	0.195276	0.281585	0.228039	0.295101	0.206134	0.218641	0.298225	0.277001	3
gnl|Xelaev18047681m|PAC4GC:7339250|	abca3-like.S	0.225892	0.214918	0.358301	0.20089	0.270025	0.254991	0.22477	0.250215	#DIV/0!	#DIV/0!	#DIV/0!	#DIV/0!	4
gnl|Xelaev18044492m|PAC4GC:7359521|	abcb6.L	0.218117	0.252371	0.297329	0.232184	0.240468	0.238261	0.25833	0.262941	0.247954	0.238441	0.266483	0.247122	2
gnl|Xelaev18025379m|PAC4GC:7365079|	abcd3.S	0.259274	0.260108	0.243687	0.236931	0.21244	0.229619	0.23911	0.318831	0.227591	0.270291	0.234771	0.267347	4
gnl|Xelaev18009261m|PAC4GC:7335050|;gnl|Xelaev18005530m|PAC4GC:7330521|	abce1.S;abce1.L;	0.221214	0.249968	0.278413	0.250405	0.262136	0.220193	0.220987	0.296684	0.242888	0.218505	0.25471	0.283896	2
gnl|Xelaev18039228m|PAC4GC:7347767|	abcf1-like.L	0.25118	0.267789	0.214584	0.266447	0.212897	0.235843	0.346303	0.204957	0.260494	0.264052	0.230014	0.245441	2
gnl|Xelaev18039208m|PAC4GC:7346246|	abhd16a.L	0.241477	0.261667	0.274852	0.222004	0.207149	0.280253	0.258276	0.254321	0.244341	0.287777	0.217608	0.250274	2
gnl|Xelaev18006886m|PAC4GC:7329851|	abhd17b.L	0.24071	0.2102	0.320603	0.228487	0.233605	0.279519	0.22114	0.265736	0.215651	0.224572	0.296623	0.263153	3
gnl|Xelaev18010108m|PAC4GC:7335566|	abhd17b.S	0.224335	0.247882	0.303867	0.223916	0.283048	0.211538	0.216276	0.289138	0.27815	0.212911	0.239734	0.269205	2
gnl|Xelaev18030627m|PAC4GC:7324932|	acaa1.L	0.232532	0.25234	0.268879	0.246248	0.221644	0.26252	0.246009	0.269828	0.2165	0.227342	0.266652	0.289506	2
gnl|Xelaev18008452m|PAC4GC:7331882|	acaa2.L	0.258565	0.283139	0.268047	0.190249	0.259437	0.286539	0.268563	0.18546	0.237667	0.257014	0.288868	0.216452	2
gnl|Xelaev18011100m|PAC4GC:7336733|	acaa2.S	0.24886	0.266636	0.284941	0.199563	0.322346	0.236497	0.233517	0.20764	0.252462	0.236484	0.251174	0.25988	4
gnl|Xelaev18007852m|PAC4GC:7329844|	acad10.L	0.226305	0.286789	0.286348	0.200559	0.230584	0.240613	0.315209	0.213594	0.262351	0.266863	0.233895	0.236891	2
gnl|Xelaev18031139m|PAC4GC:7325961|	acad11.L	0.269558	0.235291	0.241944	0.253207	0.208359	0.286832	0.27284	0.231969	#DIV/0!	#DIV/0!	#DIV/0!	#DIV/0!	2
gnl|Xelaev18035227m|PAC4GC:7366868|	acad8.L	0.232513	0.272146	0.266046	0.229294	0.243954	0.260582	0.26802	0.227443	0.255599	0.274504	0.227506	0.242391	2
gnl|Xelaev18044870m|PAC4GC:7358614|	acadl.L	0.233165	0.279868	0.274041	0.212926	0.25173	0.256742	0.275535	0.215993	0.248508	0.274394	0.246869	0.230229	2
gnl|Xelaev18022931m|PAC4GC:7361548|	acadm.L	0.23613	0.274942	0.271049	0.217879	0.247514	0.257293	0.282158	0.213036	0.252581	0.2577	0.255268	0.234451	2
gnl|Xelaev18007570m|PAC4GC:7332634|	acads.L	0.266734	0.288741	0.226489	0.218037	0.226905	0.267841	0.304819	0.200434	0.257036	0.266013	0.252805	0.224146	4
gnl|Xelaev18034544m|PAC4GC:7367628|	acadsb.L	0.294495	0.297663	0.220413	0.187429	0.308643	0.281279	0.199481	0.210597	0.264639	0.2755	0.201755	0.258106	1
gnl|Xelaev18003300m|PAC4GC:7321830|	acat1.1	0.248357	0.312422	0.253752	0.185469	0.239011	0.265255	0.287547	0.208187	0.230788	0.247673	0.27114	0.250399	2
gnl|Xelaev18016290m|PAC4GC:7352712|	acat1.S	0.271534	0.278604	0.244857	0.205005	0.24087	0.255287	0.308307	0.195536	0.237617	0.251266	0.283018	0.228099	4
gnl|Xelaev18026690m|PAC4GC:7327715|	acat2.L	0.222871	0.208567	0.348933	0.21963	0.299448	0.227176	0.217478	0.255898	0.168247	0.233877	0.292055	0.305821	3
gnl|Xelaev18028948m|PAC4GC:7322543|	acat2.S	0.23365	0.244187	0.245243	0.27692	0.177567	0.263758	0.256619	0.302056	0.282683	0.222671	0.148272	0.346374	3
gnl|Xelaev18023641m|PAC4GC:7361661|	aco2.L	0.248926	0.291715	0.241095	0.218263	0.205117	0.327911	0.28892	0.178051	0.228409	0.257526	0.324312	0.189753	2
gnl|Xelaev18025669m|PAC4GC:7365214|	aco2.S	0.233045	0.284486	0.264732	0.217737	0.202514	0.305276	0.282118	0.210092	0.21661	0.262147	0.318087	0.203155	2
gnl|Xelaev18033514m|PAC4GC:7334295|	acot13.S	0.232084	0.241597	0.2885	0.237819	0.266356	0.246757	0.248514	0.238372	0.259694	0.244728	0.247515	0.248062	2
gnl|Xelaev18041089m|PAC4GC:7340318|	acot2.S	0.244411	0.301787	0.261944	0.191858	0.242224	0.274987	0.250038	0.232751	0.26201	0.266341	0.224217	0.247432	2
gnl|Xelaev18024071m|PAC4GC:7362697|	acox2.L	0.232421	0.256167	0.262597	0.248815	0.239231	0.221417	0.216377	0.322975	0.253172	0.274174	0.185528	0.287126	4
gnl|Xelaev18026559m|PAC4GC:7327498|	acoxl.L	0.282205	0.200437	0.35465	0.162707	0.259633	0.202779	0.235368	0.30222	0.24428	0.249629	0.255562	0.250529	4
gnl|Xelaev18027789m|PAC4GC:7328247|	acsl4.L	0.126303	0.129955	0.584374	0.159368	0.132082	0.269089	0.250618	0.348211	#DIV/0!	#DIV/0!	#DIV/0!	#DIV/0!	3
gnl|Xelaev18029864m|PAC4GC:7322622|	acsl4.S	0.23716	0.249397	0.270956	0.242487	0.184941	0.237421	0.267186	0.310452	0.147864	0.260325	0.267378	0.324433	3
gnl|Xelaev18041013m|PAC4GC:7340770|;gnl|Xelaev18039999m|PAC4GC:7345656|;gnl|Xelaev18036758m|PAC4GC:7357033|;gnl|Xelaev18034370m|PAC4GC:7366823|;gnl|Xelaev18029136m|PAC4GC:7323061|;gnl|Xelaev18026959m|PAC4GC:7326795|;gnl|Xelaev18010376m|PAC4GC:7336514|;gnl|Xelaev18007437m|PAC4GC:7329657|;gnl|Xelaev18024220m|PAC4GC:7365824|;gnl|Xelaev18022225m|PAC4GC:7363954|	actc1.S;actc1.L;acta2.S;acta2.L;Xelaev18029136m;Xelaev18026959m;MGC75582.S;MGC75582.L;act3.L	0.182104	0.234988	0.257502	0.325406	0.14399	0.276663	0.285312	0.294035	0.195523	0.236851	0.327325	0.240301	3
gnl|Xelaev18041034m|PAC4GC:7341468|;gnl|Xelaev18039961m|PAC4GC:7346494|;gnl|Xelaev18024172m|PAC4GC:7364389|	actn1.S;actn1.L;actn3.S	0.215898	0.255556	0.281339	0.247207	0.208941	0.236962	0.25041	0.303687	0.236704	0.2297	0.282045	0.251552	3
gnl|Xelaev18039391m|PAC4GC:7346538|;gnl|Xelaev18026642m|PAC4GC:7327267|;gnl|Xelaev18028913m|PAC4GC:7324267|	actn4.L;Xelaev18026642m;Xelaev18028913m	0.221099	0.235221	0.274461	0.26922	0.218142	0.237936	0.2526	0.291321	0.247508	0.250924	0.284862	0.216706	3
gnl|Xelaev18042575m|PAC4GC:7341196|	actn4.S	0.242355	0.213277	0.290484	0.253885	0.268974	0.235968	0.212444	0.282615	#DIV/0!	#DIV/0!	#DIV/0!	#DIV/0!	2
gnl|Xelaev18034641m|PAC4GC:7366717|;gnl|Xelaev18036929m|PAC4GC:7357316|	actr1a.L;actr1a.S;	0.28238	0.239138	0.242689	0.235793	0.260079	0.226372	0.206569	0.30698	0.247598	0.230575	0.241722	0.280105	2
gnl|Xelaev18028500m|PAC4GC:7323441|;gnl|Xelaev18026491m|PAC4GC:7328962|	actr2.S;actr2.L;	0.237012	0.205722	0.251817	0.305449	0.28759	0.231519	0.234862	0.246029	0.244727	0.180844	0.212758	0.36167	3
gnl|Xelaev18044311m|PAC4GC:7358726|;gnl|Xelaev18046895m|PAC4GC:7338195|	actr3.L;actr3.S;	0.156941	0.187666	0.396574	0.258818	0.272518	0.226959	0.226026	0.274496	0.255595	0.22331	0.214528	0.306567	3
gnl|Xelaev18025806m|PAC4GC:7365392|	acy1.1.S	0.182475	0.213852	0.396967	0.206706	0.208695	0.305688	0.260082	0.225535	#DIV/0!	#DIV/0!	#DIV/0!	#DIV/0!	4
gnl|Xelaev18018164m|PAC4GC:7344538|	adam10.L	0.236128	0.27331	0.212946	0.277616	0.222589	0.213752	0.262932	0.300727	#DIV/0!	#DIV/0!	#DIV/0!	#DIV/0!	4
gnl|Xelaev18020677m|PAC4GC:7349888|	adam10.S	0.245909	0.237927	0.267895	0.248268	0.237313	0.217408	0.237332	0.307947	#DIV/0!	#DIV/0!	#DIV/0!	#DIV/0!	4
gnl|Xelaev18019776m|PAC4GC:7350311|	adck2.S	0.270437	0.134111	0.212054	0.383399	0.183042	0.226826	0.229977	0.360155	#DIV/0!	#DIV/0!	#DIV/0!	#DIV/0!	3
gnl|Xelaev18039316m|PAC4GC:7345981|	adck4-like.L	0.248349	0.283624	0.218954	0.249074	0.201494	0.284736	0.251429	0.262341	0.239268	0.245935	0.270989	0.243807	2
gnl|Xelaev18006488m|PAC4GC:7329334|;gnl|Xelaev18005741m|PAC4GC:7331220|;gnl|Xelaev18009963m|PAC4GC:7335486|	adh6.L;adh1b.L;adh6.S	0.149572	0.180487	0.397387	0.272554	0.264612	0.244603	0.225753	0.265032	0.183539	0.222642	0.284318	0.309502	3
gnl|Xelaev18000572m|PAC4GC:7345258|	adk.1	0.254711	0.200471	0.339553	0.205265	0.305385	0.272827	0.227888	0.193901	0.235923	0.227236	0.306986	0.229856	3
gnl|Xelaev18034482m|PAC4GC:7366511|	ado.L	0.241849	0.205846	0.318904	0.2334	0.306295	0.209947	0.309637	0.174121	#DIV/0!	#DIV/0!	#DIV/0!	#DIV/0!	4
gnl|Xelaev18012020m|PAC4GC:7355613|;gnl|Xelaev18015139m|PAC4GC:7352718|	adprhl2.L;adprhl2.S;	0.259167	0.226184	0.283887	0.230762	0.210471	0.241319	0.232244	0.315965	0.193657	0.221801	0.212065	0.372477	3
gnl|Xelaev18044156m|PAC4GC:7360791|	adprm.L	0.221038	0.21316	0.420072	0.145731	0.194613	0.226009	0.270691	0.308687	0.276874	0.192175	0.292061	0.238889	3
gnl|Xelaev18010414m|PAC4GC:7336968|;gnl|Xelaev18007493m|PAC4GC:7329442|	adrbk2.S;adrbk2.L;	0.199754	0.244023	0.259734	0.296489	0.195647	0.262575	0.210027	0.331752	#DIV/0!	#DIV/0!	#DIV/0!	#DIV/0!	3
gnl|Xelaev18043520m|PAC4GC:7358718|	adrm1.L	0.217476	0.227793	0.327335	0.227396	0.263359	0.231379	0.21635	0.288912	0.236995	0.224265	0.19436	0.344381	3
gnl|Xelaev18046232m|PAC4GC:7338077|	adrm1.S	0.22107	0.248343	0.296254	0.234334	0.226835	0.259047	0.228314	0.285804	#DIV/0!	#DIV/0!	#DIV/0!	#DIV/0!	3
gnl|Xelaev18023676m|PAC4GC:7362611|	adsl.L	0.202635	0.233566	0.29624	0.267558	0.228295	0.218845	0.260668	0.292192	0.210882	0.231562	0.293903	0.263653	3
gnl|Xelaev18026919m|PAC4GC:7328104|	adss.L	0.210816	0.240371	0.288623	0.26019	0.213914	0.225201	0.244185	0.3167	0.237127	0.229103	0.259276	0.274493	3
gnl|Xelaev18004721m|PAC4GC:7361443|	afg3l1p.1	0.291634	0.307395	0.201	0.199971	0.175248	0.280251	0.336516	0.207985	0.218187	0.308228	0.244176	0.229409	2
gnl|Xelaev18024887m|PAC4GC:7364501|	afg3l1p.S	0.261124	0.293939	0.225994	0.218943	0.219866	0.271868	0.303865	0.204401	0.237763	0.286412	0.22708	0.248745	2
gnl|Xelaev18031826m|PAC4GC:7325105|	afg3l2.L	0.248858	0.28732	0.26686	0.196962	0.237849	0.26174	0.288315	0.212097	0.24005	0.288902	0.241742	0.229306	2
gnl|Xelaev18027908m|PAC4GC:7327255|	agfg1.L	0.143287	0.189893	0.459128	0.207692	0.3056	0.210223	0.229196	0.254982	0.234887	0.262412	0.23837	0.264331	4
gnl|Xelaev18019794m|PAC4GC:7349066|;gnl|Xelaev18002461m|PAC4GC:7324509|	agk.S;agk.1;	0.237652	0.305324	0.229423	0.2276	0.248529	0.253513	0.301999	0.195959	0.212266	0.291719	0.183794	0.312221	3
gnl|Xelaev18023410m|PAC4GC:7362029|	agl.L	0.188354	0.225905	0.273515	0.312226	0.21016	0.227642	0.275417	0.28678	0.231413	0.220884	0.255291	0.292413	3
gnl|Xelaev18025457m|PAC4GC:7364363|	agl.S	0.205669	0.244312	0.295587	0.254432	0.235867	0.213346	0.253483	0.297304	0.273053	0.21078	0.175955	0.340212	3
gnl|Xelaev18012766m|PAC4GC:7353810|;gnl|Xelaev18015368m|PAC4GC:7352143|	agpat9.L;agpat9.S;	0.225646	0.225795	0.220976	0.327583	0.245807	0.281705	0.253138	0.219351	0.194268	0.249012	0.290792	0.265928	3
gnl|Xelaev18044727m|PAC4GC:7359125|	agps.L	0.287856	0.25708	0.124463	0.330602	0.195601	0.227356	0.268304	0.30874	#DIV/0!	#DIV/0!	#DIV/0!	#DIV/0!	4
gnl|Xelaev18047192m|PAC4GC:7338368|	agps.S	0.231875	0.265605	0.272349	0.230171	0.244205	0.219898	0.227345	0.308553	0.24224	0.231697	0.22833	0.297733	3
gnl|Xelaev18026789m|PAC4GC:7328772|;gnl|Xelaev18029035m|PAC4GC:7324052|	ahctf1.L;ahctf1.S;	0.224349	0.287975	0.260825	0.226851	0.170914	0.278057	0.318049	0.23298	#DIV/0!	#DIV/0!	#DIV/0!	#DIV/0!	4
gnl|Xelaev18043931m|PAC4GC:7361291|	ahcy.L	0.184283	0.212771	0.376889	0.226057	0.251164	0.226453	0.243612	0.278771	0.176398	0.186581	0.364863	0.272157	3
gnl|Xelaev18046612m|PAC4GC:7337657|	ahcy.S	0.245973	0.238101	0.21943	0.296497	0.233072	0.265109	0.254793	0.247026	0.225761	0.228353	0.305089	0.240797	3
gnl|Xelaev18039483m|PAC4GC:7346521|;gnl|Xelaev18041358m|PAC4GC:7340382|	ahsa1.L;ahsa1.S;	0.237677	0.241056	0.265626	0.25564	0.202073	0.294455	0.232061	0.271411	#DIV/0!	#DIV/0!	#DIV/0!	#DIV/0!	2
gnl|Xelaev18038546m|PAC4GC:7345732|	aifm1.L	0.232699	0.279841	0.270429	0.217031	0.232006	0.268745	0.251129	0.248119	0.252494	0.290266	0.237796	0.219445	2
gnl|Xelaev18009395m|PAC4GC:7334799|	aimp1.S	0.232443	0.259646	0.227688	0.280224	0.233118	0.254693	0.228019	0.28417	0.254375	0.264525	0.225661	0.25544	2
gnl|Xelaev18047616m|PAC4GC:7338622|;gnl|Xelaev18045315m|PAC4GC:7360968|	aimp2.S;aimp2.L;	0.268418	0.231544	0.192561	0.307477	0.237321	0.257058	0.239794	0.265827	#DIV/0!	#DIV/0!	#DIV/0!	#DIV/0!	4
gnl|Xelaev18026973m|PAC4GC:7328103|	akap7.L	0.222412	0.281012	0.281808	0.214769	0.216419	0.241087	0.301247	0.241247	#DIV/0!	#DIV/0!	#DIV/0!	#DIV/0!	3
gnl|Xelaev18023071m|PAC4GC:7363133|	akr1a1.L	0.252935	0.253017	0.228512	0.265536	0.234356	0.285953	0.257478	0.222213	0.231301	0.237927	0.306935	0.223837	2
gnl|Xelaev18025188m|PAC4GC:7365578|	akr1a1.S	0.21773	0.257302	0.279722	0.245247	0.229613	0.275336	0.229523	0.265528	#DIV/0!	#DIV/0!	#DIV/0!	#DIV/0!	4
gnl|Xelaev18002491m|PAC4GC:7324470|	akr1b1.1	0.310817	0.188262	0.251391	0.249531	0.327454	0.183717	0.270583	0.218246	#DIV/0!	#DIV/0!	#DIV/0!	#DIV/0!	1
gnl|Xelaev18019824m|PAC4GC:7349436|	akr1b1.S	0.272523	0.196336	0.185328	0.345813	0.220208	0.264418	0.272263	0.243111	0.252952	0.217321	0.313099	0.216629	3
gnl|Xelaev18036416m|PAC4GC:7366165|;gnl|Xelaev18037984m|PAC4GC:7356409|	akr7a2.L;akr7a2.S;	0.218	0.259958	0.254646	0.267396	0.173481	0.292116	0.299641	0.234762	0.209177	0.262024	0.310799	0.218	3
gnl|Xelaev18036067m|PAC4GC:7366676|;gnl|Xelaev18037794m|PAC4GC:7356249|	akt1s1.L;akt1s1.S;	0.250521	0.249304	0.247208	0.252967	0.228585	0.217423	0.260858	0.293133	#DIV/0!	#DIV/0!	#DIV/0!	#DIV/0!	4
gnl|Xelaev18042517m|PAC4GC:7340653|;gnl|Xelaev18039294m|PAC4GC:7346495|;gnl|Xelaev18041158m|PAC4GC:7341891|;gnl|Xelaev18039748m|PAC4GC:7348247|	akt2.S;akt2.L;akt1.S;akt1.L;	0.202841	0.263507	0.268679	0.264973	0.215548	0.264855	0.226197	0.2934	0.247772	0.256075	0.333185	0.162968	3
gnl|Xelaev18009507m|PAC4GC:7335084|;gnl|Xelaev18005834m|PAC4GC:7332911|	alb-like.1.S;alb-like.1.L;	0.197239	0.196044	0.218656	0.388062	0.201691	0.206507	0.253798	0.338004	0.206869	0.208762	0.266858	0.31751	3
gnl|Xelaev18036107m|PAC4GC:7366414|	aldh16a1.L	0.187295	0.22743	0.277317	0.307958	0.177423	0.231809	0.26232	0.328448	0.220986	0.221948	0.23828	0.318786	3
gnl|Xelaev18037826m|PAC4GC:7356656|	aldh16a1.S	0.289331	0.247169	0.197459	0.266041	0.234373	0.277772	0.250665	0.23719	0.251523	0.240659	0.24145	0.266368	2
gnl|Xelaev18034593m|PAC4GC:7368335|	aldh18a1.L	0.242912	0.273225	0.273109	0.210753	0.24352	0.237569	0.279434	0.239477	0.235742	0.310041	0.23275	0.221468	2
gnl|Xelaev18007851m|PAC4GC:7332771|;gnl|Xelaev18006652m|PAC4GC:7330064|;gnl|Xelaev18018168m|PAC4GC:7343610|	aldh2.L;aldh1b1-like.L;aldh1a2.L	0.188184	0.220765	0.352904	0.238147	0.217726	0.275507	0.25909	0.247677	0.221075	0.246444	0.295043	0.237439	3
gnl|Xelaev18012670m|PAC4GC:7354944|	aldh3a2.L	0.204117	0.303074	0.251768	0.241041	0.212061	0.200215	0.355884	0.23184	0.251798	0.246188	0.230304	0.271709	2
gnl|Xelaev18015299m|PAC4GC:7352869|	aldh3a2.S	0.237864	0.265934	0.290273	0.20593	0.230123	0.254861	0.247379	0.267637	0.249321	0.309765	0.213504	0.22741	2
gnl|Xelaev18039438m|PAC4GC:7345637|	aldh6a1.L	0.272454	0.261976	0.248669	0.216902	0.261626	0.25543	0.268555	0.214388	0.248022	0.249661	0.238581	0.263735	2
gnl|Xelaev18041381m|PAC4GC:7341446|	aldh6a1.S	0.230344	0.241386	0.319781	0.20849	0.214215	0.280712	0.307959	0.197114	0.227009	0.278681	0.270506	0.223804	3
gnl|Xelaev18007955m|PAC4GC:7332034|	aldh7a1.L	0.203577	0.239403	0.25812	0.2989	0.222216	0.266265	0.265236	0.246282	0.236685	0.241863	0.274286	0.247165	2
gnl|Xelaev18010738m|PAC4GC:7336017|	aldh7a1.S	0.220096	0.260586	0.224751	0.294567	0.182498	0.273961	0.270735	0.272807	0.246014	0.254685	0.254171	0.24513	2
gnl|Xelaev18025619m|PAC4GC:7364617|	aldh9a1.S	0.250609	0.243932	0.239682	0.265778	0.231083	0.259747	0.260452	0.248717	0.249762	0.230096	0.2697	0.250442	2
gnl|Xelaev18045318m|PAC4GC:7361228|;gnl|Xelaev18047617m|PAC4GC:7339437|	aldob.L;aldob.S;	0.223125	0.234359	0.287843	0.254674	0.168007	0.291861	0.284768	0.255365	0.252148	0.244303	0.26395	0.239599	2
gnl|Xelaev18045106m|PAC4GC:7358905|	alg1.L	0.291691	0.294323	0.227061	0.186925	0.245187	0.272455	0.234178	0.24818	0.295487	0.243645	0.251517	0.209351	1
gnl|Xelaev18029551m|PAC4GC:7324100|	alg3.S	0.253346	0.249158	0.312656	0.18484	0.271181	0.242876	0.226762	0.25918	0.251744	0.269031	0.227018	0.252208	2
gnl|Xelaev18016152m|PAC4GC:7351186|	alg5.S	0.215069	0.280166	0.284719	0.220046	0.212726	0.234813	0.262627	0.289834	0.248221	0.254635	0.245139	0.252004	3
gnl|Xelaev18016359m|PAC4GC:7352871|	alg8.S	0.258657	0.264871	0.245201	0.231271	0.207327	0.261325	0.262353	0.268995	0.231118	0.306326	0.230017	0.232538	4
gnl|Xelaev18002043m|PAC4GC:7322347|;gnl|Xelaev18043750m|PAC4GC:7359247|	alyref.1;alyref.L;	0.130961	0.172662	0.518533	0.177843	0.351333	0.224105	0.204336	0.220226	0.241687	0.208439	0.259518	0.290356	4
gnl|Xelaev18008378m|PAC4GC:7329805|	amacr.L	0.216665	0.266529	0.291126	0.22568	0.234387	0.271358	0.255562	0.238692	0.231631	0.24802	0.265654	0.254695	2
gnl|Xelaev18017497m|PAC4GC:7344298|	amdhd1.L	0.208742	0.212584	0.27879	0.299884	0.21916	0.271348	0.220314	0.289178	0.230745	0.197693	0.298141	0.273421	3
gnl|Xelaev18047674m|PAC4GC:7338455|;gnl|Xelaev18045398m|PAC4GC:7360634|	amdhd2.S;amdhd2.L;	0.208365	0.233383	0.344488	0.213764	0.256223	0.27041	0.218781	0.254586	#DIV/0!	#DIV/0!	#DIV/0!	#DIV/0!	4
gnl|Xelaev18022535m|PAC4GC:7361600|	amfr.L	0.236266	0.267845	0.245481	0.250408	0.205613	0.270263	0.271127	0.252997	#DIV/0!	#DIV/0!	#DIV/0!	#DIV/0!	4
gnl|Xelaev18023804m|PAC4GC:7362264|	amt.L	0.21976	0.239225	0.287833	0.253182	0.223466	0.253962	0.279921	0.242652	0.23757	0.253204	0.267858	0.241368	3
gnl|Xelaev18031104m|PAC4GC:7326178|	ano10.L	0.136292	0.216394	0.512936	0.134378	0.440741	0.185268	0.187109	0.186883	0.275728	0.23852	0.236427	0.249324	4
gnl|Xelaev18006502m|PAC4GC:7331615|;gnl|Xelaev18020413m|PAC4GC:7350025|;gnl|Xelaev18018469m|PAC4GC:7343718|	anp32b.L;anp32a.S;anp32a.L	0.22298	0.259739	0.324602	0.192678	0.226445	0.206863	0.244299	0.322393	0.267448	0.19453	0.241104	0.296918	3
gnl|Xelaev18006314m|PAC4GC:7331866|;gnl|Xelaev18009841m|PAC4GC:7336964|	anp32c.L;anp32c.S;	0.272199	0.251702	0.240234	0.235864	0.175012	0.259602	0.278656	0.286729	0.275153	0.24203	0.249673	0.233144	2
gnl|Xelaev18040411m|PAC4GC:7346761|	anp32e.L	0.23047	0.235003	0.311429	0.223098	0.229731	0.224324	0.264973	0.280972	0.244199	0.223632	0.262242	0.269927	3
gnl|Xelaev18042753m|PAC4GC:7341603|	anp32e.S	0.185178	0.238544	0.354973	0.221305	0.217493	0.206598	0.248162	0.327748	0.261195	0.235858	0.266309	0.236638	3
gnl|Xelaev18018332m|PAC4GC:7342474|;gnl|Xelaev18020528m|PAC4GC:7348897|	anpep.L;anpep.S;	0.20344	0.325736	0.315633	0.155192	0.33841	0.240708	0.178424	0.242458	#DIV/0!	#DIV/0!	#DIV/0!	#DIV/0!	4
gnl|Xelaev18006895m|PAC4GC:7329282|;gnl|Xelaev18006013m|PAC4GC:7331786|	anxa1-like.1.L;Xelaev18006013m;	0.250731	0.263881	0.245911	0.239477	0.26152	0.230611	0.23534	0.27253	0.246283	0.222897	0.230906	0.299914	2
gnl|Xelaev18010116m|PAC4GC:7336928|	anxa1-like.1.S	0.232636	0.272038	0.265191	0.230135	0.238105	0.227538	0.260913	0.273445	0.218862	0.248242	0.275155	0.257742	2
gnl|Xelaev18020763m|PAC4GC:7350198|;gnl|Xelaev18018055m|PAC4GC:7343302|	anxa2.S;anxa2.L;	0.247009	0.23283	0.272816	0.247346	0.315568	0.232166	0.179269	0.272997	0.218798	0.220581	0.200116	0.360505	4
gnl|Xelaev18005871m|PAC4GC:7332467|	anxa3.L	0.290019	0.203076	0.211225	0.29568	0.280914	0.261169	0.160078	0.297839	0.292013	0.179052	0.272887	0.256047	4
gnl|Xelaev18009539m|PAC4GC:7336041|	anxa3.S	0.326617	0.193871	0.195348	0.284165	0.342736	0.252807	0.184511	0.219946	0.275435	0.191829	0.286808	0.245928	4
gnl|Xelaev18018541m|PAC4GC:7342505|;gnl|Xelaev18020353m|PAC4GC:7348866|	anxa4.L;anxa4.S;	0.250694	0.29025	0.250049	0.209007	0.219773	0.298876	0.236229	0.245123	0.237278	0.252885	0.301466	0.208372	2
gnl|Xelaev18005622m|PAC4GC:7330904|	anxa5.L	0.269759	0.224431	0.249607	0.256203	0.34056	0.201597	0.155577	0.302266	0.238839	0.17616	0.251213	0.333788	4
gnl|Xelaev18009327m|PAC4GC:7337173|	anxa5.S	0.280431	0.219768	0.239048	0.260753	0.287348	0.240454	0.195867	0.276331	0.26436	0.182224	0.274026	0.279391	4
gnl|Xelaev18020030m|PAC4GC:7350205|	anxa6.S	0.563607	0.106386	0.105376	0.224631	0.288331	0.349223	0.15854	0.203905	#DIV/0!	#DIV/0!	#DIV/0!	#DIV/0!	4
gnl|Xelaev18004503m|PAC4GC:7322231|	anxa7.1	0.321295	0.239038	0.202769	0.236899	0.268004	0.307767	0.179458	0.244771	0.277708	0.200267	0.317295	0.20473	4
gnl|Xelaev18034806m|PAC4GC:7367943|	anxa7.L	0.309531	0.207573	0.221611	0.261286	0.2716	0.300821	0.15285	0.274728	0.27468	0.200603	0.292123	0.232594	2
gnl|Xelaev18044930m|PAC4GC:7360063|	aox1.L	0.206596	0.257749	0.281969	0.253685	0.186778	0.263437	0.289214	0.260571	0.250715	0.233619	0.244	0.271666	3
gnl|Xelaev18007420m|PAC4GC:7330008|	ap1b1.L	0.21041	0.246127	0.263942	0.279521	0.18686	0.239392	0.307796	0.265952	0.221949	0.230266	0.24181	0.305975	3
gnl|Xelaev18010365m|PAC4GC:7336896|	ap1b1.S	0.231864	0.280057	0.154535	0.333544	0.0648334	0.319896	0.362701	0.25257	0.218278	0.222536	0.295563	0.263623	3
gnl|Xelaev18004715m|PAC4GC:7361450|;gnl|Xelaev18024882m|PAC4GC:7365530|;gnl|Xelaev18007043m|PAC4GC:7332024|	ap1g1-like.1;ap1g1-like.S;ap1g2.L	0.233936	0.218116	0.253366	0.294583	0.242794	0.218489	0.259947	0.278771	0.255305	0.242641	0.262409	0.239645	2
gnl|Xelaev18009734m|PAC4GC:7334850|;gnl|Xelaev18006196m|PAC4GC:7331390|	ap1m1.S;ap1m1.L;	0.231901	0.246657	0.259298	0.262144	0.254221	0.251422	0.241116	0.253242	0.201404	0.229567	0.274735	0.294295	2
gnl|Xelaev18019022m|PAC4GC:7343922|;gnl|Xelaev18000727m|PAC4GC:7368762|	ap1m2.L;ap1m2.1;	0.191731	0.257687	0.348416	0.202166	0.194987	0.210009	0.311494	0.28351	#DIV/0!	#DIV/0!	#DIV/0!	#DIV/0!	3
gnl|Xelaev18009859m|PAC4GC:7334898|;gnl|Xelaev18006342m|PAC4GC:7330317|	ap3d1.S;ap3d1.L;	0.225759	0.233526	0.294448	0.246267	0.226903	0.254938	0.209378	0.30878	#DIV/0!	#DIV/0!	#DIV/0!	#DIV/0!	3
gnl|Xelaev18010762m|PAC4GC:7336403|;gnl|Xelaev18007985m|PAC4GC:7329915|	ap3s1.S;ap3s1.L;	0.264877	0.249001	0.212774	0.273347	0.257052	0.199283	0.2935	0.250166	#DIV/0!	#DIV/0!	#DIV/0!	#DIV/0!	4
gnl|Xelaev18007351m|PAC4GC:7331726|	apex1.L	0.221612	0.211283	0.23495	0.332154	0.234342	0.254197	0.218519	0.292943	0.253012	0.240141	0.214941	0.291906	3
gnl|Xelaev18042790m|PAC4GC:7340016|;gnl|Xelaev18040555m|PAC4GC:7347157|	aph1a.S;aph1a.L;	0.32627	0.244107	0.142256	0.287366	0.35549	0.166685	0.260982	0.216843	#DIV/0!	#DIV/0!	#DIV/0!	#DIV/0!	4
gnl|Xelaev18024539m|PAC4GC:7365564|	api5.S	0.234403	0.234476	0.24904	0.282081	0.246267	0.264399	0.236928	0.252406	0.282611	0.209747	0.20089	0.306752	2
gnl|Xelaev18036473m|PAC4GC:7367974|;gnl|Xelaev18038027m|PAC4GC:7356320|	aplp1.L;aplp1.S;	0.300959	0.313166	0.270073	0.115802	0.475459	0.231096	0.15834	0.135104	0.260162	0.204302	0.226063	0.309473	4
gnl|Xelaev18021193m|PAC4GC:7350267|	apmap-like.S	0.250365	0.251013	0.302059	0.196563	0.205726	0.264393	0.255166	0.274715	0.231605	0.304384	0.254533	0.209477	3
gnl|Xelaev18040546m|PAC4GC:7346058|	apoa1bp.L	0.225051	0.266466	0.276824	0.231659	0.245613	0.287007	0.241425	0.225954	0.249616	0.256269	0.255523	0.238592	2
gnl|Xelaev18028109m|PAC4GC:7329038|	apob.L	0.242211	0.231223	0.26124	0.265325	0.233311	0.227252	0.253826	0.285611	0.287511	0.214571	0.21121	0.286708	2
gnl|Xelaev18011836m|PAC4GC:7353138|	apoo.L	0.24301	0.28163	0.235589	0.23977	0.205026	0.276159	0.26199	0.256825	0.270289	0.330903	0.233437	0.165371	2
gnl|Xelaev18038919m|PAC4GC:7347924|	apool.L	0.199703	0.31672	0.220143	0.263434	0.246387	0.29031	0.243849	0.219454	0.280144	0.365438	0.213153	0.141265	2
gnl|Xelaev18039997m|PAC4GC:7345483|	aqr.L	0.284404	0.254725	0.215677	0.245195	0.247389	0.275021	0.239929	0.237661	#DIV/0!	#DIV/0!	#DIV/0!	#DIV/0!	2
gnl|Xelaev18035401m|PAC4GC:7366539|	arcn1.L	0.230321	0.224217	0.275488	0.269974	0.234884	0.213812	0.244521	0.306784	0.246302	0.243312	0.217501	0.292885	2
gnl|Xelaev18046109m|PAC4GC:7338561|;gnl|Xelaev18043369m|PAC4GC:7361262|;gnl|Xelaev18032767m|PAC4GC:7334668|;gnl|Xelaev18015827m|PAC4GC:7350794|;gnl|Xelaev18013316m|PAC4GC:7354271|;gnl|Xelaev18030581m|PAC4GC:7325596|	arf1.S;arf1.L;arf5.S;arf3.S;arf3.L;arf5.L;	0.231174	0.20313	0.360216	0.20548	0.240892	0.265048	0.237102	0.256958	0.250722	0.242245	0.274422	0.232612	2
gnl|Xelaev18013983m|PAC4GC:7354406|	arfip2.L	0.225751	0.278912	0.196621	0.298716	0.216862	0.260674	0.235512	0.286953	#DIV/0!	#DIV/0!	#DIV/0!	#DIV/0!	3
gnl|Xelaev18047726m|PAC4GC:7339484|;gnl|Xelaev18045474m|PAC4GC:7359211|	arhgap17-like.S;arhgap17-like.L;	0.245989	0.205023	0.297563	0.251426	0.164159	0.274494	0.233169	0.328178	#DIV/0!	#DIV/0!	#DIV/0!	#DIV/0!	3
gnl|Xelaev18045583m|PAC4GC:7359062|	arhgdig.L	0.207228	0.249972	0.281817	0.260983	0.218821	0.266979	0.238612	0.275588	0.226995	0.223334	0.278804	0.270867	3
gnl|Xelaev18047812m|PAC4GC:7339095|	arhgdig.S	0.214965	0.238392	0.291232	0.25541	0.221616	0.276867	0.217013	0.284505	0.235163	0.226694	0.286868	0.251276	3
gnl|Xelaev18021041m|PAC4GC:7350194|;gnl|Xelaev18017676m|PAC4GC:7344955|;gnl|Xelaev18002966m|PAC4GC:7369078|;gnl|Xelaev18025841m|PAC4GC:7364461|;gnl|Xelaev18023912m|PAC4GC:7362455|;gnl|Xelaev18014938m|PAC4GC:7351007|	arl10b.S;arl10b.L;arl8a.1;arl8b.S;arl8b.L;arl8a.S;	0.384394	0.200515	0.164589	0.250502	0.3201	0.196605	0.258914	0.224381	0.213138	0.229337	0.350667	0.206858	1
gnl|Xelaev18022145m|PAC4GC:7363428|	arl2.L	0.21236	0.194318	0.328701	0.26462	0.227226	0.236836	0.226118	0.30982	0.225584	0.231132	0.232237	0.311047	3
gnl|Xelaev18036926m|PAC4GC:7357083|;gnl|Xelaev18003901m|PAC4GC:7369108|	arl3.S;arl3.1;	0.260484	0.216745	0.282612	0.240158	0.289641	0.255733	0.219825	0.2348	0.24712	0.229619	0.269155	0.254107	2
gnl|Xelaev18024107m|PAC4GC:7362147|	arl6ip5.L	0.211271	0.264645	0.256405	0.267679	0.32408	0.227594	0.271492	0.176834	0.24152	0.281663	0.294602	0.182214	3
gnl|Xelaev18006592m|PAC4GC:7331016|	arl9.L	0.258719	0.23295	0.232052	0.276279	0.136973	0.228841	0.318082	0.316104	#DIV/0!	#DIV/0!	#DIV/0!	#DIV/0!	4
gnl|Xelaev18033763m|PAC4GC:7333794|;gnl|Xelaev18032071m|PAC4GC:7325746|	armc1.S;armc1.L;	0.258973	0.268082	0.239907	0.233037	0.197677	0.268967	0.267637	0.265719	#DIV/0!	#DIV/0!	#DIV/0!	#DIV/0!	4
gnl|Xelaev18017780m|PAC4GC:7344350|	armc10-like.L	0.250856	0.226342	0.333307	0.189495	0.22421	0.245976	0.239125	0.290689	#DIV/0!	#DIV/0!	#DIV/0!	#DIV/0!	3
gnl|Xelaev18006629m|PAC4GC:7330425|	armc6.L	0.211394	0.195719	0.315582	0.277305	0.28735	0.232705	0.19894	0.281005	0.200946	0.201977	0.301786	0.295291	3
gnl|Xelaev18047315m|PAC4GC:7338090|;gnl|Xelaev18044876m|PAC4GC:7359519|	armc8.S;armc8.L;	0.236933	0.24345	0.272859	0.246758	0.256904	0.228191	0.184058	0.330847	#DIV/0!	#DIV/0!	#DIV/0!	#DIV/0!	4
gnl|Xelaev18025964m|PAC4GC:7365488|	arpc4.S	0.18488	0.227935	0.247672	0.339513	0.16139	0.248317	0.273346	0.316948	0.259791	0.261605	0.216326	0.262278	3
gnl|Xelaev18023257m|PAC4GC:7361552|;gnl|Xelaev18025332m|PAC4GC:7364855|	arpc5.L;arpc5.S;	0.215392	0.2244	0.229608	0.3306	0.226371	0.255011	0.244257	0.274361	0.2355	0.226678	0.287656	0.250166	3
gnl|Xelaev18038444m|PAC4GC:7346872|	arpc5l.L	0.276952	0.19418	0.277594	0.251274	0.196419	0.259143	0.216693	0.327745	#DIV/0!	#DIV/0!	#DIV/0!	#DIV/0!	4
gnl|Xelaev18018331m|PAC4GC:7343328|	arpin.L	0.259489	0.0946174	0.393752	0.252141	0.260289	0.194863	0.235538	0.309309	#DIV/0!	#DIV/0!	#DIV/0!	#DIV/0!	4
gnl|Xelaev18018198m|PAC4GC:7344541|	arpp19.L	0.17069	0.249709	0.244083	0.335517	0.250384	0.258087	0.232136	0.259393	#DIV/0!	#DIV/0!	#DIV/0!	#DIV/0!	4
gnl|Xelaev18020638m|PAC4GC:7349297|	arpp19.S	0.209597	0.232876	0.223871	0.333656	0.180152	0.269871	0.281855	0.268121	#DIV/0!	#DIV/0!	#DIV/0!	#DIV/0!	3
gnl|Xelaev18029240m|PAC4GC:7323466|	arsa.S	0.222307	0.218748	0.325762	0.233183	0.297815	0.196052	0.20899	0.297144	0.233862	0.235099	0.223585	0.307454	3
gnl|Xelaev18008192m|PAC4GC:7329986|	arsb.L	0.248234	0.230508	0.248501	0.272757	0.213533	0.292632	0.215567	0.278268	0.236827	0.232662	0.291248	0.239264	2
gnl|Xelaev18012760m|PAC4GC:7353386|	asl.L	0.195899	0.259369	0.254581	0.290151	0.235405	0.223808	0.23343	0.307358	0.211532	0.235	0.262945	0.290524	3
gnl|Xelaev18011764m|PAC4GC:7354434|	asmtl.L	0.317318	0.206731	0.212898	0.263053	0.140299	0.165489	0.311419	0.382793	0.179406	0.262545	0.220049	0.338	3
gnl|Xelaev18000816m|PAC4GC:7368738|	asna1.1	0.252588	0.234848	0.276839	0.235726	0.253658	0.233981	0.239259	0.273102	0.253843	0.228639	0.263335	0.254183	2
gnl|Xelaev18019085m|PAC4GC:7342484|	asna1.L	0.235811	0.225417	0.348217	0.190555	0.314621	0.224316	0.190518	0.270545	#DIV/0!	#DIV/0!	#DIV/0!	#DIV/0!	4
gnl|Xelaev18046471m|PAC4GC:7338128|	aspscr1.S	0.265535	0.248012	0.241994	0.24446	0.163443	0.248637	0.250263	0.337657	0.247495	0.204221	0.240709	0.307575	3
gnl|Xelaev18002115m|PAC4GC:7357906|	asrgl1.1	0.261366	0.309407	0.177248	0.25198	0.310839	0.242135	0.213332	0.233694	#DIV/0!	#DIV/0!	#DIV/0!	#DIV/0!	4
gnl|Xelaev18034362m|PAC4GC:7366973|;gnl|Xelaev18036765m|PAC4GC:7356175|	atad1.L;atad1.S;	0.221622	0.306954	0.279716	0.191708	0.22429	0.26344	0.258573	0.253697	0.273885	0.348483	0.168875	0.208758	2
gnl|Xelaev18035637m|PAC4GC:7366538|;gnl|Xelaev18037514m|PAC4GC:7356198|	atad3a.L;atad3a.S;	0.23472	0.269509	0.3336	0.16217	0.246766	0.260641	0.248606	0.243987	0.268351	0.305867	0.215809	0.209972	2
gnl|Xelaev18023511m|PAC4GC:7362591|	atf7ip-like.L	0.226967	0.253927	0.268462	0.250644	0.218119	0.270364	0.288063	0.223454	#DIV/0!	#DIV/0!	#DIV/0!	#DIV/0!	4
gnl|Xelaev18012424m|PAC4GC:7353625|;gnl|Xelaev18014721m|PAC4GC:7350828|	atg3.L;atg3.S;	0.27759	0.235099	0.256774	0.230537	0.244714	0.22249	0.289534	0.243262	0.231977	0.25054	0.281366	0.236118	2
gnl|Xelaev18000195m|PAC4GC:7339941|	athl1.1	0.208051	0.245857	0.292705	0.253387	0.273287	0.253454	0.201126	0.272133	#DIV/0!	#DIV/0!	#DIV/0!	#DIV/0!	4
gnl|Xelaev18044849m|PAC4GC:7360309|	atic.L	0.217972	0.238252	0.238035	0.305741	0.214846	0.214576	0.277003	0.293576	0.212057	0.230893	0.28868	0.26837	3
gnl|Xelaev18047295m|PAC4GC:7337988|	atic.S	0.245301	0.230022	0.23722	0.287457	0.26858	0.210913	0.260091	0.260415	0.25704	0.224522	0.214387	0.304051	2
gnl|Xelaev18026598m|PAC4GC:7328942|;gnl|Xelaev18041241m|PAC4GC:7340713|;gnl|Xelaev18039623m|PAC4GC:7345515|	atl2-like.L;atl1.S;atl1.L	0.245913	0.271066	0.261275	0.221746	0.233056	0.250268	0.320128	0.196548	0.296892	0.283687	0.247066	0.172356	4
gnl|Xelaev18028871m|PAC4GC:7323674|	atl2-like.S	0.248966	0.235287	0.310708	0.205039	0.311574	0.190282	0.209547	0.288597	#DIV/0!	#DIV/0!	#DIV/0!	#DIV/0!	4
gnl|Xelaev18022237m|PAC4GC:7361774|	atl3.L	0.239701	0.266177	0.263154	0.230967	0.250656	0.226925	0.25656	0.265859	0.238376	0.256311	0.258459	0.246854	2
gnl|Xelaev18018975m|PAC4GC:7344395|	atp13a1.L	0.254028	0.2669	0.26184	0.217233	0.221103	0.24892	0.250829	0.279149	0.247174	0.220944	0.260376	0.271505	2
gnl|Xelaev18011206m|PAC4GC:7353591|;gnl|Xelaev18037727m|PAC4GC:7356441|;gnl|Xelaev18042816m|PAC4GC:7341269|;gnl|Xelaev18035957m|PAC4GC:7367340|;gnl|Xelaev18040658m|PAC4GC:7347932|;gnl|Xelaev18038010m|PAC4GC:7356428|;gnl|Xelaev18036444m|PAC4GC:7366206|;gnl|Xelaev18035220m|PAC4GC:7366806|	atp1a1.L;LOC101730884.S;atp1a2.S;LOC101730884.L;atp1a2.L;Xelaev18038010m;Xelaev18036444m;Xelaev18035220m;	0.245662	0.252475	0.239536	0.262328	0.217081	0.239034	0.271895	0.27199	0.240562	0.252959	0.262298	0.244181	2
gnl|Xelaev18014489m|PAC4GC:7352166|	atp1a1.S	0.250208	0.257579	0.176842	0.315372	0.16406	0.241103	0.354187	0.24065	#DIV/0!	#DIV/0!	#DIV/0!	#DIV/0!	3
gnl|Xelaev18014713m|PAC4GC:7351078|	atp1b1.S	0.240562	0.226818	0.274108	0.258513	0.204245	0.244539	0.268839	0.282377	#DIV/0!	#DIV/0!	#DIV/0!	#DIV/0!	4
gnl|Xelaev18027923m|PAC4GC:7328249|	atp1b3.L	0.226318	0.253572	0.240288	0.279822	0.226559	0.244376	0.241804	0.287261	#DIV/0!	#DIV/0!	#DIV/0!	#DIV/0!	3
gnl|Xelaev18029958m|PAC4GC:7323194|	atp1b3.S	0.226484	0.212081	0.287684	0.273751	0.224845	0.248091	0.209178	0.317886	0.226876	0.274649	0.265822	0.232653	3
gnl|Xelaev18012809m|PAC4GC:7353711|	atp2a3.L	0.23463	0.261954	0.271973	0.231443	0.22528	0.249373	0.237536	0.287811	0.242665	0.246287	0.19594	0.315107	3
gnl|Xelaev18015399m|PAC4GC:7351103|	atp2a3.S	0.195865	0.283475	0.266775	0.253885	0.188634	0.257421	0.255614	0.29833	#DIV/0!	#DIV/0!	#DIV/0!	#DIV/0!	4
gnl|Xelaev18014870m|PAC4GC:7352431|	atp2b4-like.S	0.208683	0.219604	0.345191	0.226522	0.228639	0.214224	0.233641	0.323497	#DIV/0!	#DIV/0!	#DIV/0!	#DIV/0!	3
gnl|Xelaev18008489m|PAC4GC:7330382|	atp5a1.L	0.284229	0.29486	0.243181	0.17773	0.274455	0.264502	0.252502	0.208541	0.263379	0.297746	0.235215	0.20366	2
gnl|Xelaev18011128m|PAC4GC:7336225|	atp5a1.S	0.265167	0.284198	0.292136	0.158499	0.224077	0.295732	0.238496	0.241696	0.262139	0.311203	0.216248	0.210409	2
gnl|Xelaev18013400m|PAC4GC:7353860|	atp5b.L	0.231674	0.305747	0.306815	0.155765	0.290119	0.25686	0.231099	0.221923	0.292167	0.301805	0.220321	0.185707	1
gnl|Xelaev18015901m|PAC4GC:7350688|	atp5b.S	0.280319	0.299578	0.264307	0.155796	0.291108	0.259414	0.231439	0.218039	0.268368	0.286166	0.250257	0.195209	2
gnl|Xelaev18017850m|PAC4GC:7344624|	atp5c1.L	0.287757	0.315486	0.243345	0.153412	0.277352	0.269959	0.262039	0.190651	0.258101	0.323089	0.216366	0.202444	2
gnl|Xelaev18020916m|PAC4GC:7349931|	atp5c1.S	0.2873	0.294293	0.264849	0.153558	0.36667	0.2198	0.211508	0.202022	0.264482	0.364737	0.17751	0.193271	1
gnl|Xelaev18009771m|PAC4GC:7335025|;gnl|Xelaev18006241m|PAC4GC:7330558|	atp5d.S;atp5d.L;	0.27019	0.286885	0.274861	0.168064	0.303922	0.285685	0.205829	0.204564	0.280747	0.221902	0.252211	0.245139	2
gnl|Xelaev18011875m|PAC4GC:7354858|	atp5f1.L	0.310219	0.279281	0.17174	0.23876	0.229296	0.268552	0.291122	0.21103	0.214741	0.341264	0.247206	0.196789	4
gnl|Xelaev18014571m|PAC4GC:7351497|	atp5f1.S	0.282832	0.317093	0.209748	0.190328	0.245327	0.257716	0.263785	0.233172	0.236785	0.297702	0.233891	0.231623	2
gnl|Xelaev18044045m|PAC4GC:7359829|	atp5h.L	0.304498	0.32107	0.209933	0.164499	0.274672	0.27271	0.255277	0.197341	0.268877	0.334496	0.220993	0.175634	2
gnl|Xelaev18046688m|PAC4GC:7338393|	atp5h.S	0.312198	0.277361	0.226423	0.184018	0.338547	0.23634	0.214571	0.210541	0.160847	0.299938	0.142365	0.39685	1
gnl|Xelaev18014265m|PAC4GC:7352363|	atp5j.S	0.338005	0.403343	0.152662	0.105989	0.302955	0.348404	0.207885	0.140755	#DIV/0!	#DIV/0!	#DIV/0!	#DIV/0!	2
gnl|Xelaev18045063m|PAC4GC:7359296|	atp5j2.L	0.23129	0.279323	0.286028	0.20336	0.187064	0.271853	0.252067	0.289016	0.232848	0.278149	0.278917	0.210086	3
gnl|Xelaev18047438m|PAC4GC:7338824|	atp5j2.S	0.253576	0.320577	0.268012	0.157835	0.222815	0.294572	0.261814	0.220799	0.273621	0.325695	0.212977	0.187708	2
gnl|Xelaev18035433m|PAC4GC:7366188|	atp5l.L	0.235697	0.303424	0.260365	0.200513	0.195102	0.288155	0.276266	0.240477	0.228633	0.298537	0.255997	0.216833	2
gnl|Xelaev18011474m|PAC4GC:7353430|	atp5o.L	0.304076	0.315713	0.213529	0.166682	0.322369	0.230019	0.233274	0.214339	0.278805	0.28865	0.215328	0.217217	2
gnl|Xelaev18014312m|PAC4GC:7350680|	atp5o.S	0.249422	0.289082	0.279932	0.181564	0.262036	0.245525	0.254599	0.237839	0.266772	0.322044	0.21294	0.198244	2
gnl|Xelaev18039618m|PAC4GC:7345745|	atp5s.L	0.28368	0.293643	0.273593	0.149085	0.348394	0.250818	0.216476	0.184312	0.251989	0.246922	0.281249	0.21984	1
gnl|Xelaev18012393m|PAC4GC:7354283|	atp6ap2.L	0.317441	0.25197	0.279872	0.150717	0.306164	0.237632	0.224824	0.231381	0.28564	0.245094	0.226536	0.242729	1
gnl|Xelaev18014748m|PAC4GC:7352321|	atp6ap2.S	0.288758	0.243454	0.296439	0.17135	0.370718	0.224602	0.181713	0.222967	0.244643	0.183069	0.180448	0.39184	4
gnl|Xelaev18045850m|PAC4GC:7338615|;gnl|Xelaev18043070m|PAC4GC:7360738|	atp6v0a1.S;atp6v0a1.L;	0.286766	0.225611	0.249715	0.237908	0.23412	0.244266	0.258914	0.262699	0.247404	0.25063	0.260591	0.241376	2
gnl|Xelaev18007772m|PAC4GC:7332147|	atp6v0a2.L	0.199209	0.194953	0.272465	0.333373	0.202085	0.249876	0.208777	0.339262	0.179956	0.286247	0.237974	0.295822	3
gnl|Xelaev18022497m|PAC4GC:7361648|	atp6v0d1.L	0.267928	0.26865	0.235844	0.227578	0.337234	0.222374	0.207443	0.232948	0.268507	0.232034	0.249619	0.24984	1
gnl|Xelaev18042668m|PAC4GC:7341706|;gnl|Xelaev18040150m|PAC4GC:7347915|	atp6v1d.S;atp6v1d.L;	0.217041	0.24198	0.228892	0.312087	0.164134	0.254664	0.24224	0.338963	0.236557	0.228698	0.303317	0.231428	3
gnl|Xelaev18002534m|PAC4GC:7324478|	atp6v1e1.1	0.26855	0.280058	0.149454	0.301937	0.217089	0.170741	0.360865	0.251304	0.21815	0.210568	0.267172	0.304111	3
gnl|Xelaev18033716m|PAC4GC:7333943|	atp6v1h.S	0.217488	0.256162	0.264683	0.261667	0.225145	0.240833	0.260698	0.273324	0.271038	0.240527	0.199182	0.289253	2
gnl|Xelaev18046187m|PAC4GC:7339082|;gnl|Xelaev18043461m|PAC4GC:7358855|	atp9a.S;atp9a.L;	0.249639	0.313052	0.23455	0.202759	0.24614	0.286145	0.203176	0.26454	0.292513	0.285211	0.321137	0.101138	2
gnl|Xelaev18025243m|PAC4GC:7365426|	atpaf1.S	0.21313	0.274079	0.327091	0.1857	0.221135	0.237735	0.332856	0.208274	#DIV/0!	#DIV/0!	#DIV/0!	#DIV/0!	3
gnl|Xelaev18007855m|PAC4GC:7332012|;gnl|Xelaev18010661m|PAC4GC:7336694|	atxn2.L;atxn2.S;	0.203188	0.272089	0.292497	0.232226	0.227849	0.240548	0.218599	0.313004	#DIV/0!	#DIV/0!	#DIV/0!	#DIV/0!	3
gnl|Xelaev18010200m|PAC4GC:7334880|;gnl|Xelaev18007000m|PAC4GC:7330101|	auh.S;auh.L;	0.237513	0.267528	0.236682	0.258276	0.170527	0.271498	0.329004	0.228971	0.235137	0.270429	0.273821	0.220613	2
gnl|Xelaev18008653m|PAC4GC:7336054|	aup1.S	0.22292	0.256453	0.245264	0.275363	0.186011	0.231626	0.259178	0.323184	0.25321	0.237347	0.226589	0.282854	3
gnl|Xelaev18019208m|PAC4GC:7344267|;gnl|Xelaev18000887m|PAC4GC:7368803|	aurkb.L;aurkb.1;	0.21589	0.271908	0.30128	0.210922	0.24929	0.293173	0.264147	0.19339	#DIV/0!	#DIV/0!	#DIV/0!	#DIV/0!	4
gnl|Xelaev18044063m|PAC4GC:7358775|	avd.2.L	0.198879	0.232783	0.237877	0.330461	0.248879	0.214834	0.245115	0.291172	0.224133	0.212888	0.263266	0.299713	3
gnl|Xelaev18013724m|PAC4GC:7354209|	b3galtl.L	0.213405	0.218801	0.318594	0.249199	0.211992	0.228229	0.225485	0.334294	#DIV/0!	#DIV/0!	#DIV/0!	#DIV/0!	3
gnl|Xelaev18019889m|PAC4GC:7348551|	b4galnt3-like.S	0.214321	0.15716	0.345352	0.283167	0.181755	0.230355	0.130521	0.457369	#DIV/0!	#DIV/0!	#DIV/0!	#DIV/0!	3
gnl|Xelaev18036560m|PAC4GC:7367447|	b4galt3-like.2.L	0.205842	0.275489	0.323587	0.195082	0.238891	0.269838	0.217556	0.273716	0.193969	0.217317	0.261481	0.327233	3
gnl|Xelaev18006581m|PAC4GC:7332026|	babam1.L	0.240743	0.227845	0.303177	0.228236	0.273462	0.23872	0.229765	0.258053	#DIV/0!	#DIV/0!	#DIV/0!	#DIV/0!	4
gnl|Xelaev18039950m|PAC4GC:7345975|;gnl|Xelaev18041041m|PAC4GC:7340834|	baz1a.L;baz1a.S;	0.214379	0.255293	0.32576	0.204567	0.224829	0.265785	0.297036	0.21235	0.187572	0.30551	0.19732	0.309598	3
gnl|Xelaev18014525m|PAC4GC:7351955|;gnl|Xelaev18011800m|PAC4GC:7353620|	baz1b.S;baz1b.L;	0.343597	0.250025	0.188578	0.2178	0.348794	0.225345	0.2214	0.204462	#DIV/0!	#DIV/0!	#DIV/0!	#DIV/0!	1
gnl|Xelaev18042548m|PAC4GC:7341445|;gnl|Xelaev18039349m|PAC4GC:7346945|	bckdha.S;bckdha.L;	0.234529	0.267583	0.26037	0.237518	0.168261	0.255724	0.31314	0.262876	0.252014	0.228795	0.259044	0.260146	2
gnl|Xelaev18029431m|PAC4GC:7323904|	bckdhb.S	0.240694	0.294176	0.265822	0.199307	0.216476	0.29413	0.260287	0.229106	0.250398	0.270631	0.242939	0.236032	2
gnl|Xelaev18002535m|PAC4GC:7324466|	bcl2l13.1	0.239989	0.26304	0.290268	0.206703	0.308033	0.215772	0.232804	0.243391	0.277646	0.26091	0.238581	0.222863	1
gnl|Xelaev18035517m|PAC4GC:7366768|	bco2.L	0.215875	0.291992	0.297362	0.19477	0.269205	0.269405	0.224702	0.236688	0.253896	0.249324	0.26794	0.22884	2
gnl|Xelaev18027517m|PAC4GC:7328345|;gnl|Xelaev18029655m|PAC4GC:7322467|	bdh1.L;bdh1.S;	0.233079	0.31546	0.232622	0.21884	0.205432	0.259514	0.295524	0.23953	0.255545	0.288106	0.237484	0.218865	2
gnl|Xelaev18005716m|PAC4GC:7331967|	bdh2-like.L	0.233038	0.207434	0.249081	0.310447	0.188019	0.323838	0.234091	0.254052	0.240321	0.217932	0.286785	0.254962	2
gnl|Xelaev18017251m|PAC4GC:7342998|;gnl|Xelaev18021414m|PAC4GC:7350509|	bnip1.L;bnip1.S;	0.232778	0.26902	0.204376	0.293827	0.229456	0.245333	0.280978	0.244234	#DIV/0!	#DIV/0!	#DIV/0!	#DIV/0!	3
gnl|Xelaev18040402m|PAC4GC:7347739|	bola1.L	0.227754	0.215499	0.365189	0.191558	0.279949	0.296859	0.230578	0.192614	#DIV/0!	#DIV/0!	#DIV/0!	#DIV/0!	4
gnl|Xelaev18001331m|PAC4GC:7358375|	bola2.1	0.269998	0.329107	0.198412	0.202483	0.229326	0.197633	0.435711	0.137331	0.271505	0.221312	0.267368	0.239815	2
gnl|Xelaev18031587m|PAC4GC:7325733|	bphl.L	0.274401	0.236652	0.27724	0.211706	0.237584	0.261477	0.327364	0.173575	0.252384	0.289574	0.26022	0.197821	2
gnl|Xelaev18010590m|PAC4GC:7336214|	bri3bp.S	0.219037	0.258058	0.301649	0.221256	0.191011	0.269962	0.251158	0.28787	0.235828	0.251757	0.258284	0.254131	3
gnl|Xelaev18026256m|PAC4GC:7328849|;gnl|Xelaev18028659m|PAC4GC:7322735|	brox.L;brox.S;	0.275159	0.306049	0.16649	0.252302	0	0.310058	0.263701	0.426241	0.234822	0.263584	0.208706	0.292889	3
gnl|Xelaev18006455m|PAC4GC:7331346|;gnl|Xelaev18009936m|PAC4GC:7337270|	bsg.L;bsg.S;	0.409297	0.289797	0.109597	0.191309	0.345931	0.223374	0.278051	0.152645	0.246276	0.223753	0.329111	0.20086	1
gnl|Xelaev18008152m|PAC4GC:7331916|	btf3.L	0.255482	0.286738	0.245785	0.211995	0.240119	0.238363	0.275704	0.245814	0.222956	0.249954	0.255713	0.271377	2
gnl|Xelaev18010877m|PAC4GC:7335939|	btf3.S	0.21037	0.258129	0.323858	0.207642	0.193842	0.224816	0.293082	0.28826	0.286522	0.301839	0.104463	0.307176	3
gnl|Xelaev18025276m|PAC4GC:7364084|;gnl|Xelaev18023173m|PAC4GC:7361716|	btf3l4.S;btf3l4.L;	0.231138	0.293097	0.251016	0.224748	0.226498	0.238979	0.267145	0.267377	0.212638	0.24293	0.274532	0.2699	2
gnl|Xelaev18036841m|PAC4GC:7356531|;gnl|Xelaev18034541m|PAC4GC:7366826|	bub3.S;bub3.L;	0.246191	0.271997	0.221147	0.260665	0.250811	0.274616	0.236231	0.238342	#DIV/0!	#DIV/0!	#DIV/0!	#DIV/0!	2
gnl|Xelaev18014885m|PAC4GC:7351183|	bysl.S	0.228164	0.230755	0.249387	0.291695	0.262461	0.253344	0.233944	0.250251	#DIV/0!	#DIV/0!	#DIV/0!	#DIV/0!	4
gnl|Xelaev18047346m|PAC4GC:7338559|;gnl|Xelaev18044907m|PAC4GC:7359217|	bzw1.S;bzw1.L;	0.237055	0.212071	0.229744	0.32113	0.27235	0.201449	0.238334	0.287868	0.243444	0.229804	0.177451	0.349301	3
gnl|Xelaev18034899m|PAC4GC:7366761|	c10orf35.L	0.251704	0.266353	0.234881	0.247062	0.210485	0.258917	0.280757	0.249842	0.251038	0.233757	0.260879	0.254326	2
gnl|Xelaev18000628m|PAC4GC:7345187|	c10orf58.1	0.235641	0.30172	0.233397	0.229242	0.222364	0.276481	0.237955	0.263201	#DIV/0!	#DIV/0!	#DIV/0!	#DIV/0!	2
gnl|Xelaev18034983m|PAC4GC:7367712|	c10orf58.L	0.231447	0.294086	0.267191	0.207275	0.196391	0.284563	0.28613	0.232916	0.260458	0.290916	0.260294	0.188331	2
gnl|Xelaev18039668m|PAC4GC:7348129|	c14orf166.L	0.266857	0.286536	0.243019	0.203588	0.239601	0.272236	0.234123	0.25404	0.246797	0.24676	0.207327	0.299116	2
gnl|Xelaev18041212m|PAC4GC:7341092|	c14orf166.S	0.235395	0.227059	0.325527	0.21202	0.311579	0.228286	0.219366	0.240769	0.252518	0.244687	0.23223	0.270565	4
gnl|Xelaev18045405m|PAC4GC:7359136|	c16orf13.L	0.215785	0.203666	0.353664	0.226884	0.201477	0.251163	0.21826	0.3291	0.237768	0.192702	0.251216	0.318313	3
gnl|Xelaev18006100m|PAC4GC:7332706|	c19orf10.L	0.25424	0.268936	0.252593	0.224231	0.274031	0.26513	0.233701	0.227138	0.250075	0.238617	0.286355	0.224954	2
gnl|Xelaev18023624m|PAC4GC:7361843|	c1orf27-like.L	0.239705	0.276106	0.273289	0.2109	0.232423	0.233031	0.295776	0.23877	0.23702	0.254077	0.256434	0.25247	2
gnl|Xelaev18040776m|PAC4GC:7346649|	c1orf85.L	0.251692	0.256008	0.225485	0.266815	0.20528	0.260129	0.231484	0.303107	0.237077	0.239995	0.270918	0.25201	2
gnl|Xelaev18042889m|PAC4GC:7342011|	c1orf85.S	0.272492	0.236952	0.21209	0.278466	0.211182	0.273206	0.247637	0.267975	0.216362	0.237301	0.280239	0.266098	2
gnl|Xelaev18012862m|PAC4GC:7355754|	c1qbp-like.L	0.221269	0.208125	0.414101	0.156505	0.265088	0.25875	0.263767	0.212394	0.392544	0.338829	0.0892392	0.179388	1
gnl|Xelaev18015438m|PAC4GC:7351604|	c1qbp-like.S	0.285449	0.287065	0.208941	0.218545	0.205653	0.289453	0.253723	0.251171	#DIV/0!	#DIV/0!	#DIV/0!	#DIV/0!	2
gnl|Xelaev18011216m|PAC4GC:7354323|	c21orf33.L	0.286398	0.258299	0.244202	0.211101	0.269533	0.2332	0.217469	0.279798	0.206343	0.283135	0.288645	0.221877	4
gnl|Xelaev18019129m|PAC4GC:7344853|;gnl|Xelaev18019130m|PAC4GC:7342056|;gnl|Xelaev18000836m|PAC4GC:7368713|;CON__Q2UVX4	c3.L;LOC100492966.L;c3.1	0.197209	0.223753	0.213572	0.365467	0.250914	0.20454	0.229623	0.314923	0.212692	0.246243	0.249546	0.291519	3
gnl|Xelaev18029660m|PAC4GC:7324136|	c3orf21.S	0.215344	0.197958	0.461314	0.125384	0.392005	0.227823	0.193951	0.18622	#DIV/0!	#DIV/0!	#DIV/0!	#DIV/0!	4
gnl|Xelaev18039156m|PAC4GC:7348278|	c4a.L	0.20864	0.22252	0.193313	0.375528	0.164134	0.227079	0.269006	0.339781	0.221101	0.220737	0.262008	0.296155	3
gnl|Xelaev18039229m|PAC4GC:7345835|;gnl|Xelaev18042480m|PAC4GC:7340379|	c6orf136.L;c6orf136.S;	0.189225	0.238906	0.362804	0.209065	0.310129	0.17665	0.285585	0.227637	0.196302	0.234609	0.192363	0.376726	3
gnl|Xelaev18022697m|PAC4GC:7362971|	ca5b.L	0.208726	0.277377	0.284071	0.229826	0.221141	0.302943	0.266162	0.209754	0.226741	0.275417	0.267857	0.229985	2
gnl|Xelaev18028448m|PAC4GC:7327428|	cad-like.L	0.217316	0.225698	0.256347	0.300639	0.221146	0.218944	0.267916	0.291994	0.256826	0.24827	0.270445	0.224459	3
gnl|Xelaev18005666m|PAC4GC:7332708|	camk2d.L	0.196826	0.205522	0.362019	0.235633	0.251647	0.205655	0.215558	0.32714	#DIV/0!	#DIV/0!	#DIV/0!	#DIV/0!	3
gnl|Xelaev18016956m|PAC4GC:7342488|	camlg-like.L	0.273592	0.247131	0.246109	0.233168	0.251938	0.239895	0.272815	0.235353	#DIV/0!	#DIV/0!	#DIV/0!	#DIV/0!	2
gnl|Xelaev18017531m|PAC4GC:7343234|	cand1.L	0.205787	0.225941	0.282035	0.286238	0.232199	0.217106	0.246071	0.304624	0.228957	0.233101	0.233404	0.304538	3
gnl|Xelaev18020015m|PAC4GC:7350377|	canx.S	0.227227	0.284552	0.302248	0.185973	0.278635	0.206499	0.228152	0.286714	0.286203	0.292543	0.210172	0.211083	2
gnl|Xelaev18026270m|PAC4GC:7328019|	capn2.2.L	0.223394	0.213377	0.268235	0.294993	0.25231	0.208331	0.195841	0.343517	#DIV/0!	#DIV/0!	#DIV/0!	#DIV/0!	3
gnl|Xelaev18012347m|PAC4GC:7355105|	capza1.L	0.232886	0.236651	0.246338	0.284125	0.191632	0.254749	0.272562	0.281057	0.238217	0.225274	0.257709	0.278801	3
gnl|Xelaev18021071m|PAC4GC:7349210|;gnl|Xelaev18017642m|PAC4GC:7343788|	capza2.S;capza2.L;	0.228147	0.242538	0.269838	0.259477	0.232945	0.253308	0.239198	0.274549	0.248337	0.183955	0.257655	0.310053	2
gnl|Xelaev18013068m|PAC4GC:7354975|;gnl|Xelaev18015607m|PAC4GC:7351294|	carkd-like.L;carkd-like.S;	0.257978	0.255152	0.227018	0.259852	0.185244	0.24891	0.272892	0.292954	#DIV/0!	#DIV/0!	#DIV/0!	#DIV/0!	4
gnl|Xelaev18024671m|PAC4GC:7365184|	cars.S	0.208407	0.207147	0.31986	0.264585	0.278426	0.211299	0.236193	0.274082	0.237036	0.230262	0.267687	0.265014	2
gnl|Xelaev18008054m|PAC4GC:7331204|	cast.L	0.26934	0.206388	0.266723	0.257549	0.227668	0.159178	0.302445	0.310709	#DIV/0!	#DIV/0!	#DIV/0!	#DIV/0!	4
gnl|Xelaev18010809m|PAC4GC:7335092|	cast.S	0.205143	0.21624	0.305693	0.272924	0.224574	0.253038	0.23149	0.290898	0.229643	0.229219	0.218235	0.322903	3
gnl|Xelaev18011458m|PAC4GC:7354180|;gnl|Xelaev18011460m|PAC4GC:7353718|	cbr1.L;Xelaev18011460m;	0.206604	0.228238	0.275144	0.290014	0.221213	0.250421	0.251156	0.27721	0.259032	0.223106	0.256887	0.260975	3
gnl|Xelaev18014325m|PAC4GC:7352600|	cbr1.S	0.193351	0.271196	0.222742	0.312711	0.231895	0.269795	0.225976	0.272334	#DIV/0!	#DIV/0!	#DIV/0!	#DIV/0!	4
gnl|Xelaev18005422m|PAC4GC:7332162|	cbr4.L	0.210831	0.266592	0.303244	0.219332	0.222651	0.274772	0.276637	0.22594	0.233001	0.174941	0.246028	0.34603	3
gnl|Xelaev18011191m|PAC4GC:7353538|	cbs.L	0.193653	0.240176	0.265519	0.300651	0.193061	0.22662	0.328346	0.251973	0.244727	0.244806	0.241539	0.268927	3
gnl|Xelaev18014497m|PAC4GC:7351153|	cbs.S	0.242379	0.252116	0.258793	0.246712	0.211462	0.285154	0.219463	0.283921	#DIV/0!	#DIV/0!	#DIV/0!	#DIV/0!	2
gnl|Xelaev18006854m|PAC4GC:7333080|	cbwd2.L	0.206569	0.247998	0.306642	0.238791	0.254479	0.247394	0.183554	0.314573	0.21753	0.274941	0.25062	0.256909	3
gnl|Xelaev18033063m|PAC4GC:7333929|;gnl|Xelaev18030978m|PAC4GC:7325269|;gnl|Xelaev18043218m|PAC4GC:7360068|;gnl|Xelaev18045979m|PAC4GC:7338320|	cbx3.S;cbx3.L;cbx1.L;cbx1.S;	0.278008	0.297539	0.202108	0.222345	0.28484	0.255389	0.289942	0.169829	0.245898	0.223475	0.249274	0.281353	2
gnl|Xelaev18025661m|PAC4GC:7365083|	cby1.S	0.287217	0.236813	0.269539	0.206431	0.350262	0.193932	0.222569	0.233236	#DIV/0!	#DIV/0!	#DIV/0!	#DIV/0!	1
gnl|Xelaev18019115m|PAC4GC:7342813|	cc2d1a.L	0.170734	0.243513	0.343439	0.242314	0.231656	0.255828	0.218381	0.294135	#DIV/0!	#DIV/0!	#DIV/0!	#DIV/0!	3
gnl|Xelaev18005635m|PAC4GC:7330360|;gnl|Xelaev18009335m|PAC4GC:7336280|	ccdc109b.L;ccdc109b.S;	0.221275	0.290994	0.293146	0.194586	0.223196	0.26195	0.275467	0.239387	0.256131	0.325838	0.21753	0.200501	3
gnl|Xelaev18001180m|PAC4GC:7321994|	ccdc124.1	0.241495	0.244918	0.296269	0.217318	0.328323	0.18297	0.2157	0.273006	0.248395	0.248542	0.261409	0.241654	4
gnl|Xelaev18025677m|PAC4GC:7364075|;gnl|Xelaev18023632m|PAC4GC:7363000|	ccdc134.S;ccdc134.L;	0.231248	0.272104	0.298687	0.197961	0.282195	0.236944	0.22183	0.259031	0.247357	0.246728	0.230351	0.275564	2
gnl|Xelaev18043335m|PAC4GC:7358819|	ccdc47.L	0.305862	0.193297	0.317304	0.183537	0.245644	0.303493	0.264237	0.186627	0.223418	0.283626	0.233822	0.259133	2
gnl|Xelaev18025978m|PAC4GC:7364858|	ccdc51.S	0.0448953	0.121556	0.673019	0.160529	0.197367	0.328858	0.267772	0.206002	#DIV/0!	#DIV/0!	#DIV/0!	#DIV/0!	4
gnl|Xelaev18043828m|PAC4GC:7359309|	ccdc56.L	0.289768	0.291087	0.240421	0.178724	0.267388	0.268169	0.254711	0.209732	0.26958	0.321527	0.221538	0.187355	1
gnl|Xelaev18016372m|PAC4GC:7350914|	ccdc90b.S	0.257407	0.260739	0.296063	0.185791	0.290617	0.251479	0.275056	0.182848	0.268793	0.32126	0.222986	0.18696	4
gnl|Xelaev18044315m|PAC4GC:7358886|	ccdc93.L	0.160633	0.221902	0.29257	0.324894	0.222657	0.216406	0.282051	0.278886	#DIV/0!	#DIV/0!	#DIV/0!	#DIV/0!	3
gnl|Xelaev18039602m|PAC4GC:7348114|;gnl|Xelaev18041265m|PAC4GC:7341870|	ccnk.L;ccnk.S;	0.266316	0.274529	0.205475	0.253679	0.199422	0.296321	0.308256	0.196	#DIV/0!	#DIV/0!	#DIV/0!	#DIV/0!	4
gnl|Xelaev18044972m|PAC4GC:7360120|	ccnyl1.L	0.203368	0.240214	0.384164	0.172254	0.282112	0.242631	0.2073	0.267958	#DIV/0!	#DIV/0!	#DIV/0!	#DIV/0!	4
gnl|Xelaev18017545m|PAC4GC:7342468|	cct2.L	0.2285	0.219142	0.298463	0.253895	0.261258	0.230737	0.239399	0.268605	0.247827	0.251423	0.264956	0.235793	2
gnl|Xelaev18021174m|PAC4GC:7350119|	cct2.S	0.248937	0.216248	0.284004	0.250812	0.261855	0.218137	0.243549	0.276459	0.24437	0.236228	0.239608	0.279794	2
gnl|Xelaev18026520m|PAC4GC:7328555|	cct4.L	0.268346	0.210499	0.276685	0.24447	0.25033	0.222041	0.249225	0.278404	0.247389	0.237065	0.246116	0.26943	2
gnl|Xelaev18028479m|PAC4GC:7323952|	cct4.S	0.225503	0.236956	0.245348	0.292192	0.210449	0.215545	0.271022	0.302984	0.251129	0.213606	0.225245	0.310019	3
gnl|Xelaev18012771m|PAC4GC:7354106|	cct6a.L	0.255711	0.233074	0.25359	0.257626	0.220026	0.227546	0.280337	0.272091	0.255495	0.258893	0.255224	0.230388	4
gnl|Xelaev18015372m|PAC4GC:7352115|	cct6a.S	0.335819	0.241695	0.181228	0.241258	0.274904	0.213044	0.297037	0.215016	0.26251	0.231492	0.270189	0.235809	2
gnl|Xelaev18011525m|PAC4GC:7353300|	cct8.L	0.242252	0.234315	0.276506	0.246928	0.243009	0.230484	0.2442	0.282306	0.235133	0.243952	0.257664	0.263251	2
gnl|Xelaev18014277m|PAC4GC:7351473|	cct8.S	0.148692	0.18987	0.477377	0.184061	0.393337	0.169522	0.232945	0.204196	#DIV/0!	#DIV/0!	#DIV/0!	#DIV/0!	4
gnl|Xelaev18008217m|PAC4GC:7329518|	cd180.L	0.227713	0.247604	0.3186	0.206083	0.245805	0.272534	0.281474	0.200187	#DIV/0!	#DIV/0!	#DIV/0!	#DIV/0!	4
gnl|Xelaev18025514m|PAC4GC:7365741|;gnl|Xelaev18023486m|PAC4GC:7361946|	cdc73.S;cdc73.L;	0.242671	0.269605	0.247787	0.239938	0.276977	0.268504	0.215115	0.239404	0.255036	0.244039	0.23931	0.261615	2
gnl|Xelaev18025032m|PAC4GC:7364202|	cdca9.S	0.295159	0.252416	0.258871	0.193554	0.266246	0.257872	0.243394	0.232487	0.195055	0.163065	0.269094	0.372786	4
gnl|Xelaev18022638m|PAC4GC:7363959|	cdh3.L	0.220088	0.270099	0.258366	0.251447	0.215107	0.252209	0.260817	0.271867	0.193188	0.252087	0.299561	0.255164	3
gnl|Xelaev18024919m|PAC4GC:7365449|	cdh3.S	0.233101	0.250054	0.263806	0.253039	0.252742	0.24276	0.23221	0.272288	0.229844	0.246011	0.255348	0.268797	2
gnl|Xelaev18034469m|PAC4GC:7366366|;gnl|Xelaev18036802m|PAC4GC:7357143|	cdk1.L;cdk1.S;	0.228628	0.229415	0.244209	0.297749	0.200797	0.277203	0.275495	0.246505	0.252961	0.265882	0.291582	0.189575	4
gnl|Xelaev18045976m|PAC4GC:7338253|	cdk5rap3.S	0.221378	0.274986	0.229715	0.27392	0.201924	0.284512	0.266551	0.247013	#DIV/0!	#DIV/0!	#DIV/0!	#DIV/0!	2
gnl|Xelaev18033499m|PAC4GC:7334673|	cdkal1.S	0.274843	0.256168	0.28575	0.183238	0.222931	0.227391	0.299806	0.249873	0.222576	0.29221	0.250355	0.234859	4
gnl|Xelaev18017818m|PAC4GC:7342410|	cdnf.L	0.297251	0.218135	0.149381	0.335233	0.183259	0.276704	0.270322	0.269715	#DIV/0!	#DIV/0!	#DIV/0!	#DIV/0!	4
gnl|Xelaev18031133m|PAC4GC:7326166|	cdv3.L	0.240979	0.246301	0.227864	0.284855	0.217545	0.237214	0.330349	0.214892	0.20789	0.218679	0.235216	0.338215	3
gnl|Xelaev18014828m|PAC4GC:7351469|	cept1.S	0.373044	0.240605	0.249586	0.136766	0.231502	0.229557	0.290536	0.248405	0.314538	0.288412	0.241728	0.155322	1
gnl|Xelaev18042289m|PAC4GC:7341464|;gnl|Xelaev18038958m|PAC4GC:7345701|;gnl|Xelaev18005608m|PAC4GC:7330810|	cetn1.S;cetn1.L;cetn4.L	0.254972	0.257782	0.268307	0.218939	0.277119	0.236085	0.20994	0.276856	#DIV/0!	#DIV/0!	#DIV/0!	#DIV/0!	2
gnl|Xelaev18022280m|PAC4GC:7361841|	cfl1.L	0.239028	0.221863	0.231074	0.308035	0.235141	0.294175	0.224721	0.245963	0.215582	0.194982	0.326192	0.263244	3
gnl|Xelaev18024191m|PAC4GC:7364974|	cfl1.S	0.24526	0.214258	0.22846	0.312023	0.231574	0.258803	0.243541	0.266083	0.224831	0.212334	0.307958	0.254877	3
gnl|Xelaev18047347m|PAC4GC:7337702|	cflar-like.S	0.18842	0.301226	0.269835	0.24052	0.22869	0.257586	0.231517	0.282207	0.233182	0.198859	0.268689	0.299269	3
gnl|Xelaev18022858m|PAC4GC:7362764|	ciapin1.L	0.215666	0.255221	0.293061	0.236052	0.23441	0.221335	0.285864	0.25839	0.241359	0.218977	0.280599	0.259066	3
gnl|Xelaev18006236m|PAC4GC:7330849|	cirbp.L	0.267722	0.262145	0.255476	0.214657	0.310272	0.237868	0.224479	0.227381	0.26191	0.277969	0.213181	0.24694	1
gnl|Xelaev18009768m|PAC4GC:7336689|	cirbp.S	0.271018	0.274548	0.231446	0.222988	0.342737	0.219523	0.232499	0.205241	0.270901	0.284183	0.216321	0.228596	1
gnl|Xelaev18034456m|PAC4GC:7366392|	cisd1.L	0.269819	0.293945	0.22337	0.212866	0.209298	0.257407	0.316029	0.217267	0.230807	0.312825	0.264307	0.19206	2
gnl|Xelaev18005718m|PAC4GC:7332992|;gnl|Xelaev18009411m|PAC4GC:7336279|	cisd2.L;cisd2.S;	0.257386	0.284953	0.26494	0.192721	0.21041	0.218138	0.355755	0.215697	0.241694	0.306309	0.245498	0.2065	2
gnl|Xelaev18016852m|PAC4GC:7342504|	ckap4.L	0.267042	0.293371	0.234163	0.205423	0.238466	0.266552	0.244016	0.250965	0.252989	0.280569	0.243343	0.223098	2
gnl|Xelaev18019973m|PAC4GC:7348637|	ckap4.S	0.226807	0.27809	0.267826	0.227278	0.256587	0.266931	0.235843	0.240639	0	1	0	0	2
gnl|Xelaev18038492m|PAC4GC:7346942|	clcn5.L	0.24602	0.263007	0.265659	0.225314	0.275323	0.225061	0.199801	0.299814	#DIV/0!	#DIV/0!	#DIV/0!	#DIV/0!	4
gnl|Xelaev18014531m|PAC4GC:7351084|;gnl|Xelaev18011811m|PAC4GC:7354868|;gnl|Xelaev18014532m|PAC4GC:7353023|;gnl|Xelaev18011812m|PAC4GC:7353145|	cldn4.S;cldn4.L;cldn3.S;cldn3.L;	0.327934	0.246354	0.213626	0.212085	0.25856	0.252847	0.192889	0.295704	0.267938	0.238687	0.229264	0.26411	4
gnl|Xelaev18047888m|PAC4GC:7338411|;gnl|Xelaev18045676m|PAC4GC:7359071|	cldn6.1.S;cldn6.1.L;	0.254639	0.254411	0.228288	0.262661	0.207597	0.263168	0.25744	0.271795	0.247902	0.253209	0.309147	0.189742	3
gnl|Xelaev18045675m|PAC4GC:7359064|	cldn6.2.L	0.238243	0.262332	0.255865	0.24356	0.234499	0.276052	0.206319	0.283131	0.275787	0.224136	0.252229	0.247848	2
gnl|Xelaev18047886m|PAC4GC:7338713|	cldn6.2.S	0.235548	0.233855	0.279868	0.250729	0.222244	0.253433	0.218699	0.305624	0.195578	0.262995	0.262405	0.279022	3
gnl|Xelaev18039212m|PAC4GC:7348048|;gnl|Xelaev18014319m|PAC4GC:7351741|	clic1.L;clic6.S;	0.196657	0.233673	0.379234	0.190437	0.299102	0.222458	0.219151	0.259289	0.23384	0.219721	0.257547	0.288891	3
gnl|Xelaev18042468m|PAC4GC:7340647|	clic1.S	0.213141	0.235466	0.336087	0.215305	0.291187	0.234457	0.213116	0.26124	0.247598	0.225869	0.273016	0.253517	2
gnl|Xelaev18013912m|PAC4GC:7354161|	clpb.L	0.241386	0.251529	0.303633	0.203452	0.277934	0.284071	0.202201	0.235794	0.267475	0.283208	0.232861	0.216456	2
gnl|Xelaev18019106m|PAC4GC:7342901|;gnl|Xelaev18000817m|PAC4GC:7368727|	clpp.L;clpp.1;	0.221225	0.295972	0.278194	0.20461	0.19928	0.325715	0.270825	0.20418	0.232624	0.265452	0.288437	0.213487	2
gnl|Xelaev18042379m|PAC4GC:7340094|;gnl|Xelaev18039083m|PAC4GC:7347964|	clptm1-like.S;clptm1-like.L;	0.385045	0.176139	0.245829	0.192988	0.176212	0.277991	0.299373	0.246424	0.220599	0.263311	0.247332	0.268758	4
gnl|Xelaev18021353m|PAC4GC:7348878|	cltb.S	0.253497	0.241935	0.176347	0.328222	0.136489	0.243009	0.379113	0.241389	#DIV/0!	#DIV/0!	#DIV/0!	#DIV/0!	3
gnl|Xelaev18012645m|PAC4GC:7353712|	cltc.L	0.276476	0.224145	0.297522	0.201857	0.263725	0.216718	0.240785	0.278772	0.239464	0.213447	0.258024	0.289065	2
gnl|Xelaev18015280m|PAC4GC:7352187|	cltc.S	0.238406	0.225994	0.293426	0.242174	0.224191	0.233888	0.244119	0.297802	0.240267	0.228739	0.226694	0.3043	3
gnl|Xelaev18014603m|PAC4GC:7351943|	cluh.S	0.247088	0.255189	0.246335	0.251388	0.198434	0.275089	0.263149	0.263328	#DIV/0!	#DIV/0!	#DIV/0!	#DIV/0!	2
gnl|Xelaev18013120m|PAC4GC:7354633|	clybl.L	0.212821	0.302919	0.291834	0.192426	0.36807	0.212761	0.197062	0.222107	0.233479	0.23615	0.268566	0.261805	2
gnl|Xelaev18031782m|PAC4GC:7325488|	cndp2.L	0.205723	0.225221	0.265195	0.30386	0.216537	0.225691	0.281865	0.275907	0.219817	0.236858	0.268321	0.275003	3
gnl|Xelaev18033544m|PAC4GC:7334012|	cndp2.S	0.0485449	0.0988483	0.764249	0.0883575	0.568621	0.11366	0.203861	0.113859	0.209041	0.211351	0.305585	0.274023	3
gnl|Xelaev18028645m|PAC4GC:7323498|;gnl|Xelaev18026275m|PAC4GC:7326923|	cnih4.S;cnih4.L;	0.198268	0.203593	0.432399	0.165741	0.243275	0.249046	0.231474	0.276206	0.264739	0.225644	0.221301	0.288315	2
gnl|Xelaev18024996m|PAC4GC:7364458|;gnl|Xelaev18022833m|PAC4GC:7363278|	cnot1.S;cnot1.L;	0.256512	0.241918	0.270199	0.231372	0.234049	0.239621	0.224641	0.30169	0.269089	0.241029	0.204281	0.285602	2
gnl|Xelaev18020012m|PAC4GC:7350092|;gnl|Xelaev18016943m|PAC4GC:7344129|	cnot8.S;cnot8.L;	0.231827	0.265509	0.274038	0.228626	0.237986	0.250143	0.215676	0.296194	#DIV/0!	#DIV/0!	#DIV/0!	#DIV/0!	4
gnl|Xelaev18013350m|PAC4GC:7355179|	cnpy2.L	0.245179	0.273892	0.245637	0.235291	0.260208	0.254117	0.243177	0.242498	0.230818	0.210693	0.261869	0.296619	2
gnl|Xelaev18015852m|PAC4GC:7351332|	cnpy2.S	0.269955	0.25876	0.247089	0.224196	0.216371	0.242835	0.331384	0.209411	0.25538	0.223541	0.288824	0.232255	2
gnl|Xelaev18043823m|PAC4GC:7359778|	cntnap1.L	0.170813	0.321911	0.287084	0.220192	0.2925	0.269802	0.183913	0.253785	#DIV/0!	#DIV/0!	#DIV/0!	#DIV/0!	4
gnl|Xelaev18029057m|PAC4GC:7322806|	cog2-like.S	0.254044	0.265341	0.246133	0.234482	0.191346	0.31215	0.257052	0.239452	#DIV/0!	#DIV/0!	#DIV/0!	#DIV/0!	2
gnl|Xelaev18010891m|PAC4GC:7334841|;gnl|Xelaev18008169m|PAC4GC:7330940|	col4a3bp.S;col4a3bp.L;	0.287888	0.258041	0.222012	0.232059	0.277224	0.27383	0.245211	0.203735	#DIV/0!	#DIV/0!	#DIV/0!	#DIV/0!	1
gnl|Xelaev18007981m|PAC4GC:7333023|	commd10.L	0.21754	0.208314	0.294366	0.27978	0.153846	0.289222	0.26231	0.294623	#DIV/0!	#DIV/0!	#DIV/0!	#DIV/0!	3
gnl|Xelaev18015713m|PAC4GC:7351365|	commd6.S	0.184009	0.196932	0.29383	0.325229	0.155421	0.203051	0.276273	0.365256	0.232334	0.19297	0.232064	0.342632	3
gnl|Xelaev18021835m|PAC4GC:7363025|	commd9.L	0.252194	0.223951	0.274758	0.249096	0.20433	0.274559	0.270794	0.250317	0.238045	0.190086	0.217682	0.354186	2
gnl|Xelaev18040643m|PAC4GC:7347973|;gnl|Xelaev18042803m|PAC4GC:7341262|	copa.L;copa.S;	0.232477	0.243399	0.26574	0.258385	0.217829	0.249843	0.23723	0.295098	0.264658	0.251674	0.21787	0.265799	2
gnl|Xelaev18027896m|PAC4GC:7327192|;gnl|Xelaev18029939m|PAC4GC:7322639|	copb2.L;copb2.S;	0.224585	0.249419	0.302531	0.223465	0.236366	0.213611	0.230248	0.319775	0.254656	0.251012	0.219165	0.275166	3
gnl|Xelaev18006663m|PAC4GC:7332527|;gnl|Xelaev18001127m|PAC4GC:7321904|	cope.L;cope.1;	0.237083	0.220931	0.254422	0.287564	0.232285	0.222317	0.218867	0.326532	#DIV/0!	#DIV/0!	#DIV/0!	#DIV/0!	3
gnl|Xelaev18024004m|PAC4GC:7363669|	copg1.L	0.19628	0.207236	0.370624	0.225861	0.284053	0.211723	0.209226	0.294998	0.246572	0.218635	0.229438	0.305355	3
gnl|Xelaev18025912m|PAC4GC:7364347|	copg1.S	0.20863	0.255741	0.336368	0.199261	0.25229	0.227482	0.243746	0.276482	0.2605	0.24798	0.230476	0.261045	2
[truncated: 2,786 more rows]
