# Supplementary material for: Asymmetric distribution of biomolecules of maternal origin in the Xenopus laevis egg and their impact on the developmental plan
Source: Sci Rep. 2018 May 29;8:8315. doi: 10.1038/s41598-018-26592-1 (PMC5974320; doi:10.1038/s41598-018-26592-1)
Supplement: Supplementary file 4 — Supplement dataset 4 [file 41598_2018_26592_MOESM4_ESM.xlsx]

## Sheet: Legend
1 - animal
2 - even
3 - vegetal

## Sheet: stage_1_no_mRNA
protein name	protein_GROUP
a2m.S	3
abat.S	2
actc1.S;actc1.L;acta2.S;acta2.L;Xelaev18029136m;Xelaev18026959m;MGC75582.S;MGC75582.L;act3.L	3
adamts10-like.L;adamts10-like.S;	3
adh6.L;adh1b.L;adh6.S	3
alb-like.1.S;alb-like.1.L;	3
aldh3b1-like.2.L	3
anxa3.S	3
apoa1.L	3
apoa1.S	3
apob.L	3
arsb.L	3
bdh2-like.L	3
bphl.L	2
c21orf33.L	2
c3.L;LOC100492966.L;c3.1	3
c4a.L	3
c8a.L	3
ccdc104.L	3
ccdc124.L	2
ccdc56.L	2
cdk5rap3.S	2
cdnf.L	2
ckap4.S	2
cldn4.S;cldn4.L;cldn3.S;cldn3.L;	1
cp.L	3
cpne3.S;cpne3.L;cpne5.S;cpne5.L;cpne2-like.S;cpne4.S;cpne4.L;cpne7.S;cpne8.L	3
crisp2-like.S	3
cryz.L	2
ctbs.L	2
dao.L	3
dnm1.1;dnm3.L;dnm1.S	2
eef1a2.S;eef1a2.L;	3
eef2.2.S	3
endod1.L	2
fhit.S;fhit.L;	2
fkbp3.L	3
fndc1.L	3
gdi1.L;gdi1.S;	2
gpr98.L	3
gpx3.L	3
grhpr.1.L	3
gsto1.S	3
hba1.L	3
hbg1.L	3
hdhd2.L	1
hibch.L;hibch.S;	2
hsp90aa1.1.L	3
ighx.L	3
inpp1.L	1
isoc2.S	1
kif5b.S;kif5c.L;kif5c.S;kif5a.S;kif5a.L	2
krt24-like.1.S;krt24-like.1.L;	3
LOC100135070.L	3
LOC100135198-like.L	3
LOC100145763.L	2
LOC100170420.L	2
LOC100216173.L	2
LOC100485054.L	3
LOC100485534.S	3
LOC100486352-like.L	3
LOC100488044.L	3
LOC100489659.L;LOC100489750.L;LOC100487769-like.L;Xelaev18040323m;Xelaev18040322m;Xelaev18042707m;Xelaev18042705m	3
LOC100489846.L	2
LOC100491044.L	2
LOC100492329.L	1
LOC100494280.L	1
LOC100494280.S	3
LOC100494604.L	3
LOC100494633.L;Xetrov90014132m.1;	3
LOC100494633.S	3
LOC100496075.L	3
LOC100496714.L	3
LOC100497009.L	2
LOC100498231.S	1
LOC101730645-like.S	1
LOC101731146.L;LOC100127860.L;	3
LOC101731749.S	1
LOC101731864.L	2
LOC101733006.L	3
LOC101733625.S	1
LOC548369.L	3
LOC548774.L;Xelaev18000117m;Xelaev18003222m	1
LOC594890.L	3
lyrm5.L	2
mcee.S	2
MGC107876.L;Xelaev18040329m;	3
MGC89174.L	2
MGC89221.S;MGC89221.L;	3
mien1.S	2
mospd1.L	2
mrps23.S	2
msh5.L	2
naip.L	2
napa.S;napb.S;napb.L	2
ndufa1.S;ndufa1.L;	2
ndufa12.L	2
nenf.L	2
nudt16.L	2
pars2.L	3
pcbd2.L	1
pccb.S	2
pck2.L;pck1.S;pck1.L	2
pfdn4.L	2
pi4k2a.L	2
plekhh2.S	3
ppp2r4-like.S	2
ppt1.1	3
prdx5.S	3
prtfdc1.L	2
ptgr2.S	3
ptrh2.L	2
ptx.S	3
ptx4.S	2
pygl.L;pygm.S;pygm.L	3
pzp-like.2.L	3
rab24.S	3
rab32.S;rab32.L;LOC100496061-like.L;rab38.L;rab38.S	1
rab3d.L;rab3d.1;rab3b.S;rab3b.L;	3
rab6a.S;LOC100124772.L;rab6a.L	3
retsat.L	2
rnpep.S	3
rps24.1	1
rtn1.L	2
sacs.L	3
serpina3k.L	3
serpinb1.L	3
sf1.L	2
spata20-like.L	2
sult1e1.L	2
tcn2.L;tcn2.S;	3
tex26.S;tex26.L;	3
tmem120a.L	3
trex2.S	3
ttc9b.S;ttc9b.L;	1
tubb2b.L	3
tubb2b.S	3
tubb3.S;tubb3.L;	2
vti1a.L;vti1a.S;	3
vtn.L	3
Xelaev18000104m	3
Xelaev18000200m	2
Xelaev18001084m;Xelaev18005939m;Xelaev18035694m;Xelaev18034509m;Xelaev18036824m	1
Xelaev18001975m	3
Xelaev18002692m	2
Xelaev18002841m;flnc.S;flnc.L	3
Xelaev18003113m;Xelaev18035805m;Xelaev18019210m;Xelaev18027891m;	2
Xelaev18004584m	3
Xelaev18004586m	3
Xelaev18004749m;Xetrov90026084m.1;Xelaev18002436m;Xetrov90000165m.L;Xetrov90000136m.L;Xelaev18004780m;Xelaev18004763m;Xelaev18004762m;Xetrov90000201m.L;Xelaev18004967m;Xelaev18004754m;Xelaev18003869m;Xelaev18004799m;Xelaev18002170m;Xelaev18004777m;Xelaev18004775m;Xelaev18004765m;Xelaev18004757m;Xelaev18004756m;Xelaev18004972m;Xelaev18004802m;Xelaev18004794m;Xetrov90029775m.L;Xelaev18004750m;Xelae…	3
Xelaev18007018m;Xelaev18023424m;Xelaev18010215m	2
Xelaev18007517m	3
Xelaev18008344m;Xelaev18008343m;	3
Xelaev18009781m	3
Xelaev18012157m	1
Xelaev18013612m;krt6.L;Xelaev18013614m;Xelaev18013613m;	3
Xelaev18014004m	2
Xelaev18014917m	3
Xelaev18015433m	3
Xelaev18017459m;atp2b3.1;atp2b3.S;atp2b2-like.L;atp2b2-like.S	2
Xelaev18019825m;Xetrov90007079m.1;Xelaev18002495m;Xelaev18002494m;	2
Xelaev18019905m	2
Xelaev18020148m	3
Xelaev18020462m	3
Xelaev18021819m	3
Xelaev18021919m;Xelaev18021850m;Xelaev18024498m;Xelaev18021851m;	2
Xelaev18022088m	2
Xelaev18022105m	1
Xelaev18024300m;Xelaev18003989m;Xelaev18024302m	3
Xelaev18024386m	1
Xelaev18026042m	3
Xelaev18026283m	2
Xelaev18026436m	2
Xelaev18026753m	2
Xelaev18027506m	3
Xelaev18027736m;LOC100489273.S;LOC100489273.L	2
Xelaev18028191m;LOC100494424-like.L;Xelaev18028190m;Xelaev18028186m;Xelaev18028180m;LOC100496620.L;Xelaev18028177m;Xelaev18028178m;LOC100494410.L;Xetrov90012351m.S;Xelaev18025674m	2
Xelaev18028284m	2
Xelaev18029975m	3
Xelaev18034311m;Xelaev18036685m;a2ml1.L;a2ml1.S;	3
Xelaev18034321m	1
Xelaev18034326m	3
Xelaev18034736m;Xelaev18037044m;	3
Xelaev18036221m	2
Xelaev18036483m	3
Xelaev18036570m;Xelaev18017913m;LOC101733157.S	2
Xelaev18036574m	3
Xelaev18036579m	3
Xelaev18036684m	3
Xelaev18036862m	3
Xelaev18037616m;Xelaev18029933m;	3
Xelaev18038057m;Xelaev18038058m;Xelaev18004281m	2
Xelaev18038347m;Xelaev18038348m;	3
Xelaev18038711m;Xelaev18038705m;Xelaev18038699m;Xelaev18038698m;Xelaev18042098m	3
Xelaev18039009m	1
Xelaev18040189m	3
Xelaev18040190m	3
Xelaev18040328m	3
Xelaev18040622m	3
Xelaev18042686m;Xelaev18042688m;	3
Xelaev18043659m	1
Xelaev18044298m	2
Xelaev18045095m;Xelaev18045097m;Xelaev18047464m;Xelaev18045100m;Xelaev18045099m;Xelaev18045098m;	2
Xelaev18046342m	3
Xelaev18047223m	2
Xetrov90003223m.L	2
Xetrov90006350m.S	3
Xetrov90007339m.L	2
Xetrov90010356m.S	3
Xetrov90010767m.L;Xetrov90010767m.S;	2
Xetrov90010843m.L	3
Xetrov90010884m.L	3
Xetrov90010888m.L	1
Xetrov90010891m.L	1
Xetrov90015377m.1	1
Xetrov90017243m.L	3
Xetrov90017513m.L	3
Xetrov90017730m.L	1
Xetrov90021715m.L	3
Xetrov90024050m.S	2
Xetrov90027439m.L	3
zadh2.L	2
