# Supplementary material for: Asymmetric distribution of biomolecules of maternal origin in the Xenopus laevis egg and their impact on the developmental plan
Source: Sci Rep. 2018 May 29;8:8315. doi: 10.1038/s41598-018-26592-1 (PMC5974320; doi:10.1038/s41598-018-26592-1)
Supplement: Supplementary file 5 — Supplement dataset 5 [file 41598_2018_26592_MOESM5_ESM.xlsx]

## Sheet: Legend
1 - animal
2 - even
3 - vegetal
4 - other

## Sheet: stage_1
	Stage0_GROUP
aak1.L;aak1.S;	4
abca3-like.L	1
abhd12.L	4
abhd16a.S	3
abi2.S;abi2.L;	3
acadm.S	4
acbd5.L	3
aco1.L	1
actr10.S;actr10.L;	4
adamts10-like.L;adamts10-like.S;	3
aga.L	4
agfg1.S	3
agpat1.S	4
agpat5.S;agpat5.L;	4
agtrap.L	3
ahnak-like.L	4
aifm2.S	3
aimp1.L	4
alb-like.2.L	4
aldh1l2.L;aldh1l2.S;	4
aldh3b1-like.1.L	4
aldh3b1-like.2.L	3
ank3.S;ank3.L;	4
ankhd1.S;ankhd1.L;ankrd17.S;ankrd17.L;	3
ankle2-like.L	1
ap2s1.S;ap2s1.L;	3
apoa1.L	3
apoa1.S	3
apob.S	4
appl2.L	4
aprt.1	2
arf4.S;arf4.1;	4
arl1.S;arl1.L;	3
arl6.L	4
as3mt.1	4
asah1.L	4
ascc2.S	4
atg5.L	3
atr.L	4
atxn10.L	4
bccip.S	3
bckdhb.1	1
bpnt1.L	3
brd4.S;brd4.L;	2
brk1.S	3
btrc.S;btrc.L;	4
c11orf54.L	4
c17orf103.L;c17orf103.S;	2
c17orf62.L	4
c8a.L	3
ca12.L	3
calcoco2.S	3
carhsp1.S	3
cby1.L	4
ccdc104.L	3
ccdc113.L	2
ccdc124.L	2
ccdc167.S	2
cd59-like.L	2
cdca3-like.L	3
cdv3.S	4
cep192-like.L	3
cep350.S	1
clint1.S;clint1.L;	3
clpx.L;clpx.S;	2
cnksr1.S;cnksr1.L;	3
cnnm2.L;cnnm2.S;cnnm3-like.L	4
cnp-like.S;cnp-like.L;	3
cntnap2.S;Xetrov90016282m.L;	4
cops3.S;cops3.L;	3
cops5.S;cops5.L;	4
coq9.L	2
coro7.L	3
cox6c.L	1
crisp2-like.S	3
cs.L	4
cyb5b.L	1
dao.L	3
dbnl.L	4
dcun1d1.L	4
ddx42-like.L;ddx42-like.S;	3
ddx6.L	3
degs1.S;degs1.L;	2
dgke.1	2
dhrs7b.L;dhrs7b.S;	2
diaph1.L	4
diaph3.L	4
dlgap5.S	4
dmgdh.S;Xelaev18022812m;	2
dnah3.S	4
dnaja3.S	4
dnajb1.L	3
dnajb12.S;dnajb12.L;	4
dnajc19.L	2
dnm1.1;dnm3.L;dnm1.S	2
dnmt1.S	4
dpysl2.S;dpysl2.L;	3
dsc3.S	3
dus3l.L	4
edem2.L	4
edf1.L;edf1.S;	3
eea1.L;eea1.S;	3
ehd1.S;ehd1.L;	3
echdc3-like.L	2
eif1ad.L	3
eif2b4.L	1
eif3b.L	1
eif3j-like.S	4
elavl2.L;Xelaev18025261m;Xelaev18023157m;Xelaev18004445m;elavl2.S;Xelaev18000756m;	4
elovl5.L	4
emilin2.L	4
enosf1.S	3
enpp1.L	4
enpp4.L	3
entpd6-like.L	4
eprs-like.S	4
eps8.L	3
ergic2.S	4
exoc8.S	4
exosc9.L	4
fabp7.L	4
faf2.S	4
fam177a1.L;fam177a1.S;	3
fam185a.L	2
fam192a.S	4
fam210a.L	2
fam210a.S	2
fam49a.L	3
fbxo3.S	3
fbxo7.1	4
fdx1.L	1
fdx1l.S;fdx1l.L;	2
fkbp10.S	4
fmr1.S;fmr1.L;	4
fndc1.L	3
fntb.S;fntb.L;	4
folr1.L	3
furin.S;furin.L;	4
g3bp2.L	4
gas8.S	4
gde1.L	4
gdpd5.S	4
gfer.S;gfer.L;	2
gfm2-like.L	2
ggcx.L	2
glb1.L	4
glrx2.L	3
gnptab.L	4
gorasp2.S;gorasp2.L;	4
gosr2.L;gosr2.S;	4
gpd2.S	4
gpr89b.L	2
gpr98.L	3
gtpbp3-like.1	4
gusb.S	4
hccs-like.L	1
hdac10.L	4
hint1.S	3
hk2.L;hk2.S;LOC100492955.L;LOC100485269.S;LOC100485269.L	2
hn1.S	4
hnrnpl.S;hnrnpl.L;	4
hs2st1.S;hs2st1.L;	4
hsd17b12.S	2
hspa14.L;hspa14.S;	4
chchd4.L	4
chml.S	4
idh3a.L	3
immp1l.S;immp1l.L;	4
impad1.S	4
impdh2.L	3
itfg1.S	4
itm2b.L	3
kctd14.S	2
kiaa0391.L	2
kiaa1033-like.S;kiaa1033-like.L;	3
kiaa1468.S	4
kif13b.L;kif13b.S;	4
kif1c.1	3
krt24-like.1.S;krt24-like.1.L;	3
krt5.7.S;krt5.7.L;	4
lactb.S	3
lars2-like.L	2
lcmt1.L	4
lman2l.L	4
lmf1.L	2
LOC100127586.S	4
LOC100127872.L	4
LOC100135146.L	4
LOC100135159.S	1
LOC100144974.L	2
LOC100158546.S	2
LOC100485226.L	4
LOC100485264.S	1
LOC100485766-like.L	4
LOC100485774.L	4
LOC100486352-like.L	3
LOC100486817-like.S;LOC100486817-like.L;	2
LOC100486876-like.S	1
LOC100487091-like.S;LOC100487091-like.L;	3
LOC100488028-like.1	4
LOC100488384-like.L	2
LOC100488558-like.L;LOC100488558-like.S;	2
LOC100489846.L	2
LOC100491128.L	2
LOC100491557-like.L	1
LOC100491633.L	2
LOC100493164-like.L	2
LOC100493856.1	2
LOC100494497.L	4
LOC100494753.L;LOC101730706.L;	4
LOC100494754.L	1
LOC100495031.L;LOC100495031.S;	4
LOC100496075.L	3
LOC100496167.L	4
LOC100496637.S	1
LOC100496959.S	2
LOC100497009.L	2
LOC100497878.L	3
LOC100497895.1	2
LOC101731146.L;LOC100127860.L;	3
LOC101732409.L	4
LOC101732754.L	4
LOC101734377.L	3
LOC101734601.L	2
LOC101734821.S;LOC101734821.L;	4
LOC496503.L;LOC496503.S;	4
LOC548369.L	3
LOC733561.S	3
LOC734032-like.L	2
LOC734064.L	2
LOC734071.L	4
LOC734128.L	4
lrp8.S;lrp8.L;	3
lrrc8e.L	1
lypla2.L	3
lyrm5.L	2
maats1.L	2
mcat.S	2
mettl13.S	3
mfsd12.S;mfsd12.L;	4
MGC145260.S;MGC145260.L;	3
MGC89174.L	2
mgme1.S	2
mia3-like.1.S	4
mien1.S	2
mipep-like.L	4
mlst8.L	4
mnd1.L	4
mospd1.L	2
mospd2.S	2
mrpl43.L	2
mrpl48-like.S	3
mrpl54.S	2
mrps11.S	4
mrps14.S	2
mrps18c.S;mrps18c.1;	2
mrps24.S	2
msr1.L	3
mterfd2.L	4
mtg1.L	2
mtm1.L	3
mtpap.L	1
mtx3-like.S	1
mvb12b.L	1
naa40.S	2
naca.2.S	3
nadk2.L	3
naglu.L	4
naip.L	2
ndufaf4.L	2
nelfb.L	4
nipsnap3a.S	4
npepps.S	3
nqo1.L	3
nsf.L	3
nt5c1a.S;LOC100495335.L;nt5c1a.L	3
ntpcr.1	3
nubpl.L	2
nudcd2.L	4
nup107-like.S	2
ola1.S	4
opn4.1	4
orc2.S	2
otub1.S	4
oxa1l.L;oxa1l.S;	4
p4ha1-like.1.S	4
pafah1b2-like.S	1
pam16.L	4
parg.L	3
parn.L;parn.S;	4
pars2.L	3
pdcd6.L	4
pdpk1.S;pdpk1.L;	4
pef1.S	4
pex11b.S	4
pex3.L	4
pfdn5.S;pfdn5.L;	4
pgap1.L	4
pgp.L	2
pgs1.S	1
phr.1	2
pik3r4.S;pik3r4.L;	4
pin1.S;pin1.L;	4
pip4k2b.S;pip4k2b.L;	4
plch1-like.S;plch1-like.L;	2
plxna3.S;plxna3.L;Xetrov90012724m.S;Xetrov90012724m.L;plxna4-like.1.L	4
plxnb3.S	2
pmm1.L	4
pnpla6.L;pnpla6.S;	4
poldip2.S	2
porcn.L	2
ppa1.S	4
ppm1g.L;ppm1g.S;	4
ppp2r2b.S;ppp2r2b.L;Xelaev18020223m;Xelaev18036860m;Xelaev18018679m;Xelaev18034567m;	1
ppp3cc.1;ppp3cc.L;ppp3cb.L;ppp3cb.S;	4
pptc7.L;pptc7.S;	1
prcp.L;prcp.S;	4
prdx4.L	4
prdx5.S	3
psma3.S	4
psmd3.S	4
psmd9.L;psmd9.S;	2
psme1.L	4
ptcd1.L	4
ptdss1.S	4
ptgfrn.S	2
ptgr1.2.L	4
ptp4a2.S;ptp4a2.L;	3
ptpn2-like.L	2
pycrl-like.L	4
qars.L	2
qrsl1.L	4
r3hcc1.L	4
rab24.S	3
rabep1.S;rabep1.L;	4
rarg-like.2.L	2
rars2.S	4
rbm22.S	2
rhob.S;rhob.L;	4
rhot2.S;rhot2.L;	4
rnf157.L	4
rnf167.L	4
rpl29.S	1
rpl39.S;rpl39.L;	4
rprd2-like.S	4
rps6ka1.L;rps6ka1.S;	3
rps8.S	1
rptor.L	4
rrm1.L	4
rrp12.S	4
sart3.L	2
scarb1.L;scarb1.S;	3
scfd2.L	2
sept11.S;sept11.L;sept8.S;sept8.L;	4
sept9.S;sept9.L;	3
setd6.L	4
sf3b2.S	4
sgpp2.L	4
sgta.S	3
shoc2.L;shoc2.S;	2
slc25a11.L	3
slc25a17.S	2
slc25a21.L	4
slc25a25-like.1	4
slc25a32.L	4
slc27a2-like.S;slc27a2-like.L;	2
slc30a9.S	4
slc39a11.1	4
slc52a1.L	4
slc9a6.L	4
slirp.L	4
slmap.1	2
smarcb1.L;smarcb1.S;	4
smpd4.L	3
smu1.S;smu1.L;	3
snx1.S	3
sort1.S	4
spag1.L	3
spdl1.L	3
speg.S;speg.L;	4
sptan1.S	3
srd5a1.S	1
ssh3.L	3
stau1.S	1
stk11.S;stk11.L;	4
stk31.1	2
stk39.L	2
sub1.L;sub1.S;	4
sult1e1.L	2
sult2b1.S;sult2b1.L;	3
supt5h.S	2
surf4.1.L	4
taco1-like.S	1
taf1.L	2
tapt1.L;tapt1.S;	2
tbl2.S	2
tbrg4.L	2
tex264.S;tex264.L;	3
timm22.S	2
tmed5.S;tmed5.L;	2
tmem11.L	2
tmem141.L	4
tmem143.S;tmem143.L;	4
tnpo3.L	4
tomm20.L	1
tor2a.L;tor2a.S;	2
trex2.S	3
trmt12-like.L	4
trmt6.S	4
tsc1.L;tsc1.S;	2
ttc9b.S;ttc9b.L;	1
tuba3c.S	4
tubb2b.L	3
tubb2b.S	3
uba2.1	4
uba2.L	3
uba6-like.L	3
ube2g1.S	1
ube2t-like.S	3
ublcp1.S	4
ubqln4.S	4
uggt2.S	4
usp33.S	3
usp47.L;usp47.S;	3
vcpkmt.L	4
velo1.L	3
vim.L	4
vps13a.L	1
vps16.S	4
vps33b.L	4
vps4b.S;vps4b.L;	2
wdr44.L;wdr44.S;	3
wfs1.S	2
Xelaev18000742m	3
Xelaev18000743m	2
Xelaev18000746m;Xelaev18004433m;	3
Xelaev18001138m;Xelaev18006647m;	4
Xelaev18001213m	4
Xelaev18001492m	2
Xelaev18001774m	4
Xelaev18001974m	4
Xelaev18002558m	3
Xelaev18003263m;Xelaev18029586m;	3
Xelaev18003356m	4
Xelaev18003575m	4
Xelaev18003627m	4
Xelaev18003902m	2
Xelaev18004584m	3
Xelaev18004849m	4
Xelaev18004903m	4
Xelaev18004945m	4
Xelaev18006283m	4
Xelaev18007517m	3
Xelaev18007555m;Xelaev18010459m;	4
Xelaev18007558m	2
Xelaev18007956m	2
Xelaev18007996m	1
Xelaev18008188m	3
Xelaev18008634m	4
Xelaev18008741m	4
Xelaev18009781m	3
Xelaev18009899m;Xelaev18006394m;	2
Xelaev18010392m;Xelaev18007461m;	4
Xelaev18010403m;Xelaev18007480m;	3
Xelaev18010623m	4
Xelaev18010739m	4
Xelaev18010914m	3
Xelaev18012157m	1
Xelaev18012617m	4
Xelaev18012721m	3
Xelaev18012815m;Xelaev18012813m;	3
Xelaev18012872m;Xelaev18015451m;	4
Xelaev18014345m	2
Xelaev18014438m	4
Xelaev18015161m;Xelaev18012475m;	4
Xelaev18015840m;Xelaev18013332m;	4
Xelaev18016414m	4
Xelaev18016489m	4
Xelaev18017960m	4
Xelaev18018533m;Xelaev18020360m;	4
Xelaev18018906m	4
Xelaev18019169m;Xelaev18000854m;	4
Xelaev18020266m	4
Xelaev18020309m	4
Xelaev18020462m	3
Xelaev18020774m	4
Xelaev18020804m;Xelaev18004112m;Xelaev18040826m	4
Xelaev18021970m	4
Xelaev18022222m	4
Xelaev18022322m;Xelaev18024186m;	2
Xelaev18022353m	4
Xelaev18022725m	2
Xelaev18023139m	4
Xelaev18023204m;Xelaev18014002m;Xelaev18013264m	4
Xelaev18024300m;Xelaev18003989m;Xelaev18024302m	3
Xelaev18024441m	2
Xelaev18025839m;Xelaev18023909m;Xetrov90028976m.L;LOC101732146.L;	2
Xelaev18026042m	3
Xelaev18026045m	4
Xelaev18026426m	2
Xelaev18026436m	2
Xelaev18026704m	4
Xelaev18026753m	2
Xelaev18027506m	3
Xelaev18028284m	2
Xelaev18028561m	2
Xelaev18028917m;Xelaev18026649m;	4
Xelaev18029804m;Xelaev18027713m;	3
Xelaev18031098m;LOC100487846.L;	4
Xelaev18031579m;Xelaev18033427m;	4
Xelaev18031809m	1
Xelaev18032045m	2
Xelaev18032868m	3
Xelaev18033588m;Xelaev18031845m;	2
Xelaev18033822m;Xelaev18032126m;	2
Xelaev18034218m	2
Xelaev18035707m	4
Xelaev18035747m;Xelaev18037567m;	4
Xelaev18036219m	4
Xelaev18036614m;Xelaev18034214m;	1
Xelaev18036700m	3
Xelaev18037118m	4
Xelaev18037541m	3
Xelaev18038036m;Xelaev18036484m;	4
Xelaev18038145m;Xelaev18041404m;	4
Xelaev18038347m;Xelaev18038348m;	3
Xelaev18039009m	1
Xelaev18039061m	4
Xelaev18039128m	4
Xelaev18039350m	4
Xelaev18039450m	4
Xelaev18039615m	3
Xelaev18040622m	3
Xelaev18040860m;Xelaev18042960m;	4
Xelaev18040968m	3
Xelaev18041159m	4
Xelaev18042102m	4
Xelaev18042420m	4
Xelaev18042936m	4
Xelaev18044239m;Xelaev18046845m;	4
Xelaev18044298m	2
Xelaev18044306m	1
Xelaev18044357m	2
Xelaev18044514m	4
Xelaev18044878m	3
Xelaev18044906m	2
Xelaev18046447m;Xelaev18043720m;	4
Xelaev18046729m	4
Xelaev18047455m;Xelaev18045084m;Xelaev18045083m	4
Xetrov90000426m.L	1
Xetrov90001894m.L	3
Xetrov90003833m.L	2
Xetrov90006124m.L	1
Xetrov90006350m.S	3
Xetrov90010731m.L	4
Xetrov90010767m.L;Xetrov90010767m.S;	2
Xetrov90011556m.L	4
Xetrov90012107m.L	4
Xetrov90012107m.S	1
Xetrov90012961m.S	4
Xetrov90013478m.L	2
Xetrov90014084m.L	4
Xetrov90015377m.1	1
Xetrov90017513m.L	3
Xetrov90017762m.S	1
Xetrov90020434m.S	3
Xetrov90021881m.L;Xetrov90021881m.S;	4
Xetrov90024050m.S	2
Xetrov90026436m.S	4
Xetrov90027439m.L	3
Xetrov90028163m.L	2
Xetrov90028445m.L	4
Xetrov90030149m.L	4
Xetrov90030720m.S	4
xpot.L	4
xpot.S	4
yars2-like.L	4
ykt6.S;ykt6.L;	3
ywhae.L	3
zc3h7a.L	4
znf326.L;znf326.S;	4
znf341-like.L	4

## Sheet: stage_8
	Stage8_GROUP
ado.L	4
adrbk2.S;adrbk2.L;	3
agfg1.L	4
ahcy.L	3
akap7.L	3
akt1s1.L;akt1s1.S;	4
aldh3a2.L	2
anpep.L;anpep.S;	4
anxa6.S	4
ap1m2.L;ap1m2.1;	3
arpin.L	4
asmtl.L	3
asna1.L	4
atf7ip-like.L	4
atl2-like.S	4
atp1b1.S	4
atp5j.S	2
aurkb.L;aurkb.1;	4
b4galnt3-like.S	3
baz1a.L;baz1a.S;	3
btf3.S	3
c3orf21.S	4
ca5b.L	2
camk2d.L	3
cbr1.S	4
ccnyl1.L	4
cct8.S	4
cd180.L	4
cflar-like.S	3
cldn6.2.S	3
cntnap1.L	4
commd10.L	3
commd9.L	2
coq10a.S;coq10a.L;	2
cpq-like.L	4
crkl.S;crkl.L;	4
cst7.L;cst7.S;	3
ctage5.1	4
cuedc2.L;cuedc2.S;	4
cyp2d6.L	4
dazap1.L;dazap1.S;	4
dctn1.S	4
ddx5.L;ddx17.L;	3
denr.S	3
dhcr24.S;dhcr24.L;	4
dnaja2.S	3
dnajc7.S	4
dppa2/4.1	2
dsp.S;dsp.L;	3
dusp12.L	4
eif3l.S	4
eif4ebp2.S	4
emc8.L	3
erap1.L;erap1.S;	4
ercc3.L	3
ercc6l2.L	3
erh.S;erh.L;	2
ethe1.1	3
fam151b-like.L	2
fbp2.L	3
fdx1.S	4
flot1.S;flot1.L;	2
flot2.L	4
galnt5-like.S	3
gnai1.S;gnai1.L;	2
golga7.L	3
golph3.L;golph3.S;	4
gsr.L	2
guf1-like.L	4
h2afz.S;h2afz.L;h2afv.S;h2afv.L;	2
haus7.1	2
hba1.S	4
hcfc1.1	4
hdgf.S;hdgf.L;	4
hdhd1.L	4
heatr5b.L	4
higd2a.S	4
hmgb3.S	4
igf2r.L	2
incenp.L	4
iqgap3.L	4
jup.L;jup.S;	2
kdm1a-like.L	2
kpna4.S	4
lactb2.1	4
letm2.S	3
letmd1.L	4
lman2.S;lman2.L;	4
LOC100127873.L	4
LOC100145131.L	4
LOC100145664-like.S	4
LOC100487512.L;LOC100487512.S;	3
LOC100487930.S	4
LOC100490167.1	4
LOC100490876.L	3
LOC100491051-like.L;LOC100491051-like.S;	2
LOC100491945.S	4
LOC100492324.L	4
LOC100492982.S	2
LOC100493711.1;LOC100493711.S;	4
LOC100494904-like.S	4
LOC100497042.L	2
LOC100497142-like.L	4
LOC100498230.L;LOC100498230.S;	2
LOC101730245.L	2
LOC734020.L	4
lrrtm4-like.S;lrrtm4-like.L;	2
marcksl1.L	3
matr3.S;matr3.1;	2
med29.L	4
med30.S;med30.L;	3
med4.S	3
mettl9.S;mettl9.L;	1
mfsd9.L	3
MGC75752.L	2
mki67-like.L	4
mki67-like.S	2
mllt4-like.1.S;mllt4-like.1.L;	4
mrpl46.L;mrpl46.S;	3
mrrf.L;mrrf.S;	3
mtus2.L	4
mxra7-like.L	4
myzap.S	4
naa10.S;naa10.L;	4
naa15.L;naa16-like.L;	4
nbn-like.L	4
ncam1.S	4
ncapd2.S	4
ncaph2.S	4
ndc1.L	4
ndufa10.L	2
ndufa6.S	1
ndufb7.S	2
nek5-like.L	3
nfkbia.L	2
nle1.S	4
nop2-like.L	4
nop56.1	4
npl.S	4
nup37.L	4
oxsm.S	4
pcdh1.S;pcdh1.L;	4
pcid2.L	4
pdcd5.S	4
pddc1-like.L	4
pds5a.L	4
pelo.L	3
polr2d.L	4
polr2e.S;polr2e.L;	4
polr3c.S	4
pomt2-like.L	2
ppme1.S	4
ppp1r37-like.S;ppp1r37-like.L;	4
ppp3r1.S;ppp3r1.L;	4
ppp4r2.S	3
ppp6r3.S;ppp6r3.L;	4
prkcd.S;prkcd.L;	3
prkdc.L	4
prpf4.L	4
psmb7.S	2
ptbp2.L;ptbp2.S;	4
ptk7.L	4
pus3.L	1
pwp1-like.S	4
r3hdm2.S;r3hdm2.L;	3
rab33b.S;rab33b.L;	4
rap2b.S;rap2b.L;	4
rasef.S	4
rassf7.S	3
rcc1.L	2
rcc1.S	2
renbp.L	3
rest.S	2
rnf20-like.L;rnf40-like.L;	4
rps4x.L	1
ruvbl1.S	2
scarb2.S	2
sdhaf2.L;sdhaf2.S;	3
sfpq.S	4
sirt3.1.S	3
slc12a1.L	4
slc1a5.L	3
slc1a5.S	1
slc25a20.2.S	2
slc25a24.L	4
slc35f2.1	4
slc3a2.S;slc3a2.L;	4
slc9a3r1.L	4
snrnp70.L	4
snrpa.S	2
sord.S	3
spg11.L	4
srcap.S;srcap.L;	4
stam2.S;stam2.L;	4
strn.L	2
sumo3.1;sumo2.S;sumo2.L	1
tax1bp3.S	4
tgm6.L	3
timm10.S;timm10.L;	4
tmed4.S	4
tmem38b.S;tmem38b.L;	2
tmem87a-like.S	4
tnpo2-like.1;tnpo2-like.L;	4
tpcn2.L	4
tpd52.S	2
tpp2.S;tpp2.L;	4
trappc13-like.S;trappc13-like.L;	3
trappc4.1	2
trmt61a.L	4
ttc13-like.S;ttc13-like.L;	3
ttc9c.L	3
tubal3.S;tubal3.L;	4
tubgcp3.L	3
tvp23a-like.S	4
txndc17.S	4
ubap2-like.1	2
ube2i.S;ube2i.L;	3
ubqln1.S	4
ubr7.L	4
usp39.L;usp39.S;	2
vps25.L	3
vps33a.L;vps33a.S;	2
Xelaev18000373m	3
Xelaev18000698m	4
Xelaev18000754m;Xelaev18004443m;	4
Xelaev18001677m	4
Xelaev18002012m;hnrnpd.L;	2
Xelaev18002295m	4
Xelaev18002471m	4
Xelaev18002915m;Xetrov90029048m.L;	2
Xelaev18004432m	4
Xelaev18005848m	2
Xelaev18006633m	3
Xelaev18007598m	4
Xelaev18007710m;Xelaev18007711m;	2
Xelaev18008469m	2
Xelaev18009580m	2
Xelaev18009788m;Xelaev18006256m;	4
Xelaev18009796m;Xelaev18006266m;	2
Xelaev18010552m;Xelaev18007708m;	4
Xelaev18010644m;Xelaev18007825m;	3
Xelaev18010675m	4
Xelaev18011327m;Xelaev18014401m;	4
Xelaev18011423m	4
Xelaev18012037m	4
Xelaev18012468m	2
Xelaev18012662m	2
Xelaev18013426m;Xelaev18015916m;	3
Xelaev18013460m	3
Xelaev18013621m	2
Xelaev18014222m;Xelaev18014220m;	4
Xelaev18016650m	4
Xelaev18016867m	3
Xelaev18018030m	2
Xelaev18018558m;Xelaev18020336m;	2
Xelaev18019512m	4
Xelaev18019915m	4
Xelaev18020764m	2
Xelaev18020981m	4
Xelaev18021245m	4
Xelaev18021265m	4
Xelaev18022836m	4
Xelaev18025763m;Xelaev18023813m;	4
Xelaev18029247m;Xelaev18027152m;	4
Xelaev18029850m;Xelaev18027774m;serpini1.S	3
Xelaev18030195m;Xelaev18028235m;	4
Xelaev18031155m;Xelaev18033217m;	2
Xelaev18031694m	2
Xelaev18032840m;Xelaev18030692m;	4
Xelaev18033005m	4
Xelaev18033184m;Xelaev18031124m;	4
Xelaev18033482m	4
Xelaev18035073m	1
Xelaev18036601m	3
Xelaev18037653m	4
Xelaev18037787m	4
Xelaev18037800m	4
Xelaev18037988m	3
Xelaev18040855m	4
Xelaev18040966m	4
Xelaev18041141m	3
Xelaev18041223m	3
Xelaev18042306m;Xelaev18038991m;rap2a.S;rap2a.L;	1
Xelaev18042602m	4
Xelaev18043203m;Xelaev18045961m;	4
Xelaev18043463m;Xelaev18046188m;	4
Xelaev18044791m	2
Xelaev18045905m	4
Xelaev18046255m	4
Xelaev18046311m;Xelaev18043582m;	4
Xelaev18046701m;Xelaev18044055m;	2
Xelaev18046842m;Xelaev18044230m;LOC100492956.L	2
Xelaev18046925m;Xelaev18044363m;	3
Xelaev18047247m	2
Xelaev18047461m;Xelaev18047460m;	4
Xelaev18047818m	1
Xetrov90000711m.L	4
Xetrov90004255m.L	4
Xetrov90005458m.1	4
Xetrov90006807m.1	4
Xetrov90008749m.S	4
Xetrov90013451m.L	2
Xetrov90013574m.L;Xelaev18029069m;	3
Xetrov90015077m.S	4
Xetrov90016749m.L	4
Xetrov90026938m.S	4
Xetrov90027547m.L	4
Xetrov90027992m.L	4
Xetrov90028034m.S	4
Xetrov90029512m.L;Xetrov90015406m.L;Xelaev18001464m;Xelaev18028554m;Xelaev18026398m;Xelaev18004387m;Xelaev18002344m;Xelaev18001418m;Xelaev18001409m;Xelaev18000726m;Xetrov90022561m.L;Xelaev18001420m;Xelaev18026409m;Xelaev18002637m;Xelaev18002636m;Xelaev18002633m;Xelaev18026396m;Xelaev18002635m;	2
xpo6.L;xpo6.S;	3
xrcc6bp1.L	2
xrn2.L	2
yipf5.S	1
zc3h13.S	4
zfyve28-like.1.S;zfyve28-like.1.L;	3
znf106.S	4
zpd.L	2
