# Supplementary material for: Asymmetric distribution of biomolecules of maternal origin in the Xenopus laevis egg and their impact on the developmental plan
Source: Sci Rep. 2018 May 29;8:8315. doi: 10.1038/s41598-018-26592-1 (PMC5974320; doi:10.1038/s41598-018-26592-1)
Supplement: Supplementary file 6 — Supplement dataset 6 [file 41598_2018_26592_MOESM6_ESM.xlsx]

## Sheet: data_analysis_quality_control
LibraryName	Total_number_of_reads	Number_of_rRNA_reads	%rRNA_reads	Number_of_input_reads	Uniquely_mapped_reads_number	Uniquely_mapped_reads_%	%_of_reads_unmapped:_too_short	Number_of_counted_reads	%_counted
20_7A	48937458	37596518	0.7683	4971365	3968260	0.7982	0.1256	2620779	0.6604
20_7B	58521252	24721573	0.4224	16100897	13794800	0.8568	0.0796	9286110	0.6732
20_7C	59112654	31254987	0.5287	12910945	10569134	0.8186	0.1085	7052781	0.6673
20_7D	54640016	26009232	0.476	13708439	11683502	0.8523	0.0833	7964079	0.6817
20_7E	54961552	29850299	0.5431	11968243	10144951	0.8477	0.0868	6898835	0.68
20_8A	58440206	26534394	0.454	15304215	12994480	0.8491	0.0801	8517665	0.6555
20_8B	59499658	24488722	0.4116	16915567	14530377	0.859	0.0793	9793768	0.674
20_8C	55716668	22110527	0.3968	16256152	14056400	0.8647	0.0779	9282505	0.6604
20_8D	58155684	26563790	0.4568	15077897	12916087	0.8566	0.0839	8413876	0.6514
20_8E	53702120	22042755	0.4105	15234419	12776714	0.8387	0.0916	8745804	0.6845
20_9A	53950546	45716642	0.8474	3665461	2997830	0.8179	0.1178	1969195	0.6569
20_9B	66044108	21940413	0.3322	21528888	18962742	0.8808	0.0662	12753646	0.6726
20_9C	60766320	25460233	0.419	17205368	15192062	0.883	0.0678	10114589	0.6658
20_9D	52545600	22922171	0.4362	14371539	12504781	0.8701	0.0739	8135744	0.6506
20_9E	55429640	31522937	0.5687	11550499	10240430	0.8866	0.066	6546256	0.6393
