# Supplementary material for: Asymmetric distribution of biomolecules of maternal origin in the Xenopus laevis egg and their impact on the developmental plan
Source: Sci Rep. 2018 May 29;8:8315. doi: 10.1038/s41598-018-26592-1 (PMC5974320; doi:10.1038/s41598-018-26592-1)
Supplement: Supplementary file 7 — Supplement dataset 7 [file 41598_2018_26592_MOESM7_ESM.xlsx]

## Sheet: calculation
		20_7A	20_7B	20_7C	20_7D	20_7E	20_8A	20_8B	20_8C	20_8D	20_8E	20_9A	20_9B	20_9C	20_9D	20_9E		nanos1	0.00158381	0.00269406	0.00755098	0.0641307	0.92404
nanos1	nanos1.L	3	14	55	304	6621	16	18	46	190	8560	6	34	110	340	4007		rras2	0.00347323	0.00281971	0.00930686	0.0438767	0.940524
rras2	rras2.L	1	5	13	57	1120	3	4	24	39	867	1	8	29	63	624		ifrd2	0.374235	0.358819	0.189159	0.0740217	0.00376579
ifrd2	ifrd2.L	410	857	451	272	153	1228	876	533	243	126	162	1151	623	302	161		lima	0.434365	0.244378	0.162043	0.115489	0.0437252
	ifrd2.S	95	327	223	244	194	273	317	289	283	285	34	359	321	245	203		slc13a4	0.414219	0.262497	0.147586	0.134743	0.0409561
lima1	lima1.L	1511	3430	1983	1725	1238	5723	3841	2344	1547	1442	753	4425	2847	1684	1134		actb	0.268086	0.378368	0.187948	0.142117	0.0234812
	lima1.S	1112	3201	1730	1510	685	4356	3614	2553	1495	744	548	4388	2719	1751	832		akt1	0.218026	0.366076	0.243646	0.147429	0.0248229
slc13a4	slc13a4.L	267	575	289	259	207	876	525	376	275	294	130	670	411	264	173		vegt-a	0.0239358	0.0396006	0.0795683	0.39184	0.465055
	slc13a4.S	194	696	565	597	464	653	664	624	582	639	95	886	675	545	373		vegt-b	0.0264978	0.0375263	0.10956	0.340998	0.485417
actb	Xelaev18045052m	1212	4535	3281	3695	3032	4129	4652	4569	4014	3724	585	6475	5054	3899	2820		clic5	0.170137	0.350552	0.212316	0.209922	0.0570735
	Xelaev18047430m	789	3270	2088	2571	2117	2804	3324	3277	3068	2688	396	4596	3734	2978	2290		total	0.21875	0.364998	0.214637	0.166489	0.0351259
akt1	akt1.L	6	39	30	21	33	21	65	62	56	53	13	63	71	60	62
	akt1.S	121	519	357	377	361	349	465	579	545	405	52	819	656	562	382
vegt	vegt.L	111	633	1562	5565	9264	348	596	1897	5841	11300	62	1184	2205	4557	7594
	vegt.S	111	609	1287	4464	7598	287	589	1775	5218	8910	69	1128	2060	4332	6447
clic5	clic5.L	75	284	173	228	199	270	313	311	254	230	30	425	350	261	218
	clic5.S	187	894	637	739	710	755	917	948	862	718	123	1449	1103	928	721
	annotated	3102068	11106565	8344292	9367167	8139482	10166847	11621980	11145902	10147777	10381888	1448542	15191780	12104765	9777736	7888129
total	total	3102068	11106565	8344292	9367167	8139482	10166847	11621980	11145902	10147777	10381888	1448542	15191780	12104765	9777736	7888129	0.21875	0.364998	0.214637	0.166489	0.0351259
		0.353995	0.759596	0.970462	1.40448	5.78447	0.869308	0.595559	0.971283	1.14004	5.52821	0.14268	0.896804	1.21515	1.26541	4.83868
		8.76302e+06	1.46217e+07	8.59827e+06	6.66948e+06	1.40713e+06	1.16953e+07	1.95144e+07	1.14754e+07	8.90123e+06	1.87798e+06	1.01524e+07	1.69399e+07	9.96151e+06	7.72691e+06	1.63022e+06
		8.01191e+06					1.06929e+07					9.28219e+06					9.32899e+06
		0.304018	0.652355	0.833451	1.2062	4.96781	0.9964	0.682628	1.11328	1.30671	6.33643	0.141964	0.892304	1.20906	1.25906	4.8144
		1.02036e+07	1.70253e+07	1.00117e+07	7.76587e+06	1.63844e+06	1.02036e+07	1.70253e+07	1.00117e+07	7.76587e+06	1.63844e+06	1.02036e+07	1.70253e+07	1.00117e+07	7.76587e+06	1.63844e+06
		9.32899e+06					9.32899e+06					9.32899e+06
nanos1.L	nanos1.L	3	14	55	304	6621	16	18	46	190	8560	6	34	110	340	4007	0.00158381	0.00269406	0.00755098	0.0641307	0.92404
		0.270711	0.742693	1.04099	0.677479	1.02405	1.14408	0.756668	0.689912	0.335526	1.04911	0.842411	2.8064	3.23941	1.17894	0.964285
		11.0819	18.8503	52.8342	448.723	6465.51	13.9851	23.7885	66.6752	566.274	8159.28	7.12241	12.1152	33.9568	288.396	4155.41
		1399.4					1766					899.4					1354.93
		0.279595	0.767067	1.07516	0.699712	1.05766	1.49117	0.98623	0.899221	0.43732	1.3674	0.55919	1.86288	2.15031	0.782573	0.640089
		10.7298	18.2513	51.1554	434.464	6260.07	10.7298	18.2513	51.1554	434.464	6260.07	10.7298	18.2513	51.1554	434.464	6260.07
		1354.93					1354.93					1354.93
rras2	rras2.L	1	5	13	57	1120	3	4	24	39	867	1	8	29	63	624	0.00347323	0.00281971	0.00930686	0.0438767	0.940524
		0.240733	1.48263	1.16791	1.0862	0.995674	0.921823	1.51396	2.75213	0.948618	0.983807	0.397126	3.91333	4.2979	1.98047	0.915118
		4.15399	3.37238	11.131	52.4765	1124.87	3.25442	2.64207	8.72053	41.1125	881.271	2.51809	2.04429	6.74747	31.8106	681.88
		239.2					187.4					180.62					202.407
		0.284492	1.75214	1.38021	1.28365	1.17667	0.853477	1.40172	2.54808	0.878285	0.910866	0.284492	2.80343	3.07893	1.41877	0.655571
		3.51503	2.85365	9.41886	44.4047	951.842	3.51503	2.85365	9.41886	44.4047	951.842	3.51503	2.85365	9.41886	44.4047	951.842
		202.407					202.407					202.407
ifrd2	ifrd2.L	410	857	451	272	153	1228	876	533	243	126	162	1151	623	302	161	0.374235	0.358819	0.189159	0.0740217	0.00376579
		0.511231	1.11451	1.11257	1.7147	18.9589	1.0916	0.812157	0.937372	1.09209	11.1308	0.180443	1.33712	1.37288	1.70066	17.8213
		801.986	768.948	405.367	158.628	8.07008	1124.95	1078.61	568.611	222.509	11.3199	897.79	860.806	453.792	177.578	9.03412
		428.6					601.2					479.8					503.2
		0.43544	0.949282	0.947632	1.46049	16.1482	1.3042	0.970328	1.11993	1.30478	13.2986	0.172052	1.27494	1.30904	1.62158	16.9926
		941.576	902.788	475.923	186.239	9.47472	941.576	902.788	475.923	186.239	9.47472	941.576	902.788	475.923	186.239	9.47472
		503.2					503.2					503.2
ifrd2	ifrd2.S	95	327	223	244	194	273	317	289	283	285	34	359	321	245	203	0.374235	0.358819	0.189159	0.0740217	0.00376579
		0.234396	0.841481	1.08855	3.0437	47.5683	0.504138	0.610542	1.05585	2.64216	52.3023	0.0781858	0.86102	1.4604	2.8484	46.3911
		405.297	388.601	204.859	80.1655	4.07835	541.518	519.211	273.713	107.109	5.44909	434.861	416.947	219.802	86.0132	4.37584
		216.6					289.4					232.4					246.133
		0.206271	0.740512	0.95794	2.67849	41.8606	0.592758	0.717867	1.24146	3.10661	61.4963	0.0738233	0.812978	1.37892	2.68947	43.8026
		460.559	441.586	232.791	91.096	4.63443	460.559	441.586	232.791	91.096	4.63443	460.559	441.586	232.791	91.096	4.63443
		246.133					246.133					246.133
lima1	lima1.L	1511	3430	1983	1725	1238	5723	3841	2344	1547	1442	753	4425	2847	1684	1134	0.434365	0.244378	0.162043	0.115489	0.0437252
		0.35184	1.4196	1.23774	1.51072	2.86368	0.884444	1.05507	0.97102	0.89919	2.21378	0.159879	1.66994	1.62035	1.34478	2.39184
		4294.56	2416.17	1602.12	1141.84	432.311	6470.73	3640.5	2413.96	1720.44	651.374	4709.82	2649.79	1757.03	1252.25	474.112
		1977.4					2979.4					2168.6					2375.13
		0.292922	1.18188	1.03047	1.25774	2.38414	1.10946	1.3235	1.21806	1.12796	2.777	0.145976	1.52473	1.47945	1.22785	2.18385
		5158.37	2902.15	1924.37	1371.51	519.266	5158.37	2902.15	1924.37	1371.51	519.266	5158.37	2902.15	1924.37	1371.51	519.266
		2375.13					2375.13					2375.13
lima1	lima1.S	1112	3201	1730	1510	685	4356	3614	2553	1495	744	548	4388	2719	1751	832	0.434365	0.244378	0.162043	0.115489	0.0437252
		0.310762	1.59002	1.29597	1.58714	1.90168	0.785805	1.1588	1.23453	1.01434	1.33328	0.123228	1.75384	1.63894	1.48092	1.85856
		3578.3	2013.19	1334.91	951.397	360.208	5543.36	3118.75	2067.99	1473.87	558.021	4447.03	2501.94	1659	1182.37	447.658
		1647.6					2552.4					2047.6					2082.53
		0.24586	1.25794	1.02531	1.25567	1.50452	0.9631	1.42025	1.51307	1.2432	1.6341	0.121161	1.72442	1.61145	1.45608	1.82738
		4522.9	2544.63	1687.3	1202.55	455.296	4522.9	2544.63	1687.3	1202.55	455.296	4522.9	2544.63	1687.3	1202.55	455.296
		2082.53					2082.53					2082.53
slc13a4	slc13a4.L	267	575	289	259	207	876	525	376	275	294	130	670	411	264	173	0.414219	0.262497	0.147586	0.134743	0.0409561
		0.403623	1.37164	1.22616	1.20362	3.1648	0.901459	0.852526	1.08596	0.869961	3.05985	0.190439	1.5488	1.68982	1.18889	2.56313
		661.508	419.207	235.694	215.184	65.4069	971.758	615.817	346.236	316.106	96.083	682.633	432.594	243.221	222.056	67.4957
		319.4					469.2					329.6					372.733
		0.34587	1.17537	1.05072	1.0314	2.71196	1.13476	1.07317	1.36702	1.09511	3.85177	0.168401	1.36957	1.49427	1.05131	2.26652
		771.966	489.206	275.051	251.115	76.3285	771.966	489.206	275.051	251.115	76.3285	771.966	489.206	275.051	251.115	76.3285
		372.733					372.733					372.733
slc13a4	slc13a4.S	194	696	565	597	464	653	664	624	582	639	95	886	675	545	373	0.414219	0.262497	0.147586	0.134743	0.0409561
		0.186149	1.05384	1.52158	1.761	4.50286	0.498564	0.799986	1.33714	1.36602	4.93424	0.0891015	1.3113	1.77685	1.57139	3.53819
		1042.18	660.441	371.326	339.012	103.046	1309.76	830.014	466.666	426.056	129.503	1066.2	675.666	379.886	346.827	105.421
		503.2					632.4					514.8					550.133
		0.170268	0.963935	1.39177	1.61076	4.11871	0.573119	0.919616	1.5371	1.57029	5.6721	0.0833788	1.22708	1.66273	1.47046	3.31095
		1139.38	722.04	405.959	370.632	112.657	1139.38	722.04	405.959	370.632	112.657	1139.38	722.04	405.959	370.632	112.657
		550.133					550.133					550.133
actb	Xelaev18045052m	1212	4535	3281	3695	3032	4129	4652	4569	4014	3724	585	6475	5054	3899	2820	0.268086	0.378368	0.187948	0.142117	0.0234812
		0.286952	0.760755	1.10802	1.65026	8.19578	0.730357	0.583029	1.15278	1.33936	7.52062	0.115868	0.90867	1.42783	1.45676	6.37689
		4223.7	5961.18	2961.13	2239.05	369.947	5653.4	7979.02	3963.46	2996.95	495.172	5048.87	7125.8	3539.63	2676.48	442.222
		3151					4217.6					3766.6					3711.73
		0.243602	0.645828	0.940634	1.40095	6.95764	0.829896	0.66249	1.30989	1.5219	8.54559	0.11758	0.922102	1.44894	1.4783	6.47115
		4975.32	7022	3488.07	2637.49	435.78	4975.32	7022	3488.07	2637.49	435.78	4975.32	7022	3488.07	2637.49	435.78
		3711.73					3711.73					3711.73
actb	Xelaev18047430m	789	3270	2088	2571	2117	2804	3324	3277	3068	2688	396	4596	3734	2978	2290	0.268086	0.378368	0.187948	0.142117	0.0234812
		0.271627	0.797636	1.02533	1.66966	8.32092	0.689883	0.579454	1.15003	1.42391	7.55059	0.105555	0.868009	1.41969	1.4974	6.96904
		2904.71	4099.61	2036.42	1539.83	254.419	4064.45	5736.43	2849.49	2154.63	355.999	3751.6	5294.88	2630.15	1988.78	328.596
		2167					3032.2					2798.8					2666
		0.220786	0.648341	0.833415	1.35715	6.76348	0.784645	0.659048	1.308	1.6195	8.58773	0.110813	0.911247	1.49041	1.57199	7.31619
		3573.59	5043.64	2505.35	1894.41	313.005	3573.59	5043.64	2505.35	1894.41	313.005	3573.59	5043.64	2505.35	1894.41	313.005
		2666					2666					2666
akt1	akt1.L	6	39	30	21	33	21	65	62	56	53	13	63	71	60	62	0.218026	0.366076	0.243646	0.147429	0.0248229
		0.21333	0.825856	0.95449	1.1042	10.3056	0.37478	0.690891	0.990145	1.47799	8.30789	0.221657	0.639761	1.08329	1.51292	9.28512
		28.1254	47.2237	31.4304	19.0183	3.20215	56.0328	94.0814	62.6171	37.8892	6.37948	58.6491	98.4743	65.5409	39.6583	6.67735
		25.8					51.4					53.8					43.6667
		0.126044	0.487948	0.563951	0.652405	6.08894	0.441154	0.813247	1.1655	1.73975	9.77921	0.273095	0.788224	1.33468	1.86401	11.4398
		47.6025	79.9265	53.1961	32.1886	5.41966	47.6025	79.9265	53.1961	32.1886	5.41966	47.6025	79.9265	53.1961	32.1886	5.41966
		43.6667					43.6667					43.6667
akt1	akt1.S	121	519	357	377	361	349	465	579	545	405	52	819	656	562	382	0.218026	0.366076	0.243646	0.147429	0.0248229
		0.319872	0.817141	0.844518	1.47387	8.38215	0.683194	0.542138	1.01425	1.57776	6.96355	0.0965209	0.9054	1.08961	1.5427	6.22786
		378.276	635.141	422.726	255.789	43.0677	510.836	857.715	570.863	345.425	58.16	538.743	904.573	602.05	364.296	61.3373
		347					468.6					494.2					436.6
		0.254227	0.649446	0.671204	1.1714	6.66195	0.733267	0.581873	1.08859	1.6934	7.47393	0.109255	1.02485	1.23336	1.74623	7.04949
		475.952	799.143	531.88	321.837	54.1883	475.952	799.143	531.88	321.837	54.1883	475.952	799.143	531.88	321.837	54.1883
		436.6					436.6					436.6
vegt-a	vegt.L	111	633	1562	5565	9264	348	596	1897	5841	11300	62	1184	2205	4557	7594	0.0239358	0.0396006	0.0795683	0.39184	0.465055
		0.270639	0.932864	1.14566	0.828842	1.16255	0.727598	0.753192	1.19313	0.746001	1.216	0.166021	1.91633	1.77619	0.7454	1.04661
		410.141	678.556	1363.4	6714.18	7968.72	478.286	791.299	1589.93	7829.75	9292.73	373.447	617.848	1241.42	6113.49	7255.79
		3427					3996.4					3120.4					3514.6
		0.263893	0.909612	1.11711	0.808184	1.13357	0.827341	0.856444	1.35669	0.848266	1.3827	0.1474	1.70139	1.57697	0.661796	0.929224
		420.625	695.901	1398.25	6885.81	8172.41	420.625	695.901	1398.25	6885.81	8172.41	420.625	695.901	1398.25	6885.81	8172.41
		3514.6					3514.6					3514.6
vegt-b	vegt.S	111	609	1287	4464	7598	287	589	1775	5218	8910	69	1128	2060	4332	6447	0.0264978	0.0375263	0.10956	0.340998	0.485417
		0.297748	1.1535	0.834954	0.930484	1.11255	0.645514	0.935434	0.96556	0.911981	1.09395	0.185522	2.14156	1.33959	0.905093	0.946235
		372.798	527.958	1541.4	4797.5	6829.34	444.607	629.654	1838.31	5721.61	8144.82	371.923	526.719	1537.79	4786.25	6813.32
		2813.8					3355.8					2807.2					2992.27
		0.27999	1.0847	0.785155	0.874987	1.0462	0.723938	1.04908	1.08287	1.02278	1.22685	0.174048	2.00911	1.25674	0.849114	0.887712
		396.443	561.444	1639.17	5101.79	7262.49	396.443	561.444	1639.17	5101.79	7262.49	396.443	561.444	1639.17	5101.79	7262.49
		2992.27					2992.27					2992.27
clic5	clic5.L	75	284	173	228	199	270	313	311	254	230	30	425	350	261	218	0.170137	0.350552	0.212316	0.209922	0.0570735
		0.459668	0.844788	0.849658	1.13255	3.6358	1.15164	0.647952	1.06299	0.878066	2.92445	0.137328	0.944217	1.28387	0.968318	2.9748
		163.161	336.179	203.611	201.315	54.7334	234.449	483.06	292.572	289.272	78.6472	218.456	450.109	272.614	269.539	73.2823
		191.8					275.6					256.8					241.4
		0.365221	0.671211	0.675081	0.89985	2.88876	1.3148	0.73975	1.21358	1.00246	3.33877	0.146088	1.00445	1.36577	1.03009	3.16457
		205.355	423.116	256.266	253.375	68.8877	205.355	423.116	256.266	253.375	68.8877	205.355	423.116	256.266	253.375	68.8877
		241.4					241.4					241.4
clic5	clic5.S	187	894	637	739	710	755	917	948	862	718	123	1449	1103	928	721	0.170137	0.350552	0.212316	0.209922	0.0570735
		0.347053	0.805262	0.947345	1.11158	3.92804	1.05657	0.622828	1.0631	0.977689	2.9953	0.167194	0.95594	1.20145	1.02236	2.92156
		538.823	1110.2	672.405	664.822	180.752	714.575	1472.32	891.728	881.671	239.709	735.672	1515.79	918.055	907.701	246.786
		633.4					840					864.8					779.4
		0.282041	0.654417	0.769885	0.903351	3.19223	1.13872	0.671254	1.14576	1.05371	3.2282	0.185514	1.06068	1.3331	1.13438	3.24168
		663.023	1366.1	827.396	818.065	222.415	663.023	1366.1	827.396	818.065	222.415	663.023	1366.1	827.396	818.065	222.415
		779.4					779.4					779.4

## Sheet: size_factors
		20_7A	20_7B	20_7C	20_7D	20_7E	20_8A	20_8B	20_8C	20_8D	20_8E	20_9A	20_9B	20_9C	20_9D	20_9E
total		0.304018	0.652355	0.833451	1.2062		0.9964	0.682628	1.11328	1.30671		0.141964	0.892304	1.20906	1.25906
nanos1	nanos1.L					1.05766					1.3674					0.640089
rras2	rras2.L					1.17667					0.910866					0.655571
ifrd2	ifrd2.L	0.43544	0.949282	0.947632			1.3042	0.970328	1.11993			0.172052	1.27494	1.30904
	ifrd2.S	0.206271	0.740512	0.95794			0.592758	0.717867	1.24146			0.0738233	0.812978	1.37892
lima1	lima1.L	0.292922	1.18188	1.03047	1.25774		1.10946	1.3235	1.21806	1.12796		0.145976	1.52473	1.47945	1.22785
	lima1.S	0.24586	1.25794	1.02531	1.25567		0.9631	1.42025	1.51307	1.2432		0.121161	1.72442	1.61145	1.45608
slc13a4	slc13a4.L	0.34587	1.17537	1.05072	1.0314		1.13476	1.07317	1.36702	1.09511		0.168401	1.36957	1.49427	1.05131
	slc13a4.S	0.170268	0.963935	1.39177	1.61076		0.573119	0.919616	1.5371	1.57029		0.0833788	1.22708	1.66273	1.47046
actb	Xelaev18045052m	0.243602	0.645828	0.940634	1.40095		0.829896	0.66249	1.30989	1.5219		0.11758	0.922102	1.44894	1.4783
	Xelaev18047430m	0.220786	0.648341	0.833415	1.35715		0.784645	0.659048	1.308	1.6195		0.110813	0.911247	1.49041	1.57199
akt1	akt1.L	0.126044	0.487948	0.563951	0.652405		0.441154	0.813247	1.1655	1.73975		0.273095	0.788224	1.33468	1.86401
	akt1.S	0.254227	0.649446	0.671204	1.1714		0.733267	0.581873	1.08859	1.6934		0.109255	1.02485	1.23336	1.74623
vegt	vegt.L				0.808184	1.13357				0.848266	1.3827				0.661796	0.929224
	vegt.S				0.874987	1.0462				1.02278	1.22685				0.849114	0.887712
clic5	clic5.L	0.365221	0.671211	0.675081	0.89985		1.3148	0.73975	1.21358	1.00246		0.146088	1.00445	1.36577	1.03009
	clic5.S	0.282041	0.654417	0.769885	0.903351		1.13872	0.671254	1.14576	1.05371		0.185514	1.06068	1.3331	1.13438
SIZE FACTORS		0.268659	0.821421	0.899342	1.11	1.10352	0.916637	0.864232	1.25702	1.29577	1.22195	0.142239	1.11827	1.41163	1.29236	0.778149
